# Supplementary material for: Arginine accumulation suppresses heat production during fermentation of the biocontrol fungus Beauveria bassiana
Source: Appl Environ Microbiol. 2025 Feb 5;91(3):e02134-24. doi: 10.1128/aem.02134-24 (PMC11921393; doi:10.1128/aem.02134-24)
Supplement: Table S1 — Gene-specific primer pairs. [file aem.02134-24-s0005.xlsx]

## Sheet: Sheet1
gene-specific primer pairs
primer-F	ATGAAGACTGCTGTTGGTATTGTTT
primer-R	TCATATTTCTCGCGAGAAACGAC
