# Supplementary material for: Arginine accumulation suppresses heat production during fermentation of the biocontrol fungus Beauveria bassiana
Source: Appl Environ Microbiol. 2025 Feb 5;91(3):e02134-24. doi: 10.1128/aem.02134-24 (PMC11921393; doi:10.1128/aem.02134-24)
Supplement: Table S2 — Correlation analysis. [file aem.02134-24-s0006.xlsx]

## Sheet: Table S1
ID1	ID2	pearson	pvalue
A4699	L-Arginine	0.747993	0.145987
A3923	L-Arginine	0.520692	0.368346
A0589	L-Arginine	0.516364	0.373059
A1855	L-Arginine	0.543086	0.344202
A4443	L-Arginine	0.614727	0.269861
A0629	L-Arginine	0.587462	0.297602
A5832	L-Arginine	0.625094	0.259504
A4614	L-Arginine	0.704561	0.183986
A2127	L-Arginine	0.726662	0.164332
A1354	L-Arginine	0.642618	0.242247
A1131	L-Arginine	0.535556	0.352276
A1452	L-Arginine	0.783137	0.117208
A2726	L-Arginine	0.785204	0.115574
A2081	L-Arginine	0.772195	0.125966
A4017	L-Arginine	0.705864	0.18281
A3971	L-Arginine	0.59857	0.286214
A5776	L-Arginine	0.628014	0.256606
A3756	L-Arginine	0.784569	0.116075
A0737	L-Arginine	0.583164	0.302039
A3726	L-Arginine	0.532388	0.355687
A1240	L-Arginine	0.765359	0.131532
A6266	L-Arginine	0.767863	0.129485
A1490	L-Arginine	0.787718	0.113597
A0761	L-Arginine	0.560512	0.325699
A4234	L-Arginine	0.743296	0.149971
A1584	L-Arginine	0.806619	0.0990687
A4007	L-Arginine	0.579084	0.306267
A1218	L-Arginine	0.649908	0.235164
A4509	L-Arginine	0.784058	0.116479
A2009	L-Arginine	0.466643	0.42818
A2093	L-Arginine	0.715196	0.17445
A4923	L-Arginine	0.589451	0.295554
A6258	L-Arginine	0.463227	0.432032
A5099	L-Arginine	0.685883	0.20108
A6061	L-Arginine	0.706891	0.181884
A3061	L-Arginine	0.52713	0.361365
A1368	L-Arginine	0.786974	0.114181
A3286	L-Arginine	0.881676	0.0479821
A3102	L-Arginine	0.482351	0.410576
A2179	L-Arginine	0.871819	0.0540176
A1290	L-Arginine	0.698845	0.189172
A4328	L-Arginine	0.639805	0.244995
A3339	L-Arginine	0.836745	0.0772147
A2195	L-Arginine	0.679387	0.207124
A4887	L-Arginine	0.67656	0.209769
A4597	L-Arginine	0.615719	0.268865
A4943	L-Arginine	0.684414	0.202442
A2341	L-Arginine	0.889587	0.0433052
A4596	L-Arginine	0.769205	0.128391
A4829	L-Arginine	0.89099	0.0424914
A2249	L-Arginine	-0.645805	0.239143
A1297	L-Arginine	-0.704326	0.184198
A4775	L-Arginine	-0.699046	0.188988
A1944	L-Arginine	-0.618997	0.265582
A3188	L-Arginine	-0.705311	0.183309
A2057	L-Arginine	-0.65167	0.233461
A2539	L-Arginine	-0.661697	0.223832
A3164	L-Arginine	-0.628946	0.255683
A3451	L-Arginine	-0.692482	0.194992
A1279	L-Arginine	-0.713488	0.175971
A1187	L-Arginine	-0.655923	0.229363
A0575	L-Arginine	-0.65078	0.234321
A1098	L-Arginine	-0.719024	0.171052
A4508	L-Arginine	-0.674371	0.211824
A4334	L-Arginine	-0.59797	0.286827
A3780	L-Arginine	-0.667382	0.218424
A2872	L-Arginine	-0.663376	0.222231
A5374	L-Arginine	-0.627319	0.257295
A4556	L-Arginine	-0.759113	0.136679
A6078	L-Arginine	-0.61895	0.265629
A0592	L-Arginine	-0.724042	0.166628
A4776	L-Arginine	-0.724428	0.16629
A1189	L-Arginine	-0.604939	0.279737
A0538	L-Arginine	-0.724198	0.166492
A3628	L-Arginine	-0.714066	0.175456
A4522	L-Arginine	-0.702759	0.185617
A0979	L-Arginine	-0.745908	0.147752
A4123	L-Arginine	-0.715374	0.174291
A6149	L-Arginine	-0.564241	0.321773
A5540	L-Arginine	-0.749967	0.144321
A1547	L-Arginine	-0.772561	0.12567
A1136	L-Arginine	-0.737209	0.155183
A4581	L-Arginine	-0.681776	0.204895
A6345	L-Arginine	-0.677665	0.208734
A3625	L-Arginine	-0.673235	0.212893
A0595	L-Arginine	-0.769162	0.128426
A5723	L-Arginine	-0.776384	0.12259
A1212	L-Arginine	-0.579593	0.305738
A5307	L-Arginine	-0.757053	0.13839
A3816	L-Arginine	-0.777682	0.12155
A5358	L-Arginine	-0.781534	0.118478
A4367	L-Arginine	-0.624516	0.260078
A5684	L-Arginine	-0.782228	0.117927
A4754	L-Arginine	-0.782461	0.117743
A6221	L-Arginine	-0.7537	0.141187
A1533	L-Arginine	-0.737364	0.155049
A3174	L-Arginine	-0.787993	0.113381
A4642	L-Arginine	-0.614051	0.27054
A4231	L-Arginine	-0.791115	0.110942
A4794	L-Arginine	-0.777748	0.121497
A4699	beta-Zearalenol	0.977172	0.004126
A3923	beta-Zearalenol	0.859141	0.0621031
A0589	beta-Zearalenol	0.849262	0.0686433
A1855	beta-Zearalenol	0.878791	0.0497256
A4443	beta-Zearalenol	0.922293	0.0256977
A0629	beta-Zearalenol	0.909184	0.0324019
A5832	beta-Zearalenol	0.898137	0.0384248
A4614	beta-Zearalenol	0.953899	0.0117997
A2127	beta-Zearalenol	0.951126	0.0128748
A1354	beta-Zearalenol	0.874639	0.0522684
A1131	beta-Zearalenol	0.880651	0.0485996
A1452	beta-Zearalenol	0.987102	0.00175504
A2726	beta-Zearalenol	0.987608	0.00165293
A2081	beta-Zearalenol	0.944165	0.0157046
A4017	beta-Zearalenol	0.961636	0.00896806
A3971	beta-Zearalenol	0.882802	0.0473072
A5776	beta-Zearalenol	0.899158	0.0378541
A3756	beta-Zearalenol	0.978068	0.00388623
A0737	beta-Zearalenol	0.845282	0.0713347
A3726	beta-Zearalenol	0.838541	0.0759659
A1240	beta-Zearalenol	0.953624	0.0119048
A6266	beta-Zearalenol	0.974156	0.00496798
A1490	beta-Zearalenol	0.956119	0.0109616
A0761	beta-Zearalenol	0.886345	0.0452034
A4234	beta-Zearalenol	0.969005	0.00651981
A1584	beta-Zearalenol	0.957385	0.0104925
A4007	beta-Zearalenol	0.905208	0.0345318
A1218	beta-Zearalenol	0.905746	0.0342408
A4509	beta-Zearalenol	0.968957	0.00653491
A2009	beta-Zearalenol	0.819255	0.0897001
A2093	beta-Zearalenol	0.929101	0.0224191
A4923	beta-Zearalenol	0.840041	0.0749274
A6258	beta-Zearalenol	0.799513	0.104461
A5099	beta-Zearalenol	0.876498	0.0511247
A6061	beta-Zearalenol	0.910079	0.0319284
A3061	beta-Zearalenol	0.816974	0.0913701
A1368	beta-Zearalenol	0.919922	0.0268728
A3286	beta-Zearalenol	0.98285	0.002689
A3102	beta-Zearalenol	0.786004	0.114943
A2179	beta-Zearalenol	0.99517	0.00040264
A1290	beta-Zearalenol	0.952448	0.0123585
A4328	beta-Zearalenol	0.828036	0.0833599
A3339	beta-Zearalenol	0.958059	0.0102455
A2195	beta-Zearalenol	0.889233	0.0435109
A4887	beta-Zearalenol	0.909973	0.0319846
A4597	beta-Zearalenol	0.833239	0.0796712
A4943	beta-Zearalenol	0.894309	0.0405867
A2341	beta-Zearalenol	0.992999	0.000702501
A4596	beta-Zearalenol	0.916183	0.0287605
A4829	beta-Zearalenol	0.982912	0.00267453
A2249	beta-Zearalenol	-0.919126	0.0272716
A1297	beta-Zearalenol	-0.945998	0.0149417
A4775	beta-Zearalenol	-0.947474	0.0143365
A1944	beta-Zearalenol	-0.910818	0.0315393
A3188	beta-Zearalenol	-0.946085	0.0149059
A2057	beta-Zearalenol	-0.933895	0.0201992
A2539	beta-Zearalenol	-0.929634	0.0221686
A3164	beta-Zearalenol	-0.912693	0.0305587
A3451	beta-Zearalenol	-0.95247	0.0123501
A1279	beta-Zearalenol	-0.944085	0.0157379
A1187	beta-Zearalenol	-0.934895	0.0197453
A0575	beta-Zearalenol	-0.931163	0.0214551
A1098	beta-Zearalenol	-0.945487	0.0151531
A4508	beta-Zearalenol	-0.928441	0.0227307
A4334	beta-Zearalenol	-0.897335	0.0388744
A3780	beta-Zearalenol	-0.94522	0.0152639
A2872	beta-Zearalenol	-0.938346	0.018206
A5374	beta-Zearalenol	-0.907912	0.0330785
A4556	beta-Zearalenol	-0.966353	0.00737152
A6078	beta-Zearalenol	-0.905627	0.0343054
A0592	beta-Zearalenol	-0.942871	0.0162501
A4776	beta-Zearalenol	-0.96792	0.00686421
A1189	beta-Zearalenol	-0.915253	0.0292363
A0538	beta-Zearalenol	-0.948728	0.0138288
A3628	beta-Zearalenol	-0.94767	0.0142569
A4522	beta-Zearalenol	-0.936738	0.0189183
A0979	beta-Zearalenol	-0.961358	0.00906539
A4123	beta-Zearalenol	-0.960742	0.00928206
A6149	beta-Zearalenol	-0.884859	0.0460824
A5540	beta-Zearalenol	-0.956203	0.0109302
A1547	beta-Zearalenol	-0.969357	0.00640952
A1136	beta-Zearalenol	-0.943363	0.0160422
A4581	beta-Zearalenol	-0.930577	0.0217278
A6345	beta-Zearalenol	-0.935584	0.0194348
A3625	beta-Zearalenol	-0.916955	0.0283676
A0595	beta-Zearalenol	-0.973507	0.00515594
A5723	beta-Zearalenol	-0.971891	0.00563328
A1212	beta-Zearalenol	-0.897862	0.0385787
A5307	beta-Zearalenol	-0.976483	0.00431399
A3816	beta-Zearalenol	-0.970306	0.00611506
A5358	beta-Zearalenol	-0.980627	0.00322746
A4367	beta-Zearalenol	-0.919628	0.0270197
A5684	beta-Zearalenol	-0.973982	0.00501808
A4754	beta-Zearalenol	-0.970285	0.0061215
A6221	beta-Zearalenol	-0.962446	0.00868682
A1533	beta-Zearalenol	-0.95237	0.0123887
A3174	beta-Zearalenol	-0.976953	0.00418552
A4642	beta-Zearalenol	-0.914757	0.0294911
A4231	beta-Zearalenol	-0.975957	0.00445918
A4794	beta-Zearalenol	-0.968169	0.00678477
A4699	1-Palmitoylglycerol 3-phosphate	0.888904	0.0437028
A3923	1-Palmitoylglycerol 3-phosphate	0.697494	0.190403
A0589	1-Palmitoylglycerol 3-phosphate	0.685538	0.201399
A1855	1-Palmitoylglycerol 3-phosphate	0.727969	0.16319
A4443	1-Palmitoylglycerol 3-phosphate	0.797302	0.106156
A0629	1-Palmitoylglycerol 3-phosphate	0.772121	0.126026
A5832	1-Palmitoylglycerol 3-phosphate	0.776808	0.12225
A4614	1-Palmitoylglycerol 3-phosphate	0.85906	0.0621564
A2127	1-Palmitoylglycerol 3-phosphate	0.863143	0.0595131
A1354	1-Palmitoylglycerol 3-phosphate	0.75321	0.141598
A1131	1-Palmitoylglycerol 3-phosphate	0.72962	0.16175
A1452	1-Palmitoylglycerol 3-phosphate	0.916319	0.0286908
A2726	1-Palmitoylglycerol 3-phosphate	0.917957	0.02786
A2081	1-Palmitoylglycerol 3-phosphate	0.868838	0.0558872
A4017	1-Palmitoylglycerol 3-phosphate	0.86952	0.0554575
A3971	1-Palmitoylglycerol 3-phosphate	0.757197	0.13827
A5776	1-Palmitoylglycerol 3-phosphate	0.783533	0.116894
A3756	1-Palmitoylglycerol 3-phosphate	0.910244	0.0318418
A0737	1-Palmitoylglycerol 3-phosphate	0.708664	0.180289
A3726	1-Palmitoylglycerol 3-phosphate	0.689287	0.197933
A1240	1-Palmitoylglycerol 3-phosphate	0.880809	0.0485038
A6266	1-Palmitoylglycerol 3-phosphate	0.903475	0.0354734
A1490	1-Palmitoylglycerol 3-phosphate	0.888882	0.0437154
A0761	1-Palmitoylglycerol 3-phosphate	0.752245	0.142406
A4234	1-Palmitoylglycerol 3-phosphate	0.89267	0.041524
A1584	1-Palmitoylglycerol 3-phosphate	0.89733	0.0388771
A4007	1-Palmitoylglycerol 3-phosphate	0.777724	0.121516
A1218	1-Palmitoylglycerol 3-phosphate	0.803326	0.101556
A4509	1-Palmitoylglycerol 3-phosphate	0.907298	0.0334067
A2009	1-Palmitoylglycerol 3-phosphate	0.657348	0.227994
A2093	1-Palmitoylglycerol 3-phosphate	0.848234	0.069335
A4923	1-Palmitoylglycerol 3-phosphate	0.714443	0.17512
A6258	1-Palmitoylglycerol 3-phosphate	0.635387	0.249329
A5099	1-Palmitoylglycerol 3-phosphate	0.779755	0.119894
A6061	1-Palmitoylglycerol 3-phosphate	0.82494	0.0855794
A3061	1-Palmitoylglycerol 3-phosphate	0.672638	0.213456
A1368	1-Palmitoylglycerol 3-phosphate	0.854788	0.0649596
A3286	1-Palmitoylglycerol 3-phosphate	0.94561	0.015102
A3102	1-Palmitoylglycerol 3-phosphate	0.627986	0.256634
A2179	1-Palmitoylglycerol 3-phosphate	0.960916	0.0092208
A1290	1-Palmitoylglycerol 3-phosphate	0.865528	0.0579858
A4328	1-Palmitoylglycerol 3-phosphate	0.712555	0.176804
A3339	1-Palmitoylglycerol 3-phosphate	0.914046	0.0298574
A2195	1-Palmitoylglycerol 3-phosphate	0.799738	0.104288
A4887	1-Palmitoylglycerol 3-phosphate	0.822579	0.0872832
A4597	1-Palmitoylglycerol 3-phosphate	0.719985	0.170203
A4943	1-Palmitoylglycerol 3-phosphate	0.808697	0.0975086
A2341	1-Palmitoylglycerol 3-phosphate	0.966402	0.00735536
A4596	1-Palmitoylglycerol 3-phosphate	0.85429	0.0652892
A4829	1-Palmitoylglycerol 3-phosphate	0.956787	0.0107133
A2249	1-Palmitoylglycerol 3-phosphate	-0.788793	0.112755
A1297	1-Palmitoylglycerol 3-phosphate	-0.835555	0.0780461
A4775	1-Palmitoylglycerol 3-phosphate	-0.834299	0.0789259
A1944	1-Palmitoylglycerol 3-phosphate	-0.773921	0.124571
A3188	1-Palmitoylglycerol 3-phosphate	-0.837053	0.0770003
A2057	1-Palmitoylglycerol 3-phosphate	-0.809301	0.0970567
A2539	1-Palmitoylglycerol 3-phosphate	-0.808252	0.0978424
A3164	1-Palmitoylglycerol 3-phosphate	-0.780325	0.11944
A3451	1-Palmitoylglycerol 3-phosphate	-0.840064	0.0749115
A1279	1-Palmitoylglycerol 3-phosphate	-0.836869	0.0771288
A1187	1-Palmitoylglycerol 3-phosphate	-0.812867	0.0944013
A0575	1-Palmitoylglycerol 3-phosphate	-0.807551	0.0983681
A1098	1-Palmitoylglycerol 3-phosphate	-0.84109	0.0742044
A4508	1-Palmitoylglycerol 3-phosphate	-0.811375	0.0955096
A4334	1-Palmitoylglycerol 3-phosphate	-0.757429	0.138077
A3780	1-Palmitoylglycerol 3-phosphate	-0.828345	0.0831398
A2872	1-Palmitoylglycerol 3-phosphate	-0.821063	0.088383
A5374	1-Palmitoylglycerol 3-phosphate	-0.772232	0.125935
A4556	1-Palmitoylglycerol 3-phosphate	-0.876148	0.0513392
A6078	1-Palmitoylglycerol 3-phosphate	-0.773535	0.124883
A0592	1-Palmitoylglycerol 3-phosphate	-0.842344	0.0733421
A4776	1-Palmitoylglycerol 3-phosphate	-0.868973	0.0558018
A1189	1-Palmitoylglycerol 3-phosphate	-0.779639	0.119986
A0538	1-Palmitoylglycerol 3-phosphate	-0.849834	0.0682591
A3628	1-Palmitoylglycerol 3-phosphate	-0.846355	0.0706058
A4522	1-Palmitoylglycerol 3-phosphate	-0.831207	0.0811056
A0979	1-Palmitoylglycerol 3-phosphate	-0.869308	0.0555913
A4123	1-Palmitoylglycerol 3-phosphate	-0.860882	0.0609722
A6149	1-Palmitoylglycerol 3-phosphate	-0.735774	0.156418
A5540	1-Palmitoylglycerol 3-phosphate	-0.864641	0.0585525
A1547	1-Palmitoylglycerol 3-phosphate	-0.884137	0.0465108
A1136	1-Palmitoylglycerol 3-phosphate	-0.846489	0.070515
A4581	1-Palmitoylglycerol 3-phosphate	-0.819821	0.0892871
A6345	1-Palmitoylglycerol 3-phosphate	-0.824618	0.0858112
A3625	1-Palmitoylglycerol 3-phosphate	-0.801994	0.102568
A0595	1-Palmitoylglycerol 3-phosphate	-0.888693	0.043826
A5723	1-Palmitoylglycerol 3-phosphate	-0.886208	0.0452843
A1212	1-Palmitoylglycerol 3-phosphate	-0.751707	0.142858
A5307	1-Palmitoylglycerol 3-phosphate	-0.889258	0.0434966
A3816	1-Palmitoylglycerol 3-phosphate	-0.884904	0.0460555
A5358	1-Palmitoylglycerol 3-phosphate	-0.899648	0.0375813
A4367	1-Palmitoylglycerol 3-phosphate	-0.793436	0.109139
A5684	1-Palmitoylglycerol 3-phosphate	-0.890696	0.0426617
A4754	1-Palmitoylglycerol 3-phosphate	-0.888988	0.0436539
A6221	1-Palmitoylglycerol 3-phosphate	-0.874708	0.0522256
A1533	1-Palmitoylglycerol 3-phosphate	-0.859662	0.0617639
A3174	1-Palmitoylglycerol 3-phosphate	-0.897997	0.0385032
A4642	1-Palmitoylglycerol 3-phosphate	-0.785621	0.115245
A4231	1-Palmitoylglycerol 3-phosphate	-0.897175	0.0389642
A4794	1-Palmitoylglycerol 3-phosphate	-0.886529	0.0450947
A4699	CMP-N-trimethyl-2-aminoethylphosphonate	0.877096	0.0507587
A3923	CMP-N-trimethyl-2-aminoethylphosphonate	0.675083	0.211156
A0589	CMP-N-trimethyl-2-aminoethylphosphonate	0.658969	0.226441
A1855	CMP-N-trimethyl-2-aminoethylphosphonate	0.714087	0.175437
A4443	CMP-N-trimethyl-2-aminoethylphosphonate	0.791909	0.110324
A0629	CMP-N-trimethyl-2-aminoethylphosphonate	0.761126	0.135014
A5832	CMP-N-trimethyl-2-aminoethylphosphonate	0.761269	0.134896
A4614	CMP-N-trimethyl-2-aminoethylphosphonate	0.853432	0.0658578
A2127	CMP-N-trimethyl-2-aminoethylphosphonate	0.852694	0.0663478
A1354	CMP-N-trimethyl-2-aminoethylphosphonate	0.717994	0.171965
A1131	CMP-N-trimethyl-2-aminoethylphosphonate	0.71789	0.172056
A1452	CMP-N-trimethyl-2-aminoethylphosphonate	0.908569	0.0327288
A2726	CMP-N-trimethyl-2-aminoethylphosphonate	0.910487	0.0317137
A2081	CMP-N-trimethyl-2-aminoethylphosphonate	0.84518	0.071404
A4017	CMP-N-trimethyl-2-aminoethylphosphonate	0.868012	0.0564083
A3971	CMP-N-trimethyl-2-aminoethylphosphonate	0.744033	0.149344
A5776	CMP-N-trimethyl-2-aminoethylphosphonate	0.772712	0.125548
A3756	CMP-N-trimethyl-2-aminoethylphosphonate	0.901847	0.0363657
A0737	CMP-N-trimethyl-2-aminoethylphosphonate	0.675404	0.210854
A3726	CMP-N-trimethyl-2-aminoethylphosphonate	0.66602	0.219716
A1240	CMP-N-trimethyl-2-aminoethylphosphonate	0.867297	0.056861
A6266	CMP-N-trimethyl-2-aminoethylphosphonate	0.898792	0.0380584
A1490	CMP-N-trimethyl-2-aminoethylphosphonate	0.870673	0.0547344
A0761	CMP-N-trimethyl-2-aminoethylphosphonate	0.749918	0.144362
A4234	CMP-N-trimethyl-2-aminoethylphosphonate	0.89201	0.0419032
A1584	CMP-N-trimethyl-2-aminoethylphosphonate	0.877189	0.050702
A4007	CMP-N-trimethyl-2-aminoethylphosphonate	0.77885	0.120616
A1218	CMP-N-trimethyl-2-aminoethylphosphonate	0.797571	0.105949
A4509	CMP-N-trimethyl-2-aminoethylphosphonate	0.901624	0.0364881
A2009	CMP-N-trimethyl-2-aminoethylphosphonate	0.645363	0.239574
A2093	CMP-N-trimethyl-2-aminoethylphosphonate	0.841409	0.0739844
A4923	CMP-N-trimethyl-2-aminoethylphosphonate	0.687334	0.199736
A6258	CMP-N-trimethyl-2-aminoethylphosphonate	0.614568	0.270021
A5099	CMP-N-trimethyl-2-aminoethylphosphonate	0.748844	0.145268
A6061	CMP-N-trimethyl-2-aminoethylphosphonate	0.810041	0.0965037
A3061	CMP-N-trimethyl-2-aminoethylphosphonate	0.647769	0.237236
A1368	CMP-N-trimethyl-2-aminoethylphosphonate	0.822957	0.0870102
A3286	CMP-N-trimethyl-2-aminoethylphosphonate	0.918511	0.0275807
A3102	CMP-N-trimethyl-2-aminoethylphosphonate	0.597878	0.286921
A2179	CMP-N-trimethyl-2-aminoethylphosphonate	0.948467	0.0139341
A1290	CMP-N-trimethyl-2-aminoethylphosphonate	0.86615	0.0575897
A4328	CMP-N-trimethyl-2-aminoethylphosphonate	0.662959	0.222629
A3339	CMP-N-trimethyl-2-aminoethylphosphonate	0.894819	0.0402962
A2195	CMP-N-trimethyl-2-aminoethylphosphonate	0.785312	0.115489
A4887	CMP-N-trimethyl-2-aminoethylphosphonate	0.820249	0.0889757
A4597	CMP-N-trimethyl-2-aminoethylphosphonate	0.688985	0.198211
A4943	CMP-N-trimethyl-2-aminoethylphosphonate	0.797785	0.105784
A2341	CMP-N-trimethyl-2-aminoethylphosphonate	0.951518	0.012721
A4596	CMP-N-trimethyl-2-aminoethylphosphonate	0.833648	0.0793839
A4829	CMP-N-trimethyl-2-aminoethylphosphonate	0.937625	0.0185242
A2249	CMP-N-trimethyl-2-aminoethylphosphonate	-0.761131	0.13501
A1297	CMP-N-trimethyl-2-aminoethylphosphonate	-0.810644	0.0960539
A4775	CMP-N-trimethyl-2-aminoethylphosphonate	-0.809018	0.0972685
A1944	CMP-N-trimethyl-2-aminoethylphosphonate	-0.749725	0.144526
A3188	CMP-N-trimethyl-2-aminoethylphosphonate	-0.813344	0.0940478
A2057	CMP-N-trimethyl-2-aminoethylphosphonate	-0.791131	0.11093
A2539	CMP-N-trimethyl-2-aminoethylphosphonate	-0.78709	0.11409
A3164	CMP-N-trimethyl-2-aminoethylphosphonate	-0.757057	0.138386
A3451	CMP-N-trimethyl-2-aminoethylphosphonate	-0.821359	0.0881684
A1279	CMP-N-trimethyl-2-aminoethylphosphonate	-0.809908	0.0966032
A1187	CMP-N-trimethyl-2-aminoethylphosphonate	-0.795884	0.107247
A0575	CMP-N-trimethyl-2-aminoethylphosphonate	-0.79005	0.111773
A1098	CMP-N-trimethyl-2-aminoethylphosphonate	-0.814966	0.0928483
A4508	CMP-N-trimethyl-2-aminoethylphosphonate	-0.787889	0.113463
A4334	CMP-N-trimethyl-2-aminoethylphosphonate	-0.735558	0.156604
A3780	CMP-N-trimethyl-2-aminoethylphosphonate	-0.814734	0.0930198
A2872	CMP-N-trimethyl-2-aminoethylphosphonate	-0.8068	0.0989329
A5374	CMP-N-trimethyl-2-aminoethylphosphonate	-0.742252	0.150862
A4556	CMP-N-trimethyl-2-aminoethylphosphonate	-0.85286	0.0662378
A6078	CMP-N-trimethyl-2-aminoethylphosphonate	-0.75291	0.141849
A0592	CMP-N-trimethyl-2-aminoethylphosphonate	-0.816759	0.0915281
A4776	CMP-N-trimethyl-2-aminoethylphosphonate	-0.854376	0.0652319
A1189	CMP-N-trimethyl-2-aminoethylphosphonate	-0.765498	0.131418
A0538	CMP-N-trimethyl-2-aminoethylphosphonate	-0.828452	0.0830635
A3628	CMP-N-trimethyl-2-aminoethylphosphonate	-0.827214	0.0839474
A4522	CMP-N-trimethyl-2-aminoethylphosphonate	-0.808884	0.0973692
A0979	CMP-N-trimethyl-2-aminoethylphosphonate	-0.849103	0.0687501
A4123	CMP-N-trimethyl-2-aminoethylphosphonate	-0.847604	0.0697606
A6149	CMP-N-trimethyl-2-aminoethylphosphonate	-0.715784	0.173926
A5540	CMP-N-trimethyl-2-aminoethylphosphonate	-0.84066	0.0745006
A1547	CMP-N-trimethyl-2-aminoethylphosphonate	-0.860331	0.0613297
A1136	CMP-N-trimethyl-2-aminoethylphosphonate	-0.817965	0.0906439
A4581	CMP-N-trimethyl-2-aminoethylphosphonate	-0.800211	0.103927
A6345	CMP-N-trimethyl-2-aminoethylphosphonate	-0.808895	0.0973608
A3625	CMP-N-trimethyl-2-aminoethylphosphonate	-0.776514	0.122486
A0595	CMP-N-trimethyl-2-aminoethylphosphonate	-0.868875	0.0558638
A5723	CMP-N-trimethyl-2-aminoethylphosphonate	-0.860105	0.0614761
A1212	CMP-N-trimethyl-2-aminoethylphosphonate	-0.730959	0.160587
A5307	CMP-N-trimethyl-2-aminoethylphosphonate	-0.874115	0.0525919
A3816	CMP-N-trimethyl-2-aminoethylphosphonate	-0.857656	0.0630736
A5358	CMP-N-trimethyl-2-aminoethylphosphonate	-0.879989	0.0489992
A4367	CMP-N-trimethyl-2-aminoethylphosphonate	-0.781713	0.118337
A5684	CMP-N-trimethyl-2-aminoethylphosphonate	-0.864869	0.0584069
A4754	CMP-N-trimethyl-2-aminoethylphosphonate	-0.864534	0.0586206
A6221	CMP-N-trimethyl-2-aminoethylphosphonate	-0.8555	0.0644899
A1533	CMP-N-trimethyl-2-aminoethylphosphonate	-0.839532	0.0752795
A3174	CMP-N-trimethyl-2-aminoethylphosphonate	-0.875814	0.0515444
A4642	CMP-N-trimethyl-2-aminoethylphosphonate	-0.77404	0.124476
A4231	CMP-N-trimethyl-2-aminoethylphosphonate	-0.872959	0.0533082
A4794	CMP-N-trimethyl-2-aminoethylphosphonate	-0.863462	0.0593078
A4699	Deflazacort	0.950867	0.0129767
A3923	Deflazacort	0.799872	0.104186
A0589	Deflazacort	0.786843	0.114284
A1855	Deflazacort	0.826565	0.0844123
A4443	Deflazacort	0.884566	0.046256
A0629	Deflazacort	0.868486	0.0561094
A5832	Deflazacort	0.850769	0.0676324
A4614	Deflazacort	0.924227	0.0247518
A2127	Deflazacort	0.919563	0.0270523
A1354	Deflazacort	0.818501	0.090251
A1131	Deflazacort	0.834814	0.0785653
A1452	Deflazacort	0.968291	0.00674572
A2726	Deflazacort	0.969342	0.00641419
A2081	Deflazacort	0.90987	0.0320389
A4017	Deflazacort	0.938205	0.0182683
A3971	Deflazacort	0.834191	0.0790017
A5776	Deflazacort	0.855365	0.0645785
A3756	Deflazacort	0.956635	0.0107696
A0737	Deflazacort	0.783602	0.116839
A3726	Deflazacort	0.777036	0.122067
A1240	Deflazacort	0.924826	0.024461
A6266	Deflazacort	0.953537	0.0119382
A1490	Deflazacort	0.92734	0.0232533
A0761	Deflazacort	0.843488	0.0725582
A4234	Deflazacort	0.949205	0.0136373
A1584	Deflazacort	0.930263	0.0218744
A4007	Deflazacort	0.871915	0.0539582
A1218	Deflazacort	0.868252	0.056257
A4509	Deflazacort	0.949112	0.0136746
A2009	Deflazacort	0.759427	0.136419
A2093	Deflazacort	0.898711	0.0381034
A4923	Deflazacort	0.78229	0.117878
A6258	Deflazacort	0.73328	0.158573
A5099	Deflazacort	0.827841	0.0834994
A6061	Deflazacort	0.872985	0.0532923
A3061	Deflazacort	0.754092	0.14086
A1368	Deflazacort	0.8842	0.0464738
A3286	Deflazacort	0.968455	0.00669376
A3102	Deflazacort	0.716323	0.173447
A2179	Deflazacort	0.985463	0.00209946
A1290	Deflazacort	0.936994	0.0188043
A4328	Deflazacort	0.767659	0.129651
A3339	Deflazacort	0.936501	0.019024
A2195	Deflazacort	0.849479	0.0684975
A4887	Deflazacort	0.878519	0.049891
A4597	Deflazacort	0.776949	0.122137
A4943	Deflazacort	0.857615	0.0631004
A2341	Deflazacort	0.98475	0.00225552
A4596	Deflazacort	0.884311	0.0464075
A4829	Deflazacort	0.971422	0.00577455
A2249	Deflazacort	-0.870019	0.0551443
A1297	Deflazacort	-0.904079	0.0351445
A4775	Deflazacort	-0.907003	0.0335651
A1944	Deflazacort	-0.86037	0.0613044
A3188	Deflazacort	-0.904479	0.034927
A2057	Deflazacort	-0.890813	0.042594
A2539	Deflazacort	-0.884196	0.046476
A3164	Deflazacort	-0.862615	0.059853
A3451	Deflazacort	-0.914564	0.0295902
A1279	Deflazacort	-0.901664	0.0364665
A1187	Deflazacort	-0.892317	0.0417263
A0575	Deflazacort	-0.887411	0.0445763
A1098	Deflazacort	-0.903843	0.0352731
A4508	Deflazacort	-0.882522	0.0474747
A4334	Deflazacort	-0.844562	0.0718253
A3780	Deflazacort	-0.907485	0.0333069
A2872	Deflazacort	-0.897962	0.0385224
A5374	Deflazacort	-0.858884	0.0622708
A4556	Deflazacort	-0.932029	0.0210544
A6078	Deflazacort	-0.855245	0.0646579
A0592	Deflazacort	-0.901551	0.0365286
A4776	Deflazacort	-0.936635	0.0189643
A1189	Deflazacort	-0.870304	0.0549655
A0538	Deflazacort	-0.909827	0.0320616
A3628	Deflazacort	-0.908908	0.0325486
A4522	Deflazacort	-0.894418	0.0405248
A0979	Deflazacort	-0.926358	0.0237228
A4123	Deflazacort	-0.927314	0.0232658
A6149	Deflazacort	-0.830578	0.0815512
A5540	Deflazacort	-0.919317	0.0271756
A1547	Deflazacort	-0.936531	0.0190107
A1136	Deflazacort	-0.902295	0.0361192
A4581	Deflazacort	-0.887351	0.0446113
A6345	Deflazacort	-0.894668	0.0403823
A3625	Deflazacort	-0.869165	0.055681
A0595	Deflazacort	-0.942622	0.016356
A5723	Deflazacort	-0.940585	0.0172291
A1212	Deflazacort	-0.848931	0.0688658
A5307	Deflazacort	-0.947845	0.0141858
A3816	Deflazacort	-0.938682	0.0180583
A5358	Deflazacort	-0.952723	0.012252
A4367	Deflazacort	-0.876382	0.0511961
A5684	Deflazacort	-0.943834	0.0158434
A4754	Deflazacort	-0.938331	0.0182127
A6221	Deflazacort	-0.928838	0.0225431
A1533	Deflazacort	-0.915742	0.0289856
A3174	Deflazacort	-0.94755	0.0143056
A4642	Deflazacort	-0.870542	0.0548163
A4231	Deflazacort	-0.946162	0.014874
A4794	Deflazacort	-0.935883	0.0193006
A4699	1-Methyladenosine	0.872324	0.0537036
A3923	1-Methyladenosine	0.674254	0.211935
A0589	1-Methyladenosine	0.658567	0.226826
A1855	1-Methyladenosine	0.717305	0.172575
A4443	1-Methyladenosine	0.792709	0.109703
A0629	1-Methyladenosine	0.749263	0.144915
A5832	1-Methyladenosine	0.777843	0.121421
A4614	1-Methyladenosine	0.86128	0.0607147
A2127	1-Methyladenosine	0.865426	0.0580509
A1354	1-Methyladenosine	0.728746	0.162512
A1131	1-Methyladenosine	0.705269	0.183347
A1452	1-Methyladenosine	0.905903	0.0341564
A2726	1-Methyladenosine	0.907804	0.0331365
A2081	1-Methyladenosine	0.857748	0.0630133
A4017	1-Methyladenosine	0.866733	0.0572191
A3971	1-Methyladenosine	0.763358	0.133175
A5776	1-Methyladenosine	0.791942	0.110299
A3756	1-Methyladenosine	0.908771	0.0326211
A0737	1-Methyladenosine	0.689626	0.19762
A3726	1-Methyladenosine	0.682598	0.20413
A1240	1-Methyladenosine	0.882388	0.047555
A6266	1-Methyladenosine	0.906187	0.0340033
A1490	1-Methyladenosine	0.883967	0.0466123
A0761	1-Methyladenosine	0.76074	0.135333
A4234	1-Methyladenosine	0.897476	0.038795
A1584	1-Methyladenosine	0.889798	0.0431826
A4007	1-Methyladenosine	0.773796	0.124672
A1218	1-Methyladenosine	0.819647	0.089414
A4509	1-Methyladenosine	0.914179	0.029789
A2009	1-Methyladenosine	0.661514	0.224007
A2093	1-Methyladenosine	0.86308	0.0595536
A4923	1-Methyladenosine	0.710686	0.178476
A6258	1-Methyladenosine	0.633034	0.251645
A5099	1-Methyladenosine	0.769261	0.128345
A6061	1-Methyladenosine	0.834062	0.0790926
A3061	1-Methyladenosine	0.670364	0.215601
A1368	1-Methyladenosine	0.836528	0.0773665
A3286	1-Methyladenosine	0.905863	0.0341776
A3102	1-Methyladenosine	0.617731	0.266848
A2179	1-Methyladenosine	0.948489	0.013925
A1290	1-Methyladenosine	0.849459	0.0685109
A4328	1-Methyladenosine	0.668339	0.217516
A3339	1-Methyladenosine	0.908593	0.0327158
A2195	1-Methyladenosine	0.813068	0.0942518
A4887	1-Methyladenosine	0.845122	0.0714434
A4597	1-Methyladenosine	0.714162	0.17537
A4943	1-Methyladenosine	0.82607	0.0847669
A2341	1-Methyladenosine	0.95104	0.0129087
A4596	1-Methyladenosine	0.856725	0.0636835
A4829	1-Methyladenosine	0.940248	0.0173751
A2249	1-Methyladenosine	-0.754976	0.140121
A1297	1-Methyladenosine	-0.808318	0.0977932
A4775	1-Methyladenosine	-0.79903	0.10483
A1944	1-Methyladenosine	-0.746204	0.147501
A3188	1-Methyladenosine	-0.813433	0.0939817
A2057	1-Methyladenosine	-0.7883	0.113141
A2539	1-Methyladenosine	-0.7897	0.112046
A3164	1-Methyladenosine	-0.758568	0.137131
A3451	1-Methyladenosine	-0.815081	0.0927632
A1279	1-Methyladenosine	-0.809055	0.0972409
A1187	1-Methyladenosine	-0.796072	0.107101
A0575	1-Methyladenosine	-0.791216	0.110863
A1098	1-Methyladenosine	-0.816027	0.0920662
A4508	1-Methyladenosine	-0.792597	0.10979
A4334	1-Methyladenosine	-0.739283	0.153402
A3780	1-Methyladenosine	-0.811325	0.0955471
A2872	1-Methyladenosine	-0.809679	0.0967742
A5374	1-Methyladenosine	-0.726436	0.16453
A4556	1-Methyladenosine	-0.851532	0.0671226
A6078	1-Methyladenosine	-0.759636	0.136246
A0592	1-Methyladenosine	-0.821582	0.088006
A4776	1-Methyladenosine	-0.848944	0.0688568
A1189	1-Methyladenosine	-0.762967	0.133496
A0538	1-Methyladenosine	-0.834546	0.0787527
A3628	1-Methyladenosine	-0.833971	0.0791565
A4522	1-Methyladenosine	-0.816638	0.0916169
A0979	1-Methyladenosine	-0.8527	0.0663439
A4123	1-Methyladenosine	-0.849567	0.0684383
A6149	1-Methyladenosine	-0.717345	0.17254
A5540	1-Methyladenosine	-0.844246	0.0720406
A1547	1-Methyladenosine	-0.858851	0.0622927
A1136	1-Methyladenosine	-0.821081	0.0883699
A4581	1-Methyladenosine	-0.809516	0.0968958
A6345	1-Methyladenosine	-0.8174	0.0910579
A3625	1-Methyladenosine	-0.785487	0.115351
A0595	1-Methyladenosine	-0.868461	0.0561247
A5723	1-Methyladenosine	-0.850016	0.0681368
A1212	1-Methyladenosine	-0.718634	0.171398
A5307	1-Methyladenosine	-0.872052	0.0538725
A3816	1-Methyladenosine	-0.846937	0.0702113
A5358	1-Methyladenosine	-0.875004	0.052043
A4367	1-Methyladenosine	-0.787645	0.113654
A5684	1-Methyladenosine	-0.85425	0.0653156
A4754	1-Methyladenosine	-0.863432	0.059327
A6221	1-Methyladenosine	-0.860938	0.060936
A1533	1-Methyladenosine	-0.847214	0.0700239
A3174	1-Methyladenosine	-0.873257	0.0531232
A4642	1-Methyladenosine	-0.779972	0.119721
A4231	1-Methyladenosine	-0.868487	0.0561088
A4794	1-Methyladenosine	-0.865158	0.0582222
A4699	Sofalcone (JAN)	0.849949	0.0681815
A3923	Sofalcone (JAN)	0.641491	0.243347
A0589	Sofalcone (JAN)	0.627843	0.256775
A1855	Sofalcone (JAN)	0.681552	0.205104
A4443	Sofalcone (JAN)	0.75784	0.137736
A0629	Sofalcone (JAN)	0.715946	0.173782
A5832	Sofalcone (JAN)	0.748899	0.145221
A4614	Sofalcone (JAN)	0.832903	0.079908
A2127	Sofalcone (JAN)	0.841204	0.0741259
A1354	Sofalcone (JAN)	0.712156	0.17716
A1131	Sofalcone (JAN)	0.66938	0.216531
A1452	Sofalcone (JAN)	0.885023	0.045985
A2726	Sofalcone (JAN)	0.887022	0.0448048
A2081	Sofalcone (JAN)	0.844481	0.0718805
A4017	Sofalcone (JAN)	0.83718	0.0769122
A3971	Sofalcone (JAN)	0.731908	0.159762
A5776	Sofalcone (JAN)	0.761332	0.134844
A3756	Sofalcone (JAN)	0.888327	0.0440399
A0737	Sofalcone (JAN)	0.668254	0.217597
A3726	Sofalcone (JAN)	0.652146	0.233001
A1240	Sofalcone (JAN)	0.863397	0.0593496
A6266	Sofalcone (JAN)	0.88285	0.0472789
A1490	Sofalcone (JAN)	0.869217	0.0556485
A0761	Sofalcone (JAN)	0.721433	0.168924
A4234	Sofalcone (JAN)	0.870591	0.0547858
A1584	Sofalcone (JAN)	0.877948	0.0502382
A4007	Sofalcone (JAN)	0.735053	0.157041
A1218	Sofalcone (JAN)	0.788885	0.112682
A4509	Sofalcone (JAN)	0.89323	0.0412029
A2009	Sofalcone (JAN)	0.621537	0.263045
A2093	Sofalcone (JAN)	0.837906	0.0764071
A4923	Sofalcone (JAN)	0.68762	0.199472
A6258	Sofalcone (JAN)	0.597791	0.287009
A5099	Sofalcone (JAN)	0.755225	0.139913
A6061	Sofalcone (JAN)	0.812671	0.0945464
A3061	Sofalcone (JAN)	0.641769	0.243075
A1368	Sofalcone (JAN)	0.830696	0.0814678
A3286	Sofalcone (JAN)	0.905293	0.0344855
A3102	Sofalcone (JAN)	0.58949	0.295515
A2179	Sofalcone (JAN)	0.938822	0.0179969
A1290	Sofalcone (JAN)	0.821135	0.0883306
A4328	Sofalcone (JAN)	0.66256	0.223009
A3339	Sofalcone (JAN)	0.899921	0.0374299
A2195	Sofalcone (JAN)	0.790261	0.111608
A4887	Sofalcone (JAN)	0.815644	0.0923484
A4597	Sofalcone (JAN)	0.696272	0.191518
A4943	Sofalcone (JAN)	0.802008	0.102558
A2341	Sofalcone (JAN)	0.944703	0.0154791
A4596	Sofalcone (JAN)	0.844305	0.0720001
A4829	Sofalcone (JAN)	0.936425	0.019058
A2249	Sofalcone (JAN)	-0.732662	0.159108
A1297	Sofalcone (JAN)	-0.788564	0.112934
A4775	Sofalcone (JAN)	-0.779421	0.120161
A1944	Sofalcone (JAN)	-0.720137	0.170068
A3188	Sofalcone (JAN)	-0.793114	0.109389
A2057	Sofalcone (JAN)	-0.761311	0.134861
A2539	Sofalcone (JAN)	-0.764879	0.131926
A3164	Sofalcone (JAN)	-0.732623	0.159142
A3451	Sofalcone (JAN)	-0.791409	0.110713
A1279	Sofalcone (JAN)	-0.791195	0.11088
A1187	Sofalcone (JAN)	-0.768747	0.128764
A0575	Sofalcone (JAN)	-0.763781	0.132827
A1098	Sofalcone (JAN)	-0.79818	0.105481
A4508	Sofalcone (JAN)	-0.770037	0.127715
A4334	Sofalcone (JAN)	-0.710681	0.178481
A3780	Sofalcone (JAN)	-0.783399	0.117
A2872	Sofalcone (JAN)	-0.781625	0.118406
A5374	Sofalcone (JAN)	-0.705071	0.183525
A4556	Sofalcone (JAN)	-0.835369	0.0781763
A6078	Sofalcone (JAN)	-0.731846	0.159816
A0592	Sofalcone (JAN)	-0.80407	0.100993
A4776	Sofalcone (JAN)	-0.825824	0.0849439
A1189	Sofalcone (JAN)	-0.7311	0.160463
A0538	Sofalcone (JAN)	-0.81477	0.0929933
A3628	Sofalcone (JAN)	-0.812243	0.0948645
A4522	Sofalcone (JAN)	-0.795824	0.107293
A0979	Sofalcone (JAN)	-0.833929	0.0791861
A4123	Sofalcone (JAN)	-0.824942	0.0855781
A6149	Sofalcone (JAN)	-0.685715	0.201235
A5540	Sofalcone (JAN)	-0.827887	0.0834662
A1547	Sofalcone (JAN)	-0.844167	0.0720942
A1136	Sofalcone (JAN)	-0.806316	0.0992968
A4581	Sofalcone (JAN)	-0.785779	0.115121
A6345	Sofalcone (JAN)	-0.791313	0.110788
A3625	Sofalcone (JAN)	-0.764393	0.132324
A0595	Sofalcone (JAN)	-0.85138	0.0672239
A5723	Sofalcone (JAN)	-0.837226	0.0768797
A1212	Sofalcone (JAN)	-0.6891	0.198105
A5307	Sofalcone (JAN)	-0.851711	0.0670025
A3816	Sofalcone (JAN)	-0.83496	0.078463
A5358	Sofalcone (JAN)	-0.859027	0.0621776
A4367	Sofalcone (JAN)	-0.755892	0.139356
A5684	Sofalcone (JAN)	-0.841888	0.0736549
A4754	Sofalcone (JAN)	-0.850031	0.0681268
A6221	Sofalcone (JAN)	-0.842449	0.0732701
A1533	Sofalcone (JAN)	-0.82801	0.0833786
A3174	Sofalcone (JAN)	-0.859111	0.0621226
A4642	Sofalcone (JAN)	-0.747478	0.146422
A4231	Sofalcone (JAN)	-0.855749	0.0643256
A4794	Sofalcone (JAN)	-0.850653	0.0677097
A4699	Cinobufotalin	0.843196	0.0727583
A3923	Cinobufotalin	0.625689	0.258913
A0589	Cinobufotalin	0.60876	0.275871
A1855	Cinobufotalin	0.668918	0.216969
A4443	Cinobufotalin	0.752589	0.142118
A0629	Cinobufotalin	0.715725	0.173978
A5832	Cinobufotalin	0.72515	0.165656
A4614	Cinobufotalin	0.821966	0.0877273
A2127	Cinobufotalin	0.823209	0.0868276
A1354	Cinobufotalin	0.678177	0.208255
A1131	Cinobufotalin	0.669454	0.216461
A1452	Cinobufotalin	0.879456	0.049322
A2726	Cinobufotalin	0.881654	0.0479955
A2081	Cinobufotalin	0.816763	0.091525
A4017	Cinobufotalin	0.835609	0.0780083
A3971	Cinobufotalin	0.708073	0.18082
A5776	Cinobufotalin	0.739075	0.153579
A3756	Cinobufotalin	0.875525	0.0517222
A0737	Cinobufotalin	0.633587	0.251101
A3726	Cinobufotalin	0.623348	0.26124
A1240	Cinobufotalin	0.841261	0.0740865
A6266	Cinobufotalin	0.872489	0.0536004
A1490	Cinobufotalin	0.844814	0.0716534
A0761	Cinobufotalin	0.711625	0.177636
A4234	Cinobufotalin	0.864632	0.0585583
A1584	Cinobufotalin	0.852499	0.0664776
A4007	Cinobufotalin	0.738775	0.153837
A1218	Cinobufotalin	0.768109	0.129284
A4509	Cinobufotalin	0.878393	0.0499674
A2009	Cinobufotalin	0.601542	0.283187
A2093	Cinobufotalin	0.816231	0.0919166
A4923	Cinobufotalin	0.650878	0.234226
A6258	Cinobufotalin	0.569799	0.315944
A5099	Cinobufotalin	0.717212	0.172658
A6061	Cinobufotalin	0.78356	0.116873
A3061	Cinobufotalin	0.607556	0.277088
A1368	Cinobufotalin	0.796207	0.106998
A3286	Cinobufotalin	0.892084	0.0418606
A3102	Cinobufotalin	0.553673	0.332931
A2179	Cinobufotalin	0.927339	0.0232536
A1290	Cinobufotalin	0.831904	0.0806126
A4328	Cinobufotalin	0.621882	0.262701
A3339	Cinobufotalin	0.874072	0.0526187
A2195	Cinobufotalin	0.758997	0.136776
A4887	Cinobufotalin	0.795161	0.107804
A4597	Cinobufotalin	0.65523	0.230029
A4943	Cinobufotalin	0.772867	0.125422
A2341	Cinobufotalin	0.931679	0.021216
A4596	Cinobufotalin	0.811278	0.0955819
A4829	Cinobufotalin	0.918114	0.0277807
A2249	Cinobufotalin	-0.716104	0.173641
A1297	Cinobufotalin	-0.770941	0.126981
A4775	Cinobufotalin	-0.766951	0.130229
A1944	Cinobufotalin	-0.704387	0.184143
A3188	Cinobufotalin	-0.774649	0.123985
A2057	Cinobufotalin	-0.749227	0.144945
A2539	Cinobufotalin	-0.746744	0.147043
A3164	Cinobufotalin	-0.71394	0.175568
A3451	Cinobufotalin	-0.781114	0.118812
A1279	Cinobufotalin	-0.770991	0.12694
A1187	Cinobufotalin	-0.755365	0.139796
A0575	Cinobufotalin	-0.749369	0.144826
A1098	Cinobufotalin	-0.777196	0.121939
A4508	Cinobufotalin	-0.748664	0.14542
A4334	Cinobufotalin	-0.691624	0.19578
A3780	Cinobufotalin	-0.774904	0.123779
A2872	Cinobufotalin	-0.768259	0.129162
A5374	Cinobufotalin	-0.693725	0.193851
A4556	Cinobufotalin	-0.817857	0.0907224
A6078	Cinobufotalin	-0.711447	0.177795
A0592	Cinobufotalin	-0.780783	0.119075
A4776	Cinobufotalin	-0.817686	0.0908478
A1189	Cinobufotalin	-0.721977	0.168445
A0538	Cinobufotalin	-0.79362	0.108996
A3628	Cinobufotalin	-0.792307	0.110015
A4522	Cinobufotalin	-0.772956	0.12535
A0979	Cinobufotalin	-0.815253	0.0926365
A4123	Cinobufotalin	-0.812604	0.0945959
A6149	Cinobufotalin	-0.669735	0.216195
A5540	Cinobufotalin	-0.806465	0.0991849
A1547	Cinobufotalin	-0.826298	0.0846036
A1136	Cinobufotalin	-0.78202	0.118092
A4581	Cinobufotalin	-0.763905	0.132725
A6345	Cinobufotalin	-0.772833	0.12545
A3625	Cinobufotalin	-0.738564	0.154018
A0595	Cinobufotalin	-0.83566	0.0779728
A5723	Cinobufotalin	-0.82373	0.0864512
A1212	Cinobufotalin	-0.682244	0.204459
A5307	Cinobufotalin	-0.8406	0.074542
A3816	Cinobufotalin	-0.821068	0.0883797
A5358	Cinobufotalin	-0.846557	0.0704691
A4367	Cinobufotalin	-0.742429	0.150711
A5684	Cinobufotalin	-0.828923	0.0827278
A4754	Cinobufotalin	-0.831359	0.0809985
A6221	Cinobufotalin	-0.823138	0.0868791
A1533	Cinobufotalin	-0.806553	0.0991184
A3174	Cinobufotalin	-0.843068	0.0728457
A4642	Cinobufotalin	-0.734179	0.157796
A4231	Cinobufotalin	-0.839565	0.0752564
A4794	Cinobufotalin	-0.831041	0.0812237
A4699	Ritodrine	0.83995	0.0749904
A3923	Ritodrine	0.636063	0.248664
A0589	Ritodrine	0.628608	0.256018
A1855	Ritodrine	0.661557	0.223966
A4443	Ritodrine	0.729251	0.162072
A0629	Ritodrine	0.702111	0.186204
A5832	Ritodrine	0.728023	0.163143
A4614	Ritodrine	0.804843	0.100408
A2127	Ritodrine	0.819057	0.0898446
A1354	Ritodrine	0.726468	0.164502
A1131	Ritodrine	0.655385	0.22988
A1452	Ritodrine	0.869995	0.0551594
A2726	Ritodrine	0.871734	0.0540711
A2081	Ritodrine	0.845641	0.0710908
A4017	Ritodrine	0.808345	0.0977723
A3971	Ritodrine	0.705174	0.183433
A5776	Ritodrine	0.732274	0.159445
A3756	Ritodrine	0.869223	0.0556448
A0737	Ritodrine	0.675406	0.210852
A3726	Ritodrine	0.640037	0.244769
A1240	Ritodrine	0.84715	0.0700675
A6266	Ritodrine	0.857157	0.0634005
A1490	Ritodrine	0.862388	0.0599989
A0761	Ritodrine	0.681102	0.205522
A4234	Ritodrine	0.838818	0.075774
A1584	Ritodrine	0.875757	0.0515794
A4007	Ritodrine	0.699494	0.188581
A1218	Ritodrine	0.752108	0.142521
A4509	Ritodrine	0.86759	0.0566758
A2009	Ritodrine	0.590006	0.294984
A2093	Ritodrine	0.80619	0.0993918
A4923	Ritodrine	0.681411	0.205235
A6258	Ritodrine	0.57891	0.306448
A5099	Ritodrine	0.760905	0.135197
A6061	Ritodrine	0.792026	0.110233
A3061	Ritodrine	0.629788	0.25485
A1368	Ritodrine	0.846353	0.0706074
A3286	Ritodrine	0.932593	0.0207946
A3102	Ritodrine	0.585792	0.299325
A2179	Ritodrine	0.935495	0.0194748
A1290	Ritodrine	0.799161	0.10473
A4328	Ritodrine	0.70476	0.183806
A3339	Ritodrine	0.898191	0.0383945
A2195	Ritodrine	0.76628	0.130778
A4887	Ritodrine	0.774128	0.124405
A4597	Ritodrine	0.697299	0.190581
A4943	Ritodrine	0.772666	0.125585
A2341	Ritodrine	0.946841	0.014595
A4596	Ritodrine	0.837061	0.0769949
A4829	Ritodrine	0.943764	0.015873
A2249	Ritodrine	-0.742849	0.150353
A1297	Ritodrine	-0.794863	0.108035
A4775	Ritodrine	-0.790427	0.111479
A1944	Ritodrine	-0.722303	0.168158
A3188	Ritodrine	-0.796283	0.106939
A2057	Ritodrine	-0.755085	0.14003
A2539	Ritodrine	-0.760752	0.135323
A3164	Ritodrine	-0.731004	0.160547
A3451	Ritodrine	-0.789768	0.111992
A1279	Ritodrine	-0.800433	0.103758
A1187	Ritodrine	-0.759225	0.136587
A0575	Ritodrine	-0.754305	0.140682
A1098	Ritodrine	-0.805376	0.100006
A4508	Ritodrine	-0.769078	0.128495
A4334	Ritodrine	-0.704551	0.183996
A3780	Ritodrine	-0.771331	0.126665
A2872	Ritodrine	-0.766881	0.130286
A5374	Ritodrine	-0.724058	0.166615
A4556	Ritodrine	-0.841443	0.073961
A6078	Ritodrine	-0.723067	0.167485
A0592	Ritodrine	-0.808834	0.0974059
A4776	Ritodrine	-0.819072	0.089834
A1189	Ritodrine	-0.716809	0.173015
A0538	Ritodrine	-0.81225	0.094859
A3628	Ritodrine	-0.805383	0.1
A4522	Ritodrine	-0.792933	0.109529
A0979	Ritodrine	-0.831931	0.0805937
A4123	Ritodrine	-0.811637	0.0953146
A6149	Ritodrine	-0.676606	0.209726
A5540	Ritodrine	-0.832074	0.0804926
A1547	Ritodrine	-0.85192	0.0668636
A1136	Ritodrine	-0.817369	0.0910807
A4581	Ritodrine	-0.776894	0.122181
A6345	Ritodrine	-0.776601	0.122416
A3625	Ritodrine	-0.764595	0.132158
A0595	Ritodrine	-0.852141	0.066716
A5723	Ritodrine	-0.85367	0.0657
A1212	Ritodrine	-0.689769	0.197487
A5307	Ritodrine	-0.845576	0.0711345
A3816	Ritodrine	-0.853677	0.0656953
A5358	Ritodrine	-0.862778	0.0597477
A4367	Ritodrine	-0.734148	0.157822
A5684	Ritodrine	-0.858567	0.0624779
A4754	Ritodrine	-0.859211	0.0620575
A6221	Ritodrine	-0.83845	0.0760294
A1533	Ritodrine	-0.823497	0.0866198
A3174	Ritodrine	-0.865817	0.0578017
A4642	Ritodrine	-0.725112	0.165689
A4231	Ritodrine	-0.866884	0.0571231
A4794	Ritodrine	-0.855933	0.0642044
A4699	Lansamide 4	0.836917	0.077095
A3923	Lansamide 4	0.631809	0.252853
A0589	Lansamide 4	0.624088	0.260504
A1855	Lansamide 4	0.659607	0.22583
A4443	Lansamide 4	0.727797	0.16334
A0629	Lansamide 4	0.695733	0.192011
A5832	Lansamide 4	0.730968	0.160578
A4614	Lansamide 4	0.806346	0.0992741
A2127	Lansamide 4	0.821901	0.0877747
A1354	Lansamide 4	0.725786	0.165099
A1131	Lansamide 4	0.648377	0.236647
A1452	Lansamide 4	0.868366	0.0561851
A2726	Lansamide 4	0.870146	0.0550644
A2081	Lansamide 4	0.847554	0.069794
A4017	Lansamide 4	0.807243	0.0985997
A3971	Lansamide 4	0.709124	0.179876
A5776	Lansamide 4	0.736613	0.155695
A3756	Lansamide 4	0.870759	0.0546806
A0737	Lansamide 4	0.675694	0.210582
A3726	Lansamide 4	0.641689	0.243154
A1240	Lansamide 4	0.850821	0.0675974
A6266	Lansamide 4	0.859101	0.0621297
A1490	Lansamide 4	0.865182	0.0582066
A0761	Lansamide 4	0.682993	0.203762
A4234	Lansamide 4	0.840345	0.0747179
A1584	Lansamide 4	0.878306	0.0500204
A4007	Lansamide 4	0.696582	0.191235
A1218	Lansamide 4	0.758092	0.137527
A4509	Lansamide 4	0.87133	0.0543232
A2009	Lansamide 4	0.592195	0.292736
A2093	Lansamide 4	0.812411	0.0947393
A4923	Lansamide 4	0.685454	0.201477
A6258	Lansamide 4	0.581045	0.304233
A5099	Lansamide 4	0.764281	0.132416
A6061	Lansamide 4	0.798229	0.105443
A3061	Lansamide 4	0.633364	0.25132
A1368	Lansamide 4	0.848077	0.0694411
A3286	Lansamide 4	0.926687	0.0235651
A3102	Lansamide 4	0.587702	0.297355
A2179	Lansamide 4	0.935099	0.0196533
A1290	Lansamide 4	0.793232	0.109297
A4328	Lansamide 4	0.701138	0.187086
A3339	Lansamide 4	0.901524	0.0365433
A2195	Lansamide 4	0.773643	0.124796
A4887	Lansamide 4	0.781633	0.1184
A4597	Lansamide 4	0.701854	0.186437
A4943	Lansamide 4	0.780587	0.119231
A2341	Lansamide 4	0.946223	0.0148488
A4596	Lansamide 4	0.842938	0.0729345
A4829	Lansamide 4	0.943805	0.0158556
A2249	Lansamide 4	-0.737095	0.155281
A1297	Lansamide 4	-0.791043	0.110998
A4775	Lansamide 4	-0.783988	0.116534
A1944	Lansamide 4	-0.717572	0.172338
A3188	Lansamide 4	-0.793392	0.109173
A2057	Lansamide 4	-0.75137	0.143141
A2539	Lansamide 4	-0.758642	0.13707
A3164	Lansamide 4	-0.72811	0.163068
A3451	Lansamide 4	-0.785137	0.115627
A1279	Lansamide 4	-0.796989	0.106396
A1187	Lansamide 4	-0.756662	0.138715
A0575	Lansamide 4	-0.751985	0.142625
A1098	Lansamide 4	-0.802694	0.102036
A4508	Lansamide 4	-0.767549	0.12974
A4334	Lansamide 4	-0.702335	0.186001
A3780	Lansamide 4	-0.76798	0.129389
A2872	Lansamide 4	-0.765538	0.131385
A5374	Lansamide 4	-0.714789	0.174811
A4556	Lansamide 4	-0.838523	0.0759783
A6078	Lansamide 4	-0.722118	0.168321
A0592	Lansamide 4	-0.807517	0.098394
A4776	Lansamide 4	-0.815358	0.0925592
A1189	Lansamide 4	-0.71329	0.176148
A0538	Lansamide 4	-0.81175	0.0952308
A3628	Lansamide 4	-0.805242	0.100107
A4522	Lansamide 4	-0.792753	0.109669
A0979	Lansamide 4	-0.830859	0.0813526
A4123	Lansamide 4	-0.810453	0.0961961
A6149	Lansamide 4	-0.673634	0.212518
A5540	Lansamide 4	-0.830681	0.0814787
A1547	Lansamide 4	-0.849009	0.0688129
A1136	Lansamide 4	-0.815311	0.0925938
A4581	Lansamide 4	-0.777345	0.12182
A6345	Lansamide 4	-0.777119	0.122001
A3625	Lansamide 4	-0.764336	0.132371
A0595	Lansamide 4	-0.849935	0.0681907
A5723	Lansamide 4	-0.847711	0.0696882
A1212	Lansamide 4	-0.682215	0.204486
A5307	Lansamide 4	-0.843177	0.0727712
A3816	Lansamide 4	-0.847416	0.0698874
A5358	Lansamide 4	-0.85916	0.062091
A4367	Lansamide 4	-0.733828	0.158099
A5684	Lansamide 4	-0.852507	0.0664726
A4754	Lansamide 4	-0.856451	0.0638637
A6221	Lansamide 4	-0.838158	0.0762317
A1533	Lansamide 4	-0.823756	0.0864323
A3174	Lansamide 4	-0.862823	0.0597186
A4642	Lansamide 4	-0.724738	0.166017
A4231	Lansamide 4	-0.863087	0.0595493
A4794	Lansamide 4	-0.854206	0.0653447
A4699	6-Gingerol	0.932526	0.0208255
A3923	6-Gingerol	0.783028	0.117293
A0589	6-Gingerol	0.772827	0.125454
A1855	6-Gingerol	0.815209	0.0926693
A4443	6-Gingerol	0.867923	0.0564646
A0629	6-Gingerol	0.826727	0.0842963
A5832	6-Gingerol	0.872947	0.053316
A4614	6-Gingerol	0.927414	0.023218
A2127	6-Gingerol	0.936674	0.0189467
A1354	6-Gingerol	0.839522	0.0752864
A1131	6-Gingerol	0.789512	0.112193
A1452	6-Gingerol	0.955038	0.011367
A2726	6-Gingerol	0.956091	0.0109721
A2081	6-Gingerol	0.936108	0.0191998
A4017	6-Gingerol	0.920723	0.0264739
A3971	6-Gingerol	0.860007	0.06154
A5776	6-Gingerol	0.881391	0.0481534
A3756	6-Gingerol	0.964053	0.00813704
A0737	6-Gingerol	0.808117	0.0979438
A3726	6-Gingerol	0.798732	0.105058
A1240	6-Gingerol	0.951092	0.0128882
A6266	6-Gingerol	0.959386	0.00976522
A1490	6-Gingerol	0.953444	0.011974
A0761	6-Gingerol	0.844296	0.0720061
A4234	6-Gingerol	0.94788	0.0141716
A1584	6-Gingerol	0.957245	0.0105442
A4007	6-Gingerol	0.839147	0.0755462
A1218	6-Gingerol	0.899606	0.037605
A4509	6-Gingerol	0.967704	0.00693336
A2009	6-Gingerol	0.771845	0.126249
A2093	6-Gingerol	0.933495	0.0203815
A4923	6-Gingerol	0.824139	0.0861564
A6258	6-Gingerol	0.754987	0.140112
A5099	6-Gingerol	0.870653	0.0547469
A6061	6-Gingerol	0.91636	0.02867
A3061	6-Gingerol	0.789941	0.111857
A1368	6-Gingerol	0.91877	0.0274504
A3286	6-Gingerol	0.951007	0.0129215
A3102	6-Gingerol	0.747075	0.146763
A2179	6-Gingerol	0.98659	0.0018603
A1290	6-Gingerol	0.887385	0.0445914
A4328	6-Gingerol	0.786551	0.114514
A3339	6-Gingerol	0.968118	0.00680096
A2195	6-Gingerol	0.899565	0.0376275
A4887	6-Gingerol	0.916318	0.0286914
A4597	6-Gingerol	0.826824	0.084227
A4943	6-Gingerol	0.907513	0.0332918
A2341	6-Gingerol	0.987496	0.00167527
A4596	6-Gingerol	0.93288	0.0206628
A4829	6-Gingerol	0.98302	0.00264935
A2249	6-Gingerol	-0.850419	0.0678669
A1297	6-Gingerol	-0.894257	0.0406164
A4775	6-Gingerol	-0.881095	0.0483319
A1944	6-Gingerol	-0.843174	0.072773
A3188	6-Gingerol	-0.899223	0.0378182
A2057	6-Gingerol	-0.873806	0.0527829
A2539	6-Gingerol	-0.88063	0.0486118
A3164	6-Gingerol	-0.856071	0.0641137
A3451	6-Gingerol	-0.892814	0.041441
A1279	6-Gingerol	-0.896569	0.0393055
A1187	6-Gingerol	-0.88133	0.0481904
A0575	6-Gingerol	-0.878459	0.0499274
A1098	6-Gingerol	-0.90272	0.0358861
A4508	6-Gingerol	-0.885312	0.0458137
A4334	6-Gingerol	-0.840532	0.0745887
A3780	6-Gingerol	-0.888078	0.0441854
A2872	6-Gingerol	-0.891836	0.0420031
A5374	6-Gingerol	-0.8197	0.0893758
A4556	6-Gingerol	-0.926823	0.0235001
A6078	6-Gingerol	-0.858057	0.0628108
A0592	6-Gingerol	-0.908561	0.032733
A4776	6-Gingerol	-0.916653	0.028521
A1189	6-Gingerol	-0.849809	0.0682754
A0538	6-Gingerol	-0.917417	0.0281331
A3628	6-Gingerol	-0.916213	0.028745
A4522	6-Gingerol	-0.904826	0.0347386
A0979	6-Gingerol	-0.929306	0.022323
A4123	6-Gingerol	-0.921721	0.0259796
A6149	6-Gingerol	-0.819473	0.0895415
A5540	6-Gingerol	-0.924413	0.0246612
A1547	6-Gingerol	-0.932148	0.0209996
A1136	6-Gingerol	-0.908029	0.0330159
A4581	6-Gingerol	-0.89857	0.0381827
A6345	6-Gingerol	-0.902047	0.0362555
A3625	6-Gingerol	-0.882227	0.0476516
A0595	6-Gingerol	-0.938305	0.0182243
A5723	6-Gingerol	-0.91961	0.027029
A1212	6-Gingerol	-0.810063	0.0964876
A5307	6-Gingerol	-0.937123	0.0187471
A3816	6-Gingerol	-0.91709	0.028299
A5358	6-Gingerol	-0.939529	0.0176877
A4367	6-Gingerol	-0.873638	0.0528875
A5684	6-Gingerol	-0.922022	0.0258314
A4754	6-Gingerol	-0.935756	0.0193576
A6221	6-Gingerol	-0.935772	0.0193504
A1533	6-Gingerol	-0.926974	0.0234281
A3174	6-Gingerol	-0.941112	0.017002
A4642	6-Gingerol	-0.867216	0.0569123
A4231	6-Gingerol	-0.936922	0.0188366
A4794	6-Gingerol	-0.93826	0.018244
A4699	Chaetoglobosin N	0.955554	0.0111729
A3923	Chaetoglobosin N	0.821446	0.0881052
A0589	Chaetoglobosin N	0.812694	0.0945297
A1855	Chaetoglobosin N	0.836442	0.0774266
A4443	Chaetoglobosin N	0.884228	0.0464567
A0629	Chaetoglobosin N	0.881087	0.0483367
A5832	Chaetoglobosin N	0.853014	0.0661352
A4614	Chaetoglobosin N	0.917623	0.0280285
A2127	Chaetoglobosin N	0.914865	0.0294352
A1354	Chaetoglobosin N	0.843554	0.0725133
A1131	Chaetoglobosin N	0.850186	0.0680227
A1452	Chaetoglobosin N	0.966273	0.0073977
A2726	Chaetoglobosin N	0.966948	0.0071774
A2081	Chaetoglobosin N	0.917446	0.0281182
A4017	Chaetoglobosin N	0.931547	0.0212771
A3971	Chaetoglobosin N	0.83337	0.0795795
A5776	Chaetoglobosin N	0.851132	0.0673894
A3756	Chaetoglobosin N	0.950531	0.0131093
A0737	Chaetoglobosin N	0.806822	0.098916
A3726	Chaetoglobosin N	0.790358	0.111532
A1240	Chaetoglobosin N	0.920711	0.0264799
A6266	Chaetoglobosin N	0.94382	0.0158494
A1490	Chaetoglobosin N	0.928253	0.0228195
A0761	Chaetoglobosin N	0.836647	0.0772832
A4234	Chaetoglobosin N	0.936982	0.0188095
A1584	Chaetoglobosin N	0.9328	0.0206995
A4007	Chaetoglobosin N	0.868423	0.056149
A1218	Chaetoglobosin N	0.856372	0.0639159
A4509	Chaetoglobosin N	0.937214	0.0187064
A2009	Chaetoglobosin N	0.763131	0.133362
A2093	Chaetoglobosin N	0.885866	0.0454859
A4923	Chaetoglobosin N	0.794136	0.108596
A6258	Chaetoglobosin N	0.745184	0.148366
A5099	Chaetoglobosin N	0.84182	0.0737017
A6061	Chaetoglobosin N	0.867728	0.0565881
A3061	Chaetoglobosin N	0.766056	0.130961
A1368	Chaetoglobosin N	0.898981	0.0379531
A3286	Chaetoglobosin N	0.98775	0.00162459
A3102	Chaetoglobosin N	0.736517	0.155778
A2179	Chaetoglobosin N	0.983593	0.00251661
A1290	Chaetoglobosin N	0.935381	0.0195261
A4328	Chaetoglobosin N	0.809917	0.0965961
A3339	Chaetoglobosin N	0.936197	0.0191598
A2195	Chaetoglobosin N	0.842675	0.0731154
A4887	Chaetoglobosin N	0.860535	0.0611971
A4597	Chaetoglobosin N	0.790859	0.111141
A4943	Chaetoglobosin N	0.846642	0.0704112
A2341	Chaetoglobosin N	0.984934	0.00221477
A4596	Chaetoglobosin N	0.883154	0.0470966
A4829	Chaetoglobosin N	0.974499	0.00486974
A2249	Chaetoglobosin N	-0.895709	0.0397917
A1297	Chaetoglobosin N	-0.923036	0.025333
A4775	Chaetoglobosin N	-0.930235	0.0218872
A1944	Chaetoglobosin N	-0.882037	0.0477658
A3188	Chaetoglobosin N	-0.920953	0.0263601
A2057	Chaetoglobosin N	-0.904711	0.034801
A2539	Chaetoglobosin N	-0.898245	0.0383643
A3164	Chaetoglobosin N	-0.880511	0.0486841
A3451	Chaetoglobosin N	-0.929309	0.0223211
A1279	Chaetoglobosin N	-0.921709	0.0259857
A1187	Chaetoglobosin N	-0.903341	0.0355465
A0575	Chaetoglobosin N	-0.898677	0.0381228
A1098	Chaetoglobosin N	-0.921867	0.0259076
A4508	Chaetoglobosin N	-0.897526	0.0387674
A4334	Chaetoglobosin N	-0.860901	0.0609601
A3780	Chaetoglobosin N	-0.916277	0.0287124
A2872	Chaetoglobosin N	-0.904519	0.0349052
A5374	Chaetoglobosin N	-0.892194	0.0417972
A4556	Chaetoglobosin N	-0.946827	0.0146008
A6078	Chaetoglobosin N	-0.86809	0.0563593
A0592	Chaetoglobosin N	-0.91694	0.0283751
A4776	Chaetoglobosin N	-0.945479	0.0151566
A1189	Chaetoglobosin N	-0.881301	0.0482079
A0538	Chaetoglobosin N	-0.92018	0.0267443
A3628	Chaetoglobosin N	-0.916934	0.0283783
A4522	Chaetoglobosin N	-0.905674	0.0342799
A0979	Chaetoglobosin N	-0.93595	0.0192707
A4123	Chaetoglobosin N	-0.931473	0.0213111
A6149	Chaetoglobosin N	-0.847082	0.0701134
A5540	Chaetoglobosin N	-0.93272	0.0207364
A1547	Chaetoglobosin N	-0.951445	0.0127497
A1136	Chaetoglobosin N	-0.921116	0.0262789
A4581	Chaetoglobosin N	-0.895706	0.0397932
A6345	Chaetoglobosin N	-0.899473	0.0376792
A3625	Chaetoglobosin N	-0.884111	0.0465262
A0595	Chaetoglobosin N	-0.952945	0.012166
A5723	Chaetoglobosin N	-0.961939	0.00886267
A1212	Chaetoglobosin N	-0.872426	0.0536398
A5307	Chaetoglobosin N	-0.954464	0.0115843
A3816	Chaetoglobosin N	-0.961483	0.00902162
A5358	Chaetoglobosin N	-0.96465	0.0079361
A4367	Chaetoglobosin N	-0.880012	0.0489855
A5684	Chaetoglobosin N	-0.96493	0.00784207
A4754	Chaetoglobosin N	-0.953358	0.0120071
A6221	Chaetoglobosin N	-0.936166	0.0191741
A1533	Chaetoglobosin N	-0.923497	0.0251076
A3174	Chaetoglobosin N	-0.960707	0.00929472
A4642	Chaetoglobosin N	-0.874364	0.0524383
A4231	Chaetoglobosin N	-0.962271	0.00874743
A4794	Chaetoglobosin N	-0.948244	0.014024
A4699	Substance P	0.845699	0.0710514
A3923	Substance P	0.639997	0.244808
A0589	Substance P	0.628802	0.255826
A1855	Substance P	0.662223	0.22333
A4443	Substance P	0.736436	0.155848
A0629	Substance P	0.732152	0.159551
A5832	Substance P	0.695332	0.192378
A4614	Substance P	0.792064	0.110204
A2127	Substance P	0.791478	0.110659
A1354	Substance P	0.689597	0.197647
A1131	Substance P	0.689174	0.198037
A1452	Substance P	0.871577	0.0541692
A2726	Substance P	0.873367	0.0530553
A2081	Substance P	0.805433	0.0999624
A4017	Substance P	0.816401	0.0917914
A3971	Substance P	0.669905	0.216034
A5776	Substance P	0.697105	0.190758
A3756	Substance P	0.850851	0.0675774
A0737	Substance P	0.636326	0.248406
A3726	Substance P	0.606777	0.277876
A1240	Substance P	0.809625	0.0968147
A6266	Substance P	0.841429	0.073971
A1490	Substance P	0.823566	0.0865696
A0761	Substance P	0.67297	0.213142
A4234	Substance P	0.831256	0.0810708
A1584	Substance P	0.835402	0.0781528
A4007	Substance P	0.72419	0.166498
A1218	Substance P	0.712943	0.176458
A4509	Substance P	0.839255	0.0754709
A2009	Substance P	0.56925	0.316518
A2093	Substance P	0.76279	0.133642
A4923	Substance P	0.627298	0.257316
A6258	Substance P	0.547013	0.34001
A5099	Substance P	0.703879	0.184603
A6061	Substance P	0.738399	0.15416
A3061	Substance P	0.582646	0.302575
A1368	Substance P	0.795922	0.107218
A3286	Substance P	0.932166	0.0209911
A3102	Substance P	0.542639	0.34468
A2179	Substance P	0.921205	0.026235
A1290	Substance P	0.838603	0.0759229
A4328	Substance P	0.666257	0.219491
A3339	Substance P	0.853344	0.0659161
A2195	Substance P	0.706651	0.1821
A4887	Substance P	0.729423	0.161922
A4597	Substance P	0.63424	0.250457
A4943	Substance P	0.714082	0.175442
A2341	Substance P	0.930194	0.0219066
A4596	Substance P	0.77634	0.122625
A4829	Substance P	0.917526	0.0280778
A2249	Substance P	-0.746735	0.147051
A1297	Substance P	-0.7895	0.112202
A4775	Substance P	-0.800411	0.103774
A1944	Substance P	-0.72507	0.165727
A3188	Substance P	-0.786855	0.114274
A2057	Substance P	-0.758895	0.13686
A2539	Substance P	-0.750824	0.1436
A3164	Substance P	-0.72372	0.166912
A3451	Substance P	-0.797552	0.105963
A1279	Substance P	-0.789922	0.111872
A1187	Substance P	-0.757542	0.137983
A0575	Substance P	-0.750594	0.143793
A1098	Substance P	-0.791227	0.110855
A4508	Substance P	-0.752337	0.14233
A4334	Substance P	-0.695551	0.192178
A3780	Substance P	-0.778461	0.120927
A2872	Substance P	-0.76118	0.13497
A5374	Substance P	-0.746277	0.147439
A4556	Substance P	-0.831522	0.0808831
A6078	Substance P	-0.707629	0.18122
A0592	Substance P	-0.786998	0.114162
A4776	Substance P	-0.825904	0.084886
A1189	Substance P	-0.725496	0.165353
A0538	Substance P	-0.790949	0.111071
A3628	Substance P	-0.785041	0.115702
A4522	Substance P	-0.768914	0.128628
A0979	Substance P	-0.81515	0.0927123
A4123	Substance P	-0.805142	0.100183
A6149	Substance P	-0.675219	0.211028
A5540	Substance P	-0.812216	0.0948841
A1547	Substance P	-0.84094	0.0743075
A1136	Substance P	-0.795854	0.10727
A4581	Substance P	-0.753026	0.141752
A6345	Substance P	-0.757457	0.138054
A3625	Substance P	-0.737529	0.154907
A0595	Substance P	-0.84217	0.0734618
A5723	Substance P	-0.857927	0.0628959
A1212	Substance P	-0.714584	0.174994
A5307	Substance P	-0.843072	0.0728431
A3816	Substance P	-0.858214	0.062708
A5358	Substance P	-0.861211	0.0607589
A4367	Substance P	-0.726283	0.164664
A5684	Substance P	-0.863637	0.0591958
A4754	Substance P	-0.846233	0.0706884
A6221	Substance P	-0.818037	0.0905911
A1533	Substance P	-0.798904	0.104926
A3174	Substance P	-0.857066	0.0634598
A4642	Substance P	-0.71795	0.172004
A4231	Substance P	-0.860254	0.0613794
A4794	Substance P	-0.838628	0.0759057
A4699	Tangeraxanthin	0.901064	0.0367969
A3923	Tangeraxanthin	0.742615	0.150552
A0589	Tangeraxanthin	0.738407	0.154153
A1855	Tangeraxanthin	0.752375	0.142298
A4443	Tangeraxanthin	0.802352	0.102296
A0629	Tangeraxanthin	0.799065	0.104803
A5832	Tangeraxanthin	0.788307	0.113135
A4614	Tangeraxanthin	0.852839	0.0662514
A2127	Tangeraxanthin	0.860709	0.0610844
A1354	Tangeraxanthin	0.804674	0.100536
A1131	Tangeraxanthin	0.761848	0.134418
A1452	Tangeraxanthin	0.916196	0.0287537
A2726	Tangeraxanthin	0.917123	0.0282821
A2081	Tangeraxanthin	0.887867	0.0443091
A4017	Tangeraxanthin	0.861969	0.0602692
A3971	Tangeraxanthin	0.763688	0.132903
A5776	Tangeraxanthin	0.783607	0.116835
A3756	Tangeraxanthin	0.903925	0.0352282
A0737	Tangeraxanthin	0.757765	0.137798
A3726	Tangeraxanthin	0.721422	0.168934
A1240	Tangeraxanthin	0.879207	0.0494728
A6266	Tangeraxanthin	0.890852	0.0425713
A1490	Tangeraxanthin	0.895848	0.0397128
A0761	Tangeraxanthin	0.747203	0.146655
A4234	Tangeraxanthin	0.875512	0.0517303
A1584	Tangeraxanthin	0.90687	0.033636
A4007	Tangeraxanthin	0.77646	0.122529
A1218	Tangeraxanthin	0.789668	0.112071
A4509	Tangeraxanthin	0.891122	0.042415
A2009	Tangeraxanthin	0.672652	0.213442
A2093	Tangeraxanthin	0.832108	0.0804687
A4923	Tangeraxanthin	0.744005	0.149368
A6258	Tangeraxanthin	0.665675	0.220044
A5099	Tangeraxanthin	0.811836	0.0951664
A6061	Tangeraxanthin	0.822779	0.0871384
A3061	Tangeraxanthin	0.702914	0.185476
A1368	Tangeraxanthin	0.886433	0.0451516
A3286	Tangeraxanthin	0.981153	0.00309729
A3102	Tangeraxanthin	0.673029	0.213087
A2179	Tangeraxanthin	0.960178	0.00948211
A1290	Tangeraxanthin	0.864849	0.058419
A4328	Tangeraxanthin	0.793799	0.108857
A3339	Tangeraxanthin	0.918119	0.027778
A2195	Tangeraxanthin	0.795403	0.107617
A4887	Tangeraxanthin	0.797874	0.105716
A4597	Tangeraxanthin	0.753037	0.141742
A4943	Tangeraxanthin	0.796862	0.106494
A2341	Tangeraxanthin	0.969009	0.00651877
A4596	Tangeraxanthin	0.858558	0.0624835
A4829	Tangeraxanthin	0.964921	0.0078452
A2249	Tangeraxanthin	-0.839622	0.075217
A1297	Tangeraxanthin	-0.874213	0.0525314
A4775	Tangeraxanthin	-0.879719	0.0491628
A1944	Tangeraxanthin	-0.818108	0.0905388
A3188	Tangeraxanthin	-0.871534	0.0541958
A2057	Tangeraxanthin	-0.83932	0.0754262
A2539	Tangeraxanthin	-0.839113	0.0755696
A3164	Tangeraxanthin	-0.818263	0.0904254
A3451	Tangeraxanthin	-0.870776	0.0546698
A1279	Tangeraxanthin	-0.877545	0.0504844
A1187	Tangeraxanthin	-0.838049	0.0763079
A0575	Tangeraxanthin	-0.833337	0.0796025
A1098	Tangeraxanthin	-0.878306	0.0500204
A4508	Tangeraxanthin	-0.844058	0.0721685
A4334	Tangeraxanthin	-0.793099	0.1094
A3780	Tangeraxanthin	-0.848928	0.0688678
A2872	Tangeraxanthin	-0.838452	0.0760275
A5374	Tangeraxanthin	-0.835613	0.0780055
A4556	Tangeraxanthin	-0.906852	0.0336459
A6078	Tangeraxanthin	-0.803092	0.101734
A0592	Tangeraxanthin	-0.875194	0.0519258
A4776	Tangeraxanthin	-0.888821	0.0437514
A1189	Tangeraxanthin	-0.804859	0.100396
A0538	Tangeraxanthin	-0.873805	0.052784
A3628	Tangeraxanthin	-0.866334	0.0574727
A4522	Tangeraxanthin	-0.857208	0.063367
A0979	Tangeraxanthin	-0.891391	0.0422599
A4123	Tangeraxanthin	-0.87332	0.0530846
A6149	Tangeraxanthin	-0.771755	0.126321
A5540	Tangeraxanthin	-0.893504	0.0410459
A1547	Tangeraxanthin	-0.914864	0.0294358
A1136	Tangeraxanthin	-0.885131	0.0459209
A4581	Tangeraxanthin	-0.841003	0.0742641
A6345	Tangeraxanthin	-0.839372	0.07539
A3625	Tangeraxanthin	-0.835027	0.0784156
A0595	Tangeraxanthin	-0.911349	0.0312608
A5723	Tangeraxanthin	-0.927366	0.023241
A1212	Tangeraxanthin	-0.798339	0.105359
A5307	Tangeraxanthin	-0.905177	0.0345487
A3816	Tangeraxanthin	-0.928556	0.0226763
A5358	Tangeraxanthin	-0.924472	0.024633
A4367	Tangeraxanthin	-0.806258	0.0993411
A5684	Tangeraxanthin	-0.93125	0.0214146
A4754	Tangeraxanthin	-0.919834	0.0269171
A6221	Tangeraxanthin	-0.892836	0.0414285
A1533	Tangeraxanthin	-0.87899	0.0496043
A3174	Tangeraxanthin	-0.92525	0.0242562
A4642	Tangeraxanthin	-0.798877	0.104947
A4231	Tangeraxanthin	-0.92945	0.0222549
A4794	Tangeraxanthin	-0.912977	0.0304113
A4699	3-hydroxytridecanoic acid	0.973716	0.00509514
A3923	3-hydroxytridecanoic acid	0.852727	0.0663262
A0589	3-hydroxytridecanoic acid	0.843219	0.0727425
A1855	3-hydroxytridecanoic acid	0.871079	0.0544803
A4443	3-hydroxytridecanoic acid	0.915182	0.0292725
A0629	3-hydroxytridecanoic acid	0.904446	0.0349446
A5832	3-hydroxytridecanoic acid	0.889768	0.0431998
A4614	3-hydroxytridecanoic acid	0.947085	0.0144953
A2127	3-hydroxytridecanoic acid	0.944431	0.015593
A1354	3-hydroxytridecanoic acid	0.869897	0.0552211
A1131	3-hydroxytridecanoic acid	0.875459	0.0517631
A1452	3-hydroxytridecanoic acid	0.983633	0.00250738
A2726	3-hydroxytridecanoic acid	0.984163	0.00238673
A2081	3-hydroxytridecanoic acid	0.939885	0.0175327
A4017	3-hydroxytridecanoic acid	0.956037	0.0109921
A3971	3-hydroxytridecanoic acid	0.873434	0.0530138
A5776	3-hydroxytridecanoic acid	0.889996	0.0430674
A3756	3-hydroxytridecanoic acid	0.973144	0.00526183
A0737	3-hydroxytridecanoic acid	0.838921	0.0757025
A3726	3-hydroxytridecanoic acid	0.829813	0.0820943
A1240	3-hydroxytridecanoic acid	0.947691	0.0142482
A6266	3-hydroxytridecanoic acid	0.968522	0.00667245
A1490	3-hydroxytridecanoic acid	0.951403	0.0127662
A0761	3-hydroxytridecanoic acid	0.876629	0.0510442
A4234	3-hydroxytridecanoic acid	0.962903	0.00852916
A1584	3-hydroxytridecanoic acid	0.953413	0.011986
A4007	3-hydroxytridecanoic acid	0.89818	0.0384004
A1218	3-hydroxytridecanoic acid	0.896092	0.0395751
A4509	3-hydroxytridecanoic acid	0.963009	0.00849279
A2009	3-hydroxytridecanoic acid	0.808502	0.0976546
A2093	3-hydroxytridecanoic acid	0.920742	0.0264645
A4923	3-hydroxytridecanoic acid	0.831833	0.0806633
A6258	3-hydroxytridecanoic acid	0.789412	0.112271
A5099	3-hydroxytridecanoic acid	0.870752	0.0546849
A6061	3-hydroxytridecanoic acid	0.90216	0.0361935
A3061	3-hydroxytridecanoic acid	0.807669	0.0982797
A1368	3-hydroxytridecanoic acid	0.91709	0.0282987
A3286	3-hydroxytridecanoic acid	0.985419	0.00210887
A3102	3-hydroxytridecanoic acid	0.777203	0.121934
A2179	3-hydroxytridecanoic acid	0.993715	0.000597517
A1290	3-hydroxytridecanoic acid	0.94959	0.0134835
A4328	3-hydroxytridecanoic acid	0.826493	0.0844639
A3339	3-hydroxytridecanoic acid	0.954589	0.0115369
A2195	3-hydroxytridecanoic acid	0.880391	0.0487565
A4887	3-hydroxytridecanoic acid	0.900146	0.037305
A4597	3-hydroxytridecanoic acid	0.825861	0.0849168
A4943	3-hydroxytridecanoic acid	0.885108	0.0459344
A2341	3-hydroxytridecanoic acid	0.992349	0.000802404
A4596	3-hydroxytridecanoic acid	0.910375	0.0317727
A4829	3-hydroxytridecanoic acid	0.982307	0.00281751
A2249	3-hydroxytridecanoic acid	-0.915883	0.0289136
A1297	3-hydroxytridecanoic acid	-0.94271	0.0163188
A4775	3-hydroxytridecanoic acid	-0.945452	0.0151675
A1944	3-hydroxytridecanoic acid	-0.906327	0.0339279
A3188	3-hydroxytridecanoic acid	-0.942284	0.0165001
A2057	3-hydroxytridecanoic acid	-0.929101	0.0224192
A2539	3-hydroxytridecanoic acid	-0.924436	0.0246503
A3164	3-hydroxytridecanoic acid	-0.907419	0.0333422
A3451	3-hydroxytridecanoic acid	-0.948964	0.013734
A1279	3-hydroxytridecanoic acid	-0.940972	0.0170622
A1187	3-hydroxytridecanoic acid	-0.929542	0.0222121
A0575	3-hydroxytridecanoic acid	-0.925626	0.0240746
A1098	3-hydroxytridecanoic acid	-0.942068	0.0165919
A4508	3-hydroxytridecanoic acid	-0.923398	0.025156
A4334	3-hydroxytridecanoic acid	-0.891115	0.042419
A3780	3-hydroxytridecanoic acid	-0.940319	0.0173447
A2872	3-hydroxytridecanoic acid	-0.932401	0.0208831
A5374	3-hydroxytridecanoic acid	-0.906427	0.0338744
A4556	3-hydroxytridecanoic acid	-0.963696	0.00825834
A6078	3-hydroxytridecanoic acid	-0.899104	0.0378841
A0592	3-hydroxytridecanoic acid	-0.938918	0.017955
A4776	3-hydroxytridecanoic acid	-0.964404	0.00801872
A1189	3-hydroxytridecanoic acid	-0.909335	0.0323221
A0538	3-hydroxytridecanoic acid	-0.944077	0.0157412
A3628	3-hydroxytridecanoic acid	-0.942485	0.0164143
A4522	3-hydroxytridecanoic acid	-0.931588	0.0212583
A0979	3-hydroxytridecanoic acid	-0.957335	0.010511
A4123	3-hydroxytridecanoic acid	-0.955703	0.011117
A6149	3-hydroxytridecanoic acid	-0.878319	0.0500122
A5540	3-hydroxytridecanoic acid	-0.952706	0.0122585
A1547	3-hydroxytridecanoic acid	-0.967048	0.00714479
A1136	3-hydroxytridecanoic acid	-0.940284	0.0173596
A4581	3-hydroxytridecanoic acid	-0.924535	0.0246023
A6345	3-hydroxytridecanoic acid	-0.92916	0.0223915
A3625	3-hydroxytridecanoic acid	-0.911537	0.0311619
A0595	3-hydroxytridecanoic acid	-0.970504	0.00605413
A5723	3-hydroxytridecanoic acid	-0.971384	0.00578588
A1212	3-hydroxytridecanoic acid	-0.894023	0.0407495
A5307	3-hydroxytridecanoic acid	-0.973034	0.00529401
A3816	3-hydroxytridecanoic acid	-0.970077	0.00618571
A5358	3-hydroxytridecanoic acid	-0.978605	0.00374464
A4367	3-hydroxytridecanoic acid	-0.912373	0.0307256
A5684	3-hydroxytridecanoic acid	-0.973655	0.00511286
A4754	3-hydroxytridecanoic acid	-0.968195	0.00677631
A6221	3-hydroxytridecanoic acid	-0.958187	0.010199
A1533	3-hydroxytridecanoic acid	-0.947589	0.0142896
A3174	3-hydroxytridecanoic acid	-0.974938	0.00474485
A4642	3-hydroxytridecanoic acid	-0.907337	0.033386
A4231	3-hydroxytridecanoic acid	-0.974557	0.00485299
A4794	3-hydroxytridecanoic acid	-0.965386	0.00769028
A4699	Xenognosin A	0.868419	0.0561516
A3923	Xenognosin A	0.686303	0.20069
A0589	Xenognosin A	0.677726	0.208677
A1855	Xenognosin A	0.720829	0.169458
A4443	Xenognosin A	0.781758	0.118301
A0629	Xenognosin A	0.732386	0.159348
A5832	Xenognosin A	0.801347	0.103061
A4614	Xenognosin A	0.860965	0.0609186
A2127	Xenognosin A	0.878976	0.0496133
A1354	Xenognosin A	0.777878	0.121393
A1131	Xenognosin A	0.687741	0.19936
A1452	Xenognosin A	0.89927	0.0377919
A2726	Xenognosin A	0.900796	0.0369454
A2081	Xenognosin A	0.893727	0.0409188
A4017	Xenognosin A	0.849822	0.0682669
A3971	Xenognosin A	0.785818	0.11509
A5776	Xenognosin A	0.811261	0.0955945
A3756	Xenognosin A	0.914158	0.0297995
A0737	Xenognosin A	0.738327	0.154222
A3726	Xenognosin A	0.716635	0.17317
A1240	Xenognosin A	0.904876	0.0347118
A6266	Xenognosin A	0.90586	0.0341794
A1490	Xenognosin A	0.912556	0.03063
A0761	Xenognosin A	0.755436	0.139737
A4234	Xenognosin A	0.888035	0.0442108
A1584	Xenognosin A	0.921403	0.0261371
A4007	Xenognosin A	0.745753	0.147883
A1218	Xenognosin A	0.835064	0.0783898
A4509	Xenognosin A	0.922045	0.0258201
A2009	Xenognosin A	0.67585	0.210435
A2093	Xenognosin A	0.881527	0.0480715
A4923	Xenognosin A	0.760597	0.135451
A6258	Xenognosin A	0.66422	0.221427
A5099	Xenognosin A	0.824369	0.0859903
A6061	Xenognosin A	0.867973	0.0564329
A3061	Xenognosin A	0.714317	0.175232
A1368	Xenognosin A	0.888022	0.0442179
A3286	Xenognosin A	0.922623	0.0255354
A3102	Xenognosin A	0.666181	0.219563
A2179	Xenognosin A	0.955711	0.0111142
A1290	Xenognosin A	0.812612	0.0945903
A4328	Xenognosin A	0.735805	0.156391
A3339	Xenognosin A	0.941472	0.0168472
A2195	Xenognosin A	0.850155	0.0680437
A4887	Xenognosin A	0.85943	0.0619154
A4597	Xenognosin A	0.773589	0.124839
A4943	Xenognosin A	0.858362	0.0626118
A2341	Xenognosin A	0.962372	0.00871217
A4596	Xenognosin A	0.900964	0.0368522
A4829	Xenognosin A	0.962079	0.00881395
A2249	Xenognosin A	-0.771912	0.126194
A1297	Xenognosin A	-0.826599	0.0843875
A4775	Xenognosin A	-0.809168	0.0971565
A1944	Xenognosin A	-0.759926	0.136006
A3188	Xenognosin A	-0.832572	0.0801411
A2057	Xenognosin A	-0.793933	0.108754
A2539	Xenognosin A	-0.806533	0.0991336
A3164	Xenognosin A	-0.776752	0.122295
A3451	Xenognosin A	-0.818703	0.0901035
A1279	Xenognosin A	-0.8326	0.0801214
A1187	Xenognosin A	-0.803352	0.101537
A0575	Xenognosin A	-0.800308	0.103853
A1098	Xenognosin A	-0.840581	0.0745547
A4508	Xenognosin A	-0.815921	0.0921443
A4334	Xenognosin A	-0.757116	0.138338
A3780	Xenognosin A	-0.809535	0.0968818
A2872	Xenognosin A	-0.815935	0.0921339
A5374	Xenognosin A	-0.736054	0.156177
A4556	Xenognosin A	-0.86995	0.0551875
A6078	Xenognosin A	-0.779407	0.120171
A0592	Xenognosin A	-0.849808	0.0682761
A4776	Xenognosin A	-0.847934	0.0695374
A1189	Xenognosin A	-0.761584	0.134636
A0538	Xenognosin A	-0.857469	0.0631957
A3628	Xenognosin A	-0.853788	0.0656214
A4522	Xenognosin A	-0.842432	0.0732815
A0979	Xenognosin A	-0.871458	0.0542432
A4123	Xenognosin A	-0.854593	0.0650884
A6149	Xenognosin A	-0.729018	0.162275
A5540	Xenognosin A	-0.869199	0.0556598
A1547	Xenognosin A	-0.878367	0.0499833
A1136	Xenognosin A	-0.852508	0.0664721
A4581	Xenognosin A	-0.832214	0.0803938
A6345	Xenognosin A	-0.832852	0.0799441
A3625	Xenognosin A	-0.817066	0.0913031
A0595	Xenognosin A	-0.882699	0.0473692
A5723	Xenognosin A	-0.863653	0.0591853
A1212	Xenognosin A	-0.716309	0.17346
A5307	Xenognosin A	-0.876646	0.0510342
A3816	Xenognosin A	-0.861774	0.0603949
A5358	Xenognosin A	-0.884208	0.0464689
A4367	Xenognosin A	-0.792536	0.109837
A5684	Xenognosin A	-0.867055	0.0570145
A4754	Xenognosin A	-0.884766	0.0461374
A6221	Xenognosin A	-0.880505	0.0486873
A1533	Xenognosin A	-0.8704	0.0549051
A3174	Xenognosin A	-0.889453	0.0433826
A4642	Xenognosin A	-0.78441	0.116201
A4231	Xenognosin A	-0.88588	0.0454778
A4794	Xenognosin A	-0.887331	0.044623
A4699	19-Hexanoyloxymytiloxanthin	0.845927	0.0708965
A3923	19-Hexanoyloxymytiloxanthin	0.65924	0.226181
A0589	19-Hexanoyloxymytiloxanthin	0.65585	0.229434
A1855	19-Hexanoyloxymytiloxanthin	0.679811	0.206727
A4443	19-Hexanoyloxymytiloxanthin	0.736579	0.155725
A0629	19-Hexanoyloxymytiloxanthin	0.705234	0.183378
A5832	19-Hexanoyloxymytiloxanthin	0.756139	0.139151
A4614	19-Hexanoyloxymytiloxanthin	0.815828	0.0922131
A2127	19-Hexanoyloxymytiloxanthin	0.837542	0.0766599
A1354	19-Hexanoyloxymytiloxanthin	0.767037	0.130159
A1131	19-Hexanoyloxymytiloxanthin	0.659555	0.22588
A1452	19-Hexanoyloxymytiloxanthin	0.873027	0.0532662
A2726	19-Hexanoyloxymytiloxanthin	0.874442	0.0523901
A2081	19-Hexanoyloxymytiloxanthin	0.874566	0.0523133
A4017	19-Hexanoyloxymytiloxanthin	0.808544	0.0976235
A3971	19-Hexanoyloxymytiloxanthin	0.733732	0.158182
A5776	19-Hexanoyloxymytiloxanthin	0.758063	0.13755
A3756	19-Hexanoyloxymytiloxanthin	0.880097	0.0489336
A0737	19-Hexanoyloxymytiloxanthin	0.718069	0.171898
A3726	19-Hexanoyloxymytiloxanthin	0.67678	0.209563
A1240	19-Hexanoyloxymytiloxanthin	0.869152	0.0556894
A6266	19-Hexanoyloxymytiloxanthin	0.865416	0.058057
A1490	19-Hexanoyloxymytiloxanthin	0.886665	0.0450147
A0761	19-Hexanoyloxymytiloxanthin	0.694316	0.193309
A4234	19-Hexanoyloxymytiloxanthin	0.842518	0.0732225
A1584	19-Hexanoyloxymytiloxanthin	0.900717	0.0369887
A4007	19-Hexanoyloxymytiloxanthin	0.696974	0.190877
A1218	19-Hexanoyloxymytiloxanthin	0.77494	0.123751
A4509	19-Hexanoyloxymytiloxanthin	0.880174	0.0488871
A2009	19-Hexanoyloxymytiloxanthin	0.617654	0.266926
A2093	19-Hexanoyloxymytiloxanthin	0.828193	0.0832483
A4923	19-Hexanoyloxymytiloxanthin	0.725247	0.165571
A6258	19-Hexanoyloxymytiloxanthin	0.616143	0.26844
A5099	19-Hexanoyloxymytiloxanthin	0.803778	0.101214
A6061	19-Hexanoyloxymytiloxanthin	0.823111	0.0868983
A3061	19-Hexanoyloxymytiloxanthin	0.672383	0.213696
A1368	19-Hexanoyloxymytiloxanthin	0.882568	0.0474472
A3286	19-Hexanoyloxymytiloxanthin	0.942452	0.0164283
A3102	19-Hexanoyloxymytiloxanthin	0.631746	0.252915
A2179	19-Hexanoyloxymytiloxanthin	0.942382	0.016458
A1290	19-Hexanoyloxymytiloxanthin	0.785366	0.115447
A4328	19-Hexanoyloxymytiloxanthin	0.753377	0.141458
A3339	19-Hexanoyloxymytiloxanthin	0.922303	0.0256927
A2195	19-Hexanoyloxymytiloxanthin	0.800232	0.10391
A4887	19-Hexanoyloxymytiloxanthin	0.79527	0.10772
A4597	19-Hexanoyloxymytiloxanthin	0.74517	0.148378
A4943	19-Hexanoyloxymytiloxanthin	0.803763	0.101225
A2341	19-Hexanoyloxymytiloxanthin	0.954975	0.011391
A4596	19-Hexanoyloxymytiloxanthin	0.870894	0.0545956
A4829	19-Hexanoyloxymytiloxanthin	0.957981	0.0102742
A2249	19-Hexanoyloxymytiloxanthin	-0.764164	0.132512
A1297	19-Hexanoyloxymytiloxanthin	-0.815438	0.0925005
A4775	19-Hexanoyloxymytiloxanthin	-0.80555	0.0998748
A1944	19-Hexanoyloxymytiloxanthin	-0.743137	0.150107
A3188	19-Hexanoyloxymytiloxanthin	-0.817614	0.0909005
A2057	19-Hexanoyloxymytiloxanthin	-0.77043	0.127395
A2539	19-Hexanoyloxymytiloxanthin	-0.782693	0.117559
A3164	19-Hexanoyloxymytiloxanthin	-0.754652	0.140392
A3451	19-Hexanoyloxymytiloxanthin	-0.802067	0.102513
A1279	19-Hexanoyloxymytiloxanthin	-0.823716	0.0864613
A1187	19-Hexanoyloxymytiloxanthin	-0.775731	0.123115
A0575	19-Hexanoyloxymytiloxanthin	-0.772126	0.126021
A1098	19-Hexanoyloxymytiloxanthin	-0.829247	0.0824969
A4508	19-Hexanoyloxymytiloxanthin	-0.794374	0.108413
A4334	19-Hexanoyloxymytiloxanthin	-0.729259	0.162065
A3780	19-Hexanoyloxymytiloxanthin	-0.781804	0.118264
A2872	19-Hexanoyloxymytiloxanthin	-0.782839	0.117443
A5374	19-Hexanoyloxymytiloxanthin	-0.740271	0.152555
A4556	19-Hexanoyloxymytiloxanthin	-0.860071	0.0614982
A6078	19-Hexanoyloxymytiloxanthin	-0.748513	0.145547
A0592	19-Hexanoyloxymytiloxanthin	-0.834937	0.0784788
A4776	19-Hexanoyloxymytiloxanthin	-0.827616	0.0836604
A1189	19-Hexanoyloxymytiloxanthin	-0.729714	0.161669
A0538	19-Hexanoyloxymytiloxanthin	-0.835613	0.0780059
A3628	19-Hexanoyloxymytiloxanthin	-0.827495	0.0837466
A4522	19-Hexanoyloxymytiloxanthin	-0.818852	0.0899947
A0979	19-Hexanoyloxymytiloxanthin	-0.851873	0.0668948
A4123	19-Hexanoyloxymytiloxanthin	-0.824869	0.0856305
A6149	19-Hexanoyloxymytiloxanthin	-0.698657	0.189343
A5540	19-Hexanoyloxymytiloxanthin	-0.855234	0.064665
A1547	19-Hexanoyloxymytiloxanthin	-0.870556	0.0548073
A1136	19-Hexanoyloxymytiloxanthin	-0.844441	0.0719072
A4581	19-Hexanoyloxymytiloxanthin	-0.802043	0.102531
A6345	19-Hexanoyloxymytiloxanthin	-0.797794	0.105778
A3625	19-Hexanoyloxymytiloxanthin	-0.794834	0.108057
A0595	19-Hexanoyloxymytiloxanthin	-0.868146	0.0563239
A5723	19-Hexanoyloxymytiloxanthin	-0.867624	0.056654
A1212	19-Hexanoyloxymytiloxanthin	-0.701481	0.186775
A5307	19-Hexanoyloxymytiloxanthin	-0.856438	0.0638722
A3816	19-Hexanoyloxymytiloxanthin	-0.868116	0.0563427
A5358	19-Hexanoyloxymytiloxanthin	-0.874841	0.0521434
A4367	19-Hexanoyloxymytiloxanthin	-0.750941	0.143502
A5684	19-Hexanoyloxymytiloxanthin	-0.871721	0.0540793
A4754	19-Hexanoyloxymytiloxanthin	-0.878452	0.0499312
A6221	19-Hexanoyloxymytiloxanthin	-0.858698	0.0623921
A1533	19-Hexanoyloxymytiloxanthin	-0.846625	0.0704227
A3174	19-Hexanoyloxymytiloxanthin	-0.881813	0.0479
A4642	19-Hexanoyloxymytiloxanthin	-0.741988	0.151087
A4231	19-Hexanoyloxymytiloxanthin	-0.883132	0.0471103
A4794	19-Hexanoyloxymytiloxanthin	-0.876185	0.0513167
A4699	L-prolyl-L-proline	0.798787	0.105016
A3923	L-prolyl-L-proline	0.567501	0.318351
A0589	L-prolyl-L-proline	0.554266	0.332301
A1855	L-prolyl-L-proline	0.606349	0.278309
A4443	L-prolyl-L-proline	0.689883	0.197383
A0629	L-prolyl-L-proline	0.652596	0.232566
A5832	L-prolyl-L-proline	0.676863	0.209485
A4614	L-prolyl-L-proline	0.771176	0.126791
A2127	L-prolyl-L-proline	0.780631	0.119196
A1354	L-prolyl-L-proline	0.649399	0.235657
A1131	L-prolyl-L-proline	0.602332	0.282385
A1452	L-prolyl-L-proline	0.837638	0.0765931
A2726	L-prolyl-L-proline	0.839966	0.0749792
A2081	L-prolyl-L-proline	0.792424	0.109924
A4017	L-prolyl-L-proline	0.780213	0.119529
A3971	L-prolyl-L-proline	0.656517	0.228792
A5776	L-prolyl-L-proline	0.688541	0.19862
A3756	L-prolyl-L-proline	0.837052	0.0770008
A0737	L-prolyl-L-proline	0.598262	0.286529
A3726	L-prolyl-L-proline	0.57366	0.311911
A1240	L-prolyl-L-proline	0.807784	0.0981934
A6266	L-prolyl-L-proline	0.829348	0.0824248
A1490	L-prolyl-L-proline	0.817869	0.0907142
A0761	L-prolyl-L-proline	0.644636	0.240281
A4234	L-prolyl-L-proline	0.815139	0.0927208
A1584	L-prolyl-L-proline	0.830089	0.0818983
A4007	L-prolyl-L-proline	0.668106	0.217737
A1218	L-prolyl-L-proline	0.717713	0.172213
A4509	L-prolyl-L-proline	0.840516	0.0746
A2009	L-prolyl-L-proline	0.536077	0.351716
A2093	L-prolyl-L-proline	0.774467	0.124132
A4923	L-prolyl-L-proline	0.614937	0.26965
A6258	L-prolyl-L-proline	0.513184	0.37653
A5099	L-prolyl-L-proline	0.694758	0.192904
A6061	L-prolyl-L-proline	0.749092	0.145059
A3061	L-prolyl-L-proline	0.562693	0.323402
A1368	L-prolyl-L-proline	0.784658	0.116005
A3286	L-prolyl-L-proline	0.881124	0.0483144
A3102	L-prolyl-L-proline	0.509238	0.380847
A2179	L-prolyl-L-proline	0.904263	0.0350445
A1290	L-prolyl-L-proline	0.774333	0.12424
A4328	L-prolyl-L-proline	0.610148	0.27447
A3339	L-prolyl-L-proline	0.856952	0.0635349
A2195	L-prolyl-L-proline	0.723416	0.167179
A4887	L-prolyl-L-proline	0.747293	0.146579
A4597	L-prolyl-L-proline	0.628293	0.25633
A4943	L-prolyl-L-proline	0.73517	0.15694
A2341	L-prolyl-L-proline	0.913929	0.029918
A4596	L-prolyl-L-proline	0.791112	0.110944
A4829	L-prolyl-L-proline	0.905528	0.0343587
A2249	L-prolyl-L-proline	-0.672915	0.213195
A1297	L-prolyl-L-proline	-0.732427	0.159312
A4775	L-prolyl-L-proline	-0.72665	0.164342
A1944	L-prolyl-L-proline	-0.655789	0.229492
A3188	L-prolyl-L-proline	-0.7358	0.156396
A2057	L-prolyl-L-proline	-0.698773	0.189237
A2539	L-prolyl-L-proline	-0.701394	0.186854
A3164	L-prolyl-L-proline	-0.666791	0.218984
A3451	L-prolyl-L-proline	-0.734889	0.157182
A1279	L-prolyl-L-proline	-0.736018	0.156208
A1187	L-prolyl-L-proline	-0.705091	0.183507
A0575	L-prolyl-L-proline	-0.699244	0.188808
A1098	L-prolyl-L-proline	-0.742684	0.150493
A4508	L-prolyl-L-proline	-0.707615	0.181232
A4334	L-prolyl-L-proline	-0.640886	0.243939
A3780	L-prolyl-L-proline	-0.722428	0.168048
A2872	L-prolyl-L-proline	-0.717341	0.172544
A5374	L-prolyl-L-proline	-0.649729	0.235337
A4556	L-prolyl-L-proline	-0.785034	0.115708
A6078	L-prolyl-L-proline	-0.662643	0.22293
A0592	L-prolyl-L-proline	-0.747788	0.14616
A4776	L-prolyl-L-proline	-0.772172	0.125984
A1189	L-prolyl-L-proline	-0.663764	0.221862
A0538	L-prolyl-L-proline	-0.757052	0.138391
A3628	L-prolyl-L-proline	-0.752683	0.142039
A4522	L-prolyl-L-proline	-0.73534	0.156792
A0979	L-prolyl-L-proline	-0.779439	0.120146
A4123	L-prolyl-L-proline	-0.766635	0.130487
A6149	L-prolyl-L-proline	-0.613606	0.270987
A5540	L-prolyl-L-proline	-0.774759	0.123896
A1547	L-prolyl-L-proline	-0.79579	0.107319
A1136	L-prolyl-L-proline	-0.753115	0.141677
A4581	L-prolyl-L-proline	-0.72194	0.168478
A6345	L-prolyl-L-proline	-0.72664	0.164351
A3625	L-prolyl-L-proline	-0.701192	0.187038
A0595	L-prolyl-L-proline	-0.80134	0.103066
A5723	L-prolyl-L-proline	-0.794075	0.108644
A1212	L-prolyl-L-proline	-0.625707	0.258894
A5307	L-prolyl-L-proline	-0.800351	0.10382
A3816	L-prolyl-L-proline	-0.79262	0.109771
A5358	L-prolyl-L-proline	-0.812711	0.0945164
A4367	L-prolyl-L-proline	-0.686446	0.200558
A5684	L-prolyl-L-proline	-0.799772	0.104262
A4754	L-prolyl-L-proline	-0.803018	0.10179
A6221	L-prolyl-L-proline	-0.788187	0.113229
A1533	L-prolyl-L-proline	-0.771204	0.126768
A3174	L-prolyl-L-proline	-0.812962	0.0943309
A4642	L-prolyl-L-proline	-0.677052	0.209308
A4231	L-prolyl-L-proline	-0.811325	0.0955467
A4794	L-prolyl-L-proline	-0.80162	0.102853
A4699	Phe-Pro	0.93833	0.0182133
A3923	Phe-Pro	0.812297	0.0948241
A0589	Phe-Pro	0.810337	0.0962832
A1855	Phe-Pro	0.823931	0.0863062
A4443	Phe-Pro	0.859641	0.0617781
A0629	Phe-Pro	0.839107	0.0755737
A5832	Phe-Pro	0.874181	0.0525514
A4614	Phe-Pro	0.912924	0.0304388
A2127	Phe-Pro	0.928157	0.0228652
A1354	Phe-Pro	0.884365	0.0463754
A1131	Phe-Pro	0.805022	0.100273
A1452	Phe-Pro	0.950531	0.0131096
A2726	Phe-Pro	0.95099	0.0129283
A2081	Phe-Pro	0.953621	0.011906
A4017	Phe-Pro	0.90419	0.0350841
A3971	Phe-Pro	0.855121	0.0647397
A5776	Phe-Pro	0.871215	0.0543949
A3756	Phe-Pro	0.954235	0.0116714
A0737	Phe-Pro	0.847861	0.0695868
A3726	Phe-Pro	0.817609	0.0909042
A1240	Phe-Pro	0.94644	0.0147596
A6266	Phe-Pro	0.942073	0.0165902
A1490	Phe-Pro	0.959111	0.00986419
A0761	Phe-Pro	0.824094	0.0861886
A4234	Phe-Pro	0.924257	0.0247371
A1584	Phe-Pro	0.966955	0.00717525
A4007	Phe-Pro	0.82255	0.0873044
A1218	Phe-Pro	0.876822	0.0509264
A4509	Phe-Pro	0.948576	0.0138899
A2009	Phe-Pro	0.769561	0.128102
A2093	Phe-Pro	0.911851	0.0309978
A4923	Phe-Pro	0.845084	0.071469
A6258	Phe-Pro	0.769124	0.128457
A5099	Phe-Pro	0.899367	0.037738
A6061	Phe-Pro	0.909657	0.0321515
A3061	Phe-Pro	0.808144	0.0979231
A1368	Phe-Pro	0.952026	0.0125225
A3286	Phe-Pro	0.990822	0.00105409
A3102	Phe-Pro	0.778765	0.120684
A2179	Phe-Pro	0.988132	0.00154923
A1290	Phe-Pro	0.87748	0.050524
A4328	Phe-Pro	0.864568	0.0585989
A3339	Phe-Pro	0.974668	0.00482136
A2195	Phe-Pro	0.889959	0.043089
A4887	Phe-Pro	0.884209	0.0464682
A4597	Phe-Pro	0.853964	0.0655052
A4943	Phe-Pro	0.89033	0.0428736
A2341	Phe-Pro	0.994015	0.000555259
A4596	Phe-Pro	0.937313	0.0186626
A4829	Phe-Pro	0.996068	0.000295836
A2249	Phe-Pro	-0.891346	0.0422859
A1297	Phe-Pro	-0.925764	0.0240084
A4775	Phe-Pro	-0.91875	0.0274602
A1944	Phe-Pro	-0.875809	0.0515476
A3188	Phe-Pro	-0.926612	0.023601
A2057	Phe-Pro	-0.893069	0.0412948
A2539	Phe-Pro	-0.902008	0.0362768
A3164	Phe-Pro	-0.883152	0.0470981
A3451	Phe-Pro	-0.914706	0.0295172
A1279	Phe-Pro	-0.931046	0.0215095
A1187	Phe-Pro	-0.896021	0.0396149
A0575	Phe-Pro	-0.893634	0.0409716
A1098	Phe-Pro	-0.934074	0.0201176
A4508	Phe-Pro	-0.909712	0.0321223
A4334	Phe-Pro	-0.863915	0.0590174
A3780	Phe-Pro	-0.898194	0.0383924
A2872	Phe-Pro	-0.899023	0.0379296
A5374	Phe-Pro	-0.872426	0.0536401
A4556	Phe-Pro	-0.953273	0.0120398
A6078	Phe-Pro	-0.876417	0.0511742
A0592	Phe-Pro	-0.936153	0.0191796
A4776	Phe-Pro	-0.929009	0.0224625
A1189	Phe-Pro	-0.861693	0.0604479
A0538	Phe-Pro	-0.935603	0.0194265
A3628	Phe-Pro	-0.929602	0.0221836
A4522	Phe-Pro	-0.92422	0.0247553
A0979	Phe-Pro	-0.946382	0.0147834
A4123	Phe-Pro	-0.926494	0.0236576
A6149	Phe-Pro	-0.841244	0.0740984
A5540	Phe-Pro	-0.949084	0.0136858
A1547	Phe-Pro	-0.959496	0.00972581
A1136	Phe-Pro	-0.942508	0.0164047
A4581	Phe-Pro	-0.911823	0.0310127
A6345	Phe-Pro	-0.908049	0.0330054
A3625	Phe-Pro	-0.9078	0.0331384
A0595	Phe-Pro	-0.956895	0.0106733
A5723	Phe-Pro	-0.957484	0.0104561
A1212	Phe-Pro	-0.842647	0.0731345
A5307	Phe-Pro	-0.947615	0.014279
A3816	Phe-Pro	-0.957702	0.0103761
A5358	Phe-Pro	-0.960709	0.00929375
A4367	Phe-Pro	-0.874399	0.0524162
A5684	Phe-Pro	-0.959594	0.00969075
A4754	Phe-Pro	-0.963972	0.00816471
A6221	Phe-Pro	-0.949422	0.0135506
A1533	Phe-Pro	-0.941283	0.0169286
A3174	Phe-Pro	-0.965612	0.00761543
A4642	Phe-Pro	-0.86791	0.0564729
A4231	Phe-Pro	-0.966808	0.00722289
A4794	Phe-Pro	-0.961835	0.00889892
A4699	Violaxanthin	0.930686	0.0216771
A3923	Violaxanthin	0.789638	0.112094
A0589	Violaxanthin	0.78016	0.119571
A1855	Violaxanthin	0.822672	0.0872159
A4443	Violaxanthin	0.871492	0.0542217
A0629	Violaxanthin	0.824449	0.0859329
A5832	Violaxanthin	0.885973	0.0454229
A4614	Violaxanthin	0.932793	0.0207029
A2127	Violaxanthin	0.944695	0.0154827
A1354	Violaxanthin	0.850794	0.0676154
A1131	Violaxanthin	0.787942	0.113422
A1452	Violaxanthin	0.952894	0.0121857
A2726	Violaxanthin	0.95384	0.0118222
A2081	Violaxanthin	0.944166	0.015704
A4017	Violaxanthin	0.920471	0.0265995
A3971	Violaxanthin	0.874781	0.0521804
A5776	Violaxanthin	0.8952	0.04008
A3756	Violaxanthin	0.967194	0.00709761
A0737	Violaxanthin	0.822367	0.0874369
A3726	Violaxanthin	0.814477	0.0932093
A1240	Violaxanthin	0.959641	0.00967393
A6266	Violaxanthin	0.962743	0.00858423
A1490	Violaxanthin	0.960931	0.00921549
A0761	Violaxanthin	0.854083	0.0654259
A4234	Violaxanthin	0.950276	0.0132104
A1584	Violaxanthin	0.964004	0.00815387
A4007	Violaxanthin	0.839242	0.07548
A1218	Violaxanthin	0.913756	0.0300074
A4509	Violaxanthin	0.973464	0.00516833
A2009	Violaxanthin	0.78751	0.11376
A2093	Violaxanthin	0.945942	0.0149646
A4923	Violaxanthin	0.842393	0.0733083
A6258	Violaxanthin	0.772826	0.125455
A5099	Violaxanthin	0.88542	0.0457497
A6061	Violaxanthin	0.931079	0.0214941
A3061	Violaxanthin	0.808978	0.0972983
A1368	Violaxanthin	0.927434	0.0232085
A3286	Violaxanthin	0.942436	0.0164351
A3102	Violaxanthin	0.766017	0.130993
A2179	Violaxanthin	0.983841	0.00245973
A1290	Violaxanthin	0.878052	0.0501748
A4328	Violaxanthin	0.795693	0.107394
A3339	Violaxanthin	0.974412	0.00489458
A2195	Violaxanthin	0.916755	0.0284689
A4887	Violaxanthin	0.930791	0.0216281
A4597	Violaxanthin	0.845603	0.071116
A4943	Violaxanthin	0.924471	0.0246332
A2341	Violaxanthin	0.984147	0.00239045
A4596	Violaxanthin	0.945911	0.0149778
A4829	Violaxanthin	0.981736	0.0029549
A2249	Violaxanthin	-0.852001	0.0668095
A1297	Violaxanthin	-0.896335	0.0394376
A4775	Violaxanthin	-0.879071	0.0495555
A1944	Violaxanthin	-0.846473	0.0705259
A3188	Violaxanthin	-0.90248	0.0360179
A2057	Violaxanthin	-0.876132	0.0513496
A2539	Violaxanthin	-0.88603	0.045389
A3164	Violaxanthin	-0.86182	0.0603653
A3451	Violaxanthin	-0.892335	0.041716
A1279	Violaxanthin	-0.899416	0.0377104
A1187	Violaxanthin	-0.885093	0.0459436
A0575	Violaxanthin	-0.882932	0.0472298
A1098	Violaxanthin	-0.906391	0.0338937
A4508	Violaxanthin	-0.891775	0.0420387
A4334	Violaxanthin	-0.84801	0.0694861
A3780	Violaxanthin	-0.88919	0.0435363
A2872	Violaxanthin	-0.896589	0.0392946
A5374	Violaxanthin	-0.81644	0.0917629
A4556	Violaxanthin	-0.927903	0.0229855
A6078	Violaxanthin	-0.866572	0.0573214
A0592	Violaxanthin	-0.914066	0.0298473
A4776	Violaxanthin	-0.91539	0.029166
A1189	Violaxanthin	-0.852854	0.0662413
A0538	Violaxanthin	-0.923202	0.0252518
A3628	Violaxanthin	-0.922379	0.0256555
A4522	Violaxanthin	-0.912113	0.0308609
A0979	Violaxanthin	-0.933085	0.0205688
A4123	Violaxanthin	-0.924618	0.0245619
A6149	Violaxanthin	-0.826281	0.084616
A5540	Violaxanthin	-0.928448	0.0227276
A1547	Violaxanthin	-0.932834	0.0206838
A1136	Violaxanthin	-0.912539	0.0306388
A4581	Violaxanthin	-0.906916	0.0336113
A6345	Violaxanthin	-0.909659	0.0321502
A3625	Violaxanthin	-0.891151	0.0423984
A0595	Violaxanthin	-0.939262	0.0178046
A5723	Violaxanthin	-0.915642	0.0290371
A1212	Violaxanthin	-0.808865	0.097383
A5307	Violaxanthin	-0.93697	0.0188151
A3816	Violaxanthin	-0.912839	0.0304829
A5358	Violaxanthin	-0.937618	0.0185277
A4367	Violaxanthin	-0.88062	0.048618
A5684	Violaxanthin	-0.917568	0.0280564
A4754	Violaxanthin	-0.936438	0.0190524
A6221	Violaxanthin	-0.940226	0.0173846
A1533	Violaxanthin	-0.933136	0.0205457
A3174	Violaxanthin	-0.940627	0.0172113
A4642	Violaxanthin	-0.87441	0.0524096
A4231	Violaxanthin	-0.935497	0.0194739
[truncated: 8,001 more rows]
