# Supplementary material for: Arginine accumulation suppresses heat production during fermentation of the biocontrol fungus Beauveria bassiana
Source: Appl Environ Microbiol. 2025 Feb 5;91(3):e02134-24. doi: 10.1128/aem.02134-24 (PMC11921393; doi:10.1128/aem.02134-24)
Supplement: Table S3 — Raw data of the metabolomic analysis. [file aem.02134-24-s0007.xlsx]

## Sheet: file explanation
Header name	Description
id	The unique data number of the substance in this qualitative analysis
MS2 name	The name of the substance obtained by the qualitative matching analysis of secondary mass spectrometry
MS2 score	The score of the second-level match is [0, 1]
MS1 name	The name of the substance derived from the primary mass spectrometry matching
MS1 ppm	The deviation between the measured value of mz and the theoretical value of the first-order mass spectrometry matching result
type	Matching modes, including second-level positive/reverse matching, first-order average molecular weight/monoisotopic molecular weight matching, and no matching
mzmed	The median mass-to-charge ratio represents the mass-to-charge ratio of this peak across all samples
rtmed	The median retention time represents the retention time of this peak across all samples
H12_1	Sample quantification value
H12_2	Sample quantification value
H12_3	Sample quantification value
Mean H12	Samples replicate the mean of the quantitative values of the experiment
H24_1	Sample quantification value
H24_2	Sample quantification value
H24_3	Sample quantification value
Mean H24	Samples replicate the mean of the quantitative values of the experiment
H30_1	Sample quantification value
H30_2	Sample quantification value
H30_3	Sample quantification value
Mean H30	Samples replicate the mean of the quantitative values of the experiment
H36_1	Sample quantification value
H36_2	Sample quantification value
H36_3	Sample quantification value
Mean H36	Samples replicate the mean of the quantitative values of the experiment
H48_1	Sample quantification value
H48_2	Sample quantification value
H48_3	Sample quantification value
Mean H48	Samples replicate the mean of the quantitative values of the experiment

## Sheet: data
ID	MS2 name	MS2 score	MS1 name	MS1 ppm	type	mzmed	rtmed	H12_1	H12_2	H12_3	Mean H12	H24_1	H24_2	H24_3	Mean H24	H30_1	H30_2	H30_3	Mean H30	H36_1	H36_2	H36_3	Mean H36	H48_1	H48_2	H48_3	Mean H48
ID	MS2 name	MS2 score	MS1 name	MS1 ppm	type	mzmed	rtmed	H12	H12	H12	Mean H12	H24	H24	H24	Mean H24	H30	H30	H30	Mean H30	H36	H36	H36	Mean H36	H48	H48	H48	Mean H48
1433	Coroglaucigenin-3-o-alpha-L-rhamnopyranoside	1			MS2 matched	537.3049948	4.69565	4810.197	5116.263333	3491.718462	4472.726265	3850.871143	2991.437744	678.688	2506.99896233333	2975.204615	4174.0785	4972.087273	4040.456796	3339.580111	5600.106273	7326.9301	5422.20549466667	1222.124444	1184.668	3777.5875	2061.45998133333
1723	LacCer(d14:1/16:0)	1			MS2 matched	806.5591302	6.980816667	4644.920526	8223.368571	8185.32	7017.869699	3510.8	9426.341826	7764.007682	6900.38316933333	6897.120435	12096.4765	6491.277692	8494.958209	11035.48336	4706.704615	7404.515045	7715.56767333333	12924.12857	9677.364038	9855.991095	10819.1612343333
1609	Gabunine	1			MS2 matched	691.3906914	5.31995	342.9425354	376.7739166	326.9456726	348.887374866667	222.4834473	467.6746466	673.729298	454.629130633333	403.9586847	268.632	238.6514282	303.747370966667	534.5454545	337.4172557	820.4342857	564.132331966667	1289.2443	721.00043	1298.791846	1103.012192
558	Mangostenone B	1			MS2 matched	461.192568	2.546516667	1857.48	1818.113684	2164.306087	1946.633257	811.831	2077.8682	2056.112842	1648.604014	1559.601818	1218.728842	1916.9822	1565.10428666667	2680.37	1974.995455	2447.169333	2367.511596	2521.398	2269.088	3075.528133	2622.004711
2144	Sarcodon scabrosus Depsipeptide	1			MS2 matched	486.2748085	2.706866667	2216.151385	1959.263846	2178.84	2118.085077	728.6422	2663.589091	2121.078	1837.76976366667	2451.511846	2227.0266	1658.37	2112.30281533333	3324.891429	3939.02	4413.64625	3892.51922633333	6872.086667	7030.900375	2487.921429	5463.636157
926	"(2E,4E)-12-hydroxy-13-(hydroxymethyl)-3,5,7-trimethyltetradeca-2,4-dienedioic acid"	1			MS2 matched	325.2110555	7.0118	21655.29909	19635.0287	15196.62577	18828.98452	27032.01332	15867.24014	13467.65308	18788.9688466667	15432.3	22546.02546	14822.505	17600.27682	35134.534	16498.48	32159.30783	27930.7739433333	40447.59091	43312.28752	43991.20091	42583.6931133333
1517	DGDG 40:10	1			MS2 matched	1007.575614	3.265983333	2528.0049	3032.76	1756.79875	2439.18788333333	2667.225	2356.83	1595.75625	2206.60375	1779.3375	1118.900585	1149.938766	1349.39228366667	864.1736276	1745.991562	1580.775617	1396.98026886667	1263.622003	1323.228615	631.3084412	1072.7196864
1999	"PE(14:0/20:2(11Z,14Z))"	0.781305913			MS2 matched	716.5231577	6.97835	1824.167303	3626.532	3858.425031	3103.04144466667	2193.060739	6708.2184	4026.1928	4309.157313	2332.557316	6423.02372	5383.129028	4712.90335466667	2626.360485	5662.163199	5609.071429	4632.53170433333	2916.503	6771.800293	5429.502576	5039.268623
1396	CerP 33:0	1			MS2 matched	606.4844229	9.153683333	2119.654018	6005.100643	2945.414588	3690.05641633333	3287.351176	4536.917714	4626.128893	4150.13259433333	332.4857143	3184.55705	2306.493474	1941.1787461	3042.87495	2418.800124	2617.360544	2693.01187266667	2046.612388	3843.886765	2495.936	2795.47838433333
8	"(2alpha,3alpha,5alpha,22R,23R)-2,3,22,23-Tetrahydroxy-25-methylergost-24(28)en-6-one"	1			MS2 matched	475.3493727	7.541933333	731.5338462	398.016	1786.134739	971.894861733333	521.6778	2725.066444	1870.436138	1705.726794	529.5838333	1890.382833	775.259375	1065.0753471	427.1872	1516.906923	420.6177778	788.237300266667	2821.433258	993.7606	2058.072038	1957.75529866667
940	"(3S)-5-[(1S,8aR)-2,5,5,8a-tetramethyl-4-oxo-4a,6,7,8-tetrahydro-1H-naphthalen-1-yl]-3-methylpentanoic acid"	0.867133067			MS2 matched	663.4523866	9.425358333	84100.40364	143952.9212	100764.6723	109605.999046667	94710.97928	69192.3902	68262.56653	77388.6453366667	99171.75645	70836.34286	99080.47097	89696.1900933333	75477.55796	91447.38267	87815.69353	84913.54472	93602.94097	87673.68386	87154.45973	89477.0281866667
669	PC 20:0e	1			MS2 matched	596.4022701	6.289341667	1172.71648	1809.804947	843.9485714	1275.48999946667	640.4245652	1107.376851	911.373	886.391472066667	1542.50601	1907.730857	629.6086775	1359.94851483333	918.9873333	1119.57	1177.613534	1072.05695576667	1526.608089	1053.756929	779.1411429	1119.83538696667
972	"[(2R,3R,4S,5S,6R)-3-acetyloxy-2-(acetyloxymethyl)-5-hexanoyloxy-6-[(2S,3R)-2,3,4-trihydroxybutoxy]oxan-4-yl] tetradecanoate"	0.875552748			MS2 matched	699.3921141	6.97915	7347.550875	1349.2963	5557.480588	4751.44258766667	4301.471187	2583.603846	6678.511111	4521.19538133333	2241.6256	1421.55	6631.114118	3431.429906	2574.234312	2114.478357	4853.141533	3180.61806733333	4161	10152.77778	6166.513	6826.76359333333
272	beta-Zearalenol	1			MS2 matched	639.3189829	2.418891667	47.01654053	94.07028707	27.31129116	56.1327062533333	830.4714	292.9357232	231.8083123	451.7384785	868.5169231	718.6529	1652.615091	1079.9283047	1122.8942	1783.5264	1801.099333	1569.173311	1701.04037	989.6286667	1609.8264	1433.4984789
2243	Trp Ser	0.921000088			MS2 matched	292.129072	1.825125	182.2423831	174.0257697	210.9077454	189.058632733333	867.7773946	239.7808006	211.9789124	439.845702533333	260.2981937	536.9070542	1317.112333	704.772526966667	2191.24721	1476.515626	1887.907083	1851.889973	3289.495696	4329.561158	2864.616835	3494.55789633333
765	Prostaglandin B2	1			MS2 matched	315.1989301	4.713658333	6976.830357	6048.100211	5207.769429	6077.56666566667	5564.140615	7934.646	9342.384	7613.72353833333	7739.970217	5487.655333	6256.347	6494.65751666667	9309.918571	6237.044	8679.818875	8075.59381533333	5970.824538	2774.175429	8776.165846	5840.38860433333
1417	"Cis-8,11,14-Eicosatrienoic acid Methyl ester"	0.734192793			MS2 matched	321.2782084	7.6721	1302.915802	1237.82	718.8505096	1086.52877053333	1616.256	2539.124	765.0705872	1640.15019573333	1238.396072	713.3670425	953.5948242	968.452646233333	3480.053857	2558.806	2734.02	2924.29328566667	7473.225667	7362.914286	7630.270875	7488.80360933333
1068	"2,6-Pyridinedicarboxylic Acid"	0.756714423			MS2 matched	168.028687	2.173783333	499.7620154	430.26247	537.5137697	489.179418366667	3617.235083	578.4333333	546.1665	1580.61163876667	8029.382118	1933.265055	19283.35881	9748.668661	22859.86824	22282.0885	28852.72188	24664.8928733333	64937.94545	67152.9523	92762.0149	74950.9708833333
1084	"26,26,26,27,27,27-hexafluoro-1alpha,24-dihydroxyvitamin"	1			MS2 matched	525.2841123	2.795008333	232.1364212	347.6960318	506.10625	361.979567666667	3222.381273	137.0091502	50.23929596	1136.54323972	1414.684444	1406.646	784.485	1201.93848133333	1753.887778	2769.532077	592.8733333	1705.43106276667	960.19	2278.518333	1962.961	1733.88977766667
1448	Cyclopassifloic acid B	1			MS2 matched	521.3808967	8.606333333	2671.295088	3962.304349	3128.108815	3253.90275066667	2071.710565	3520.261161	3040.019073	2877.33026633333	2602.133333	2713.890468	1773.726316	2363.250039	2805.681818	2306.460095	2749.832553	2620.65815533333	3114.094773	2394.797852	2260.639746	2589.84412366667
792	"S-(2,5-Dimethyl-3-furanyl) 2-furancarbothioate"	1			MS2 matched	221.0318806	0.891416667	2943.582182	4699.782	2856.863714	3500.07596533333	4067.882	4563.472917	3596.202333	4075.85241666667	3192.164	4221.696	3986.317647	3800.05921566667	4177.639529	4334.8864	4109.847	4207.457643	4580.017312	4514.159684	4268.389857	4454.188951
1482	DG 30:4	1			MS2 matched	539.4269411	4.205783333	725.6733333	585.5325	820.8088333	710.671555533333	290.2674683	293.0024338	315.5077148	299.592538966667	363.458606	127.2721863	527.1087	339.279830766667	430.728	325.872	689.1255	481.9085	851.394	1006.59675	599.4644444	819.151731466667
1449	Cyclopassifloic acid D	0.817438498			MS2 matched	505.3545103	3.729141667	8244.75	9333.9175	6936.93	8171.86583333333	8797.1856	10695.7775	7484.711818	8992.558306	7683.03375	7898.334545	8465.6	8015.65609833333	8471.0865	8385.371429	8147.28	8334.57930966667	7976.5	809.57	7710.78	5498.95
1530	Digoxigenin bisdigitoxoside	1			MS2 matched	651.3687441	6.965416667	854.839705	758.752	547.487709	720.359804666667	1272.673276	417.1233333	6169.183467	2619.66002543333	1076.060211	939.6139069	800.7603658	938.811494566667	999.5807088	594.72	4089.415395	1894.5720346	1763.86	1362.003451	2343.118479	1822.99397666667
2124	Quercetin 3-(2-galloylglucoside)	1			MS2 matched	617.1207338	10.19401667	932.2334872	1028.866058	1153.442169	1038.1805714	960.8363037	1161.781447	980.0139465	1034.21056573333	1128.398411	504.3313636	925.9875817	852.905785433333	1160.015594	1077.89209	1046.830475	1094.91271966667	1074.747599	984.5940908	881.1194787	980.153722833333
600	Musanolone C	1			MS2 matched	305.0781276	1.792541667	572.8988487	490.1550802	738.6878341	600.580587666667	861.4843535	677.9422015	441.6394234	660.355326133333	1236.900734	673.6336253	1231.323333	1047.28589743333	613.4352727	1323.39975	1159.949842	1032.26162156667	1211.538667	1516.544706	1222.63303	1316.90546766667
1728	L-Arginine	0.8159364			MS2 matched	175.118137	0.91	4401.570167	10949.3775	10784.27569	8711.741119	17409.26625	6203.78	6023.545455	9878.86390166667	30012.10385	12028.03875	26818.24819	22952.79693	32514.88125	27741.76875	57285.012	39180.554	49826.85663	65200.53571	58243.584	57756.9921133333
641	Oleoyl glycine	0.968453892			MS2 matched	338.2735669	6.468216667	500.0225455	415.5523189	622.3202308	512.6316984	510.4249064	792.8401875	894.948	732.737697966667	504.0380859	8045.360625	408.806366	2986.06835896667	681.7482605	740.6720588	533.7131348	652.0444847	690.5128326	761.852	484.6010226	645.655285066667
2085	Prostaglandin F2alpha	1			MS2 matched	384.3100463	4.096708333	593.0588043	424.6966756	593.9872606	537.247580166667	384.8873732	736.5287018	669.5565674	596.9908808	542.7568817	692.0018921	550.6238471	595.1275403	467.6777462	532.7177778	470.2418182	490.2124474	379.9720052	447.0703939	450.0652568	425.702551966667
1121	"3alpha,11beta-Dihydroxy-5alpha-androstane-17-one"	1			MS2 matched	307.2243745	6.586091667	6500.7468	7044.21	5435.632632	6326.863144	5174.2893	7202.059129	4141.452632	5505.933687	0	0	3634.735895	1211.57863166667	0	0	0	0	719.4822591	0	4668.51	1795.9974197
2097	PS 32:7	0.789163722			MS2 matched	744.3884651	2.502925	12.75805664	6.031860352	85.69915771	34.8296915673333	566.5666667	368.3889343	241.5640564	392.173219133333	36.60056152	918.02	1538.581909	831.067490173333	937.222	1286.989188	1157.734106	1127.315098	1186.899974	688.4024689	1053.719189	976.340543966667
1593	Fenoxanil	1			MS2 matched	329.0845344	1.5459	5046.991852	3781.754346	4643.426	4490.724066	3981.747821	5083.523478	5334.336185	4799.86916133333	5050.889143	6721.23524	3752.904296	5175.00955966667	2681.707143	2767.83	2497.7445	2649.093881	948.156	9188.9698	0	3379.04193333333
2213	Tetrahydro-11-deoxycortisol	1			MS2 matched	351.2495892	5.233341667	1676.4231	2572.179921	1767.499881	2005.367634	1750.563232	1974.296121	1365.617807	1696.82572	1757.155321	1544.012718	1637.792132	1646.320057	1741.161346	1518.627663	1956.652634	1738.813881	2329.337348	2501.867649	1446.445571	2092.55018933333
636	N-Palmitoyl Glycine	1			MS2 matched	312.2570256	6.233016667	1188.9108	1266.2	1043.899231	1166.336677	1410.291038	1530.370125	1829.946857	1590.20267333333	1093.880357	7073.089333	634.4141	2933.79459666667	1348.3032	1879.784	1013.4705	1413.85256666667	1113.977356	1112.852571	1021.392	1082.74064233333
1564	Eicosapentaenoic acid	1			MS2 matched	303.2293927	7.001808333	13328.40518	12383.21818	13858.02	13189.88112	17834.68613	15665.25604	13819.67387	15773.2053466667	14671.60208	15751.51705	8558.685	12993.93471	19892.791	19859.87931	10604.328	16785.6661033333	21460.80404	22420.10389	20837.93727	21572.9484
982	1-[(2S)-2-amino-4-methylpentanoyl]-N-[(2S)-1-(4-ethylanilino)-1-oxo-3-phenylpropan-2-yl]piperidine-4-carboxamide	1			MS2 matched	493.3146145	5.325466667	4232.111538	2388.173333	2733.796154	3118.02700833333	4519.455769	3159.159	2005.825455	3228.14674133333	2289.033333	2621.848562	2823.623077	2578.168324	2133.221129	2319.22925	2025.927857	2159.459412	1597.377495	927.878	1441.73415	1322.32988166667
1561	D-Tagatose	0.83344287			MS2 matched	163.0600101	0.854816667	29226.00996	30267.43878	28752.30773	29415.2521566667	24484.2	32612.77632	32056.67712	29717.88448	24214.905	31399.78182	25388.74157	27001.1427966667	18729.30917	20660.47238	14365.391	17918.39085	5326.295786	6948.338222	2964.332455	5079.65548766667
1658	Hapalindole D	0.999535757			MS2 matched	337.1772845	4.732683333	154018.6867	120794.1477	118071.52	130961.451466667	149763.4612	173632.6472	148088.0583	157161.3889	154214.2636	130866.4538	125819.6575	136966.791633333	154564.9123	136636.5	204099.102	165100.171433333	158896.98	146486.5664	187802.0826	164395.209666667
2038	Phe Asp	0.742653715			MS2 matched	281.1125281	1.257983333	3309.08123	2524.105324	1500.722464	2444.63633933333	2743.293159	2120.20595	2716.472539	2526.657216	2609.716351	2445.117335	1781.880142	2278.90460933333	3257.842714	977.2494	1691.763959	1975.618691	6517.18	7135.201	6968.6634	6873.68146666667
1802	methyl 13-sophorosyloxydocosanoate	1			MS2 matched	695.4612788	10.55556667	321.7634583	695.2	674.7915562	563.918338166667	265.8372917	890.1398333	884.1836364	680.053587133333	347.4325114	916.1222	970.19	744.581570466667	378.1236485	841.8159167	1089.2875	769.742355066667	428.1802368	886.9042857	1100.2774	805.120640833333
1933	PA(13:0/22:0)	1			MS2 matched	691.528662	6.9681	2309.0625	2075.55565	3042.153947	2475.590699	2724.068	2945.67	2808.19188	2825.97662666667	2767.77875	3010.276063	2724.819231	2834.291348	4826.946429	4464.367062	3281.206154	4190.83988166667	4858.026923	5079.605333	5100.375	5012.66908533333
229	all-trans-4-Hydroxyretinoic acid	1			MS2 matched	315.1969968	5.112683333	397.2672	734.5928	917.9205093	683.260169766667	433.1451416	1020.431488	838.7585144	764.111714666667	637.5842743	687.0339661	481.1919505	601.9367303	1053.828232	575.2185059	1107.070313	912.039016966667	2778.234545	2451.086857	5705.121	3644.814134
1457	DAG 18:1	1			MS2 matched	388.3055278	5.078983333	1136.21567	1082.453641	700.7173333	973.128881433333	750.7332693	943.55003	1166.471503	953.5849341	1163.551025	799.5661809	677.8110891	880.309431666667	1278.699519	1026.348659	1264.68764	1189.91193933333	1228.3	1490.851746	1532.720083	1417.29060966667
275	B-Octylglucoside	1			MS2 matched	291.1842921	3.10475	7784.07975	8523.813333	9525.4332	8611.108761	2214.883	7810.077778	9489.372091	6504.777623	2408.169667	1035.82	3092.334545	2178.77473733333	3498.868	4851.924	4084.2894	4145.02713333333	2649.329778	2816.0702	2586.7695	2684.05649266667
2230	trans-Cinnamic acid	0.804626995			MS2 matched	149.0588245	2.344116667	250.5902066	1076.412178	327.9343842	551.6455896	77.64082184	166.1824748	513.8282945	252.55053038	1119.472878	336.4678619	0	485.313579966667	536.2125549	84.06399536	1973.4	864.558850086667	8536.4664	8358.992222	8865.846364	8587.101662
2193	TAG 37:4	1			MS2 matched	667.5011246	8.314583333	1566.238333	1160.775	10385.541	4370.85144433333	1187.613	2260.5485	1855.5	1767.88716666667	806.6	2340.998563	945.5911111	1364.39655803333	1429.440615	784.523625	2224.906667	1479.62363566667	2723.22875	1386.190909	1972.296	2027.238553
543	LysoPE(0:0/18:1(9Z))	0.709307535			MS2 matched	478.2906139	4.4873	11748.33113	11727.60606	10389.83083	11288.58934	4092.084	11330.96183	16594.39326	10672.4796966667	5940.118462	14144.41345	6713.0856	8932.53917066667	13525.43645	5908.7375	11633.15409	10355.7760133333	17364.50473	12977.40364	14713.31231	15018.4068933333
1687	"Hydroxysintaxanthin 5,6-epoxide"	1			MS2 matched	463.3168299	6.908133333	747.9916992	772.9816996	1019.6216	846.8649996	715.3249969	726.9235714	658.2735748	700.1740477	1281.164821	835.3827108	604.1321208	906.893217533333	1073.704005	1193.761545	912.6061249	1060.02389163333	1366.513	1222.219727	1202.466614	1263.73311366667
1206	"6beta,7beta-Dihydroxykaurenoic acid"	1			MS2 matched	335.2192901	4.939391667	31463.145	24406.65429	22458.49875	26109.43268	11629.84733	16906.74109	14668.45071	14401.67971	9855.728534	10005.39597	6377.38727	8746.17059133333	9593.929827	8989.9675	9142.604643	9242.16732333333	3206.941111	2393.603333	9479.362849	5026.63576433333
737	PI 26:5	0.76984127			MS2 matched	715.3384673	2.614483333	334.5359039	291.3228353	0	208.619579733333	1484.939	613.2736	723.086	940.432866666667	998.5926667	408.1759898	1600.010182	1002.25961283333	749.6611111	488.433	524.2222222	587.438777766667	1086.98	873.792	1606.502545	1189.091515
1567	Enalkiren	1			MS2 matched	657.4327707	8.599266667	0	375.890271	1462.734404	612.874891666667	780.4244444	1612.331767	1529.952785	1307.56966546667	1037.494832	1321.431437	798.6216797	1052.5159829	1196.790601	777.3325	1235.743591	1069.955564	685.0277954	1430.771322	769.6827523	961.8272899
348	Dinorcapsaicin	1			MS2 matched	276.1621337	5.75065	825.6114167	1104.464571	1128.573867	1019.54995156667	1102.88	865.6044667	980.9604	983.1482889	1091.971125	1076.658267	1601.8164	1256.815264	1342.266875	1222.546875	1148.869	1237.89425	1182.857143	1189.7325	1102.693838	1158.427827
2102	PS 44:12	1			MS2 matched	902.493282	2.498383333	125.2607746	0	444.312	189.857591533333	0	133.6358643	120.8266732	84.8208458333333	15.57691302	38.29236712	38.43536377	30.7682146366667	52.95702471	43.7759334	95.86718968	64.2000492633333	1076.890875	267.5453186	87.78967721	477.408623603333
1954	Palmatoside G	1			MS2 matched	493.2036636	3.681266667	242.3151245	391.3308498	192.3571955	275.334389933333	0	162.5282135	145.6867676	102.738327033333	561.024	55.03139648	243.8302002	286.628532226667	816.158	134.833135	793.254	581.415045	1648.592	1256.558333	2421.44	1775.530111
1144	3-Methoxy-4-hydroxyphenylacetaldehyde	1			MS2 matched	167.0698718	2.854333333	502.7819252	1013.364124	588.1845703	701.443539833333	485.7907391	658.4536285	551.1579876	565.1341184	1038.728343	566.1334229	955.4310722	853.430946033333	1692.861425	1455.894352	1622.922417	1590.559398	3122.219174	2052.636667	2889.524031	2688.126624
1463	Dehydrosoyasaponin I	1			MS2 matched	941.5059009	2.9095	335.665184	430.5403456	230.6003231	332.268617566667	154.6407844	210.1933526	208.758482	191.197539666667	278.4641959	169.8847961	721.68	390.009664	508.9734039	768.2564167	212.3444748	496.524765133333	472.4205865	379.338	548.0944316	466.6176727
469	Koenigicine	1			MS2 matched	322.1432682	2.6054	1367.806592	729.826	921.974726	1006.53577266667	1829.930353	1044.740119	999.8714581	1291.5139767	2648.117333	1989.713647	4190.634937	2942.82197233333	8518.829312	6250.189714	8779.996875	7849.671967	12602.01656	15187.53904	15057.06306	14282.20622
587	MGDG 40:7	1			MS2 matched	873.5802139	5.101616667	576.7866991	535.8154724	305.5598958	472.7206891	233.1714172	473.9027913	734.4384615	480.504223333333	213.8903605	270.6124946	170.9690687	218.490641266667	356.1476135	144.3274689	256.0063667	252.160483033333	613.8336754	375.921	466.128	485.294225133333
699	PG 13:0	0.801660517			MS2 matched	455.198268	3.182833333	2374.759651	2326.568667	2320.141	2340.48977266667	3064.947	1331.45925	2083.7817	2160.06265	1296.336364	2038.702615	618.016	1317.684993	2843.772212	535.785375	3805.041	2394.86619566667	1023.12	3195.234	3556.644376	2591.66612533333
2259	Valyl-Methionine	0.707018222			MS2 matched	249.1262377	2.411291667	462.7112568	50.3411377	465.319434	326.123942833333	5089.6515	1582.01505	677.7818182	2449.81612273333	3600.257143	2987.831643	6776.68	4454.92292866667	11459.54425	9019.178786	9326.578571	9935.10053566667	16498.13941	25697.10267	23763.38147	21986.20785
134	3-Dehydroshikimic acid	0.807995133			MS2 matched	153.0185498	2.4968	3093.372455	3249.496615	3570.965357	3304.61147566667	6375.602143	7319.500875	5033.106	6242.73633933333	5731.8994	6101.13	5502.39975	5778.47638333333	3644.831875	4419.8	4097.986667	4054.20618066667	4388.500235	2951.617067	6449.153128	4596.42347666667
507	LPE 16:0	0.883646143			MS2 matched	452.2836753	4.858375	103743.9	86635.3692	117600.935	102660.068066667	77461.57125	84135.1515	113529.6552	91708.79265	91958.0256	95229.792	71900.0834	86362.6336666667	102842.566	91354.84493	88078.96867	94092.1265333333	104864.65	99886.0495	91668.162	98806.2871666667
363	Dronedarone	1			MS2 matched	555.2926209	7.740566667	3601.0845	6261.916642	3676.773265	4513.25813566667	2641.603235	4231.872439	3959.471146	3610.98227333333	3305.961043	3048.500885	1492.700667	2615.720865	4234.957486	3333.554008	3101.763416	3556.75830333333	3996.757516	3739.417143	3316.155872	3684.110177
1039	1alpha-hydroxy-24-methylvitamin D2	1			MS2 matched	427.3562037	10.32635	4774.8972	6153.039316	5883.090125	5603.675547	7886.422187	8823.8458	7669.047474	8126.438487	7439.933625	7922.89125	5984.079563	7115.63481266667	11307.18114	6941.385	7061.478188	8436.68144266667	9980.81865	7912.253437	6724.222867	8205.76498466667
257	Austrobailignan 7	1			MS2 matched	341.1473768	7.038841667	1228.089	2384.625176	1845.4422	1819.38545866667	1053.090417	1077.933333	1380.298828	1170.44085933333	1043.554526	1385.502131	1743.721753	1390.92613666667	1951.347529	1518.194583	1678.655136	1716.06574933333	2105.801086	904.4706	2655.412102	1888.56126266667
1129	3-beta-ENANTHOXYANDROST-1-EN-17-ONE	0.707993475			MS2 matched	409.3097091	8.162641667	7802.662667	7276.422752	9487.741545	8188.94232133333	10919.73273	8744.516853	9513.101619	9725.783734	888.0641	8945.788859	9048.745714	6294.19955766667	10714.71614	9575.484783	8961.168682	9750.456535	14584.64031	12907.89971	10195.3935	12562.6445066667
187	5-Methoxysalicylic acid	0.779236007			MS2 matched	167.0344992	2.595566667	1638.755556	2607.784462	2204.863949	2150.467989	1758.927397	3109.242087	2329.918984	2399.36282266667	2049.524107	2013.967312	1957.561326	2007.01758166667	2859.907891	2122.516571	4508.915914	3163.78012533333	6042.278	4243.834	3939.340444	4741.81748133333
1012	15-keto Latanoprost	1			MS2 matched	431.2891868	4.318716667	908.6992035	1276.5	693.7411111	959.646771533333	677.8375	1206.96	885.1	923.299166666667	775.8771429	1219.537846	1006.788	1000.73432963333	1394.375	949.6685714	826.4285714	1056.8240476	1059.68625	630.9782715	1054.421111	915.028544166667
313	Cyanuric acid	0.966960573			MS2 matched	128.0088018	8.065366667	10920.93491	12626.58911	12004.38571	11850.6365766667	10397.79645	12644.7783	11179.19574	11407.25683	13023.9256	26636.91157	10324.60203	16661.8130666667	10579.61347	8684.01	12959.88104	10741.16817	10623.12813	9817.437125	12593.38341	11011.3162216667
629	N-Oleyl-Isoleucine	1			MS2 matched	394.3377078	7.581783333	2067.091267	1930.1285	2395.12035	2130.780039	2016.3	4150.1545	2400.9225	2855.79233333333	955.075	3718.408286	2606.303895	2426.595727	1788.0109	3292.234	2994.669	2691.63796666667	3191.086	2514.285818	2723.490795	2809.620871
226	Ajmaline	0.833417786			MS2 matched	325.1869546	8.325975	140407.9883	137783.2622	87602.33141	121931.19397	84170.81547	75549.95153	120152.2075	93290.9915	52874.11171	221696.8292	102139.9529	125570.297936667	176999.4843	130721.0553	85324.08847	131014.876023333	114115.0625	100074.7541	197939.7746	137376.5304
508	LPE 18:2	0.98528825			MS2 matched	476.2831808	4.483725	223715.6862	209103.5674	222726.654	218515.302533333	78683.6245	250355.084	268014.7428	199017.8171	83273.48727	76744.06145	146093.3566	102036.96844	425606.72	163116.7751	191097.933	259940.476033333	502331.3219	377391.8125	422001.794	433908.309466667
545	"LysoPE(0:0/18:3(9Z,12Z,15Z))"	0.744750006			MS2 matched	474.2685707	5.606583333	6443.941214	6624.359348	2914.992	5327.76418733333	4738.379684	4088.407273	2731.836943	3852.87463333333	3656.7405	1955.692897	2590.429824	2734.28774033333	2899.891323	4787.860962	4452.323079	4046.691788	3629.165968	3340.5625	4459.475852	3809.73477333333
1568	Encainide	0.986937204			MS2 matched	353.2291451	3.94975	143130.2776	137289.2733	94150.34353	124856.631476667	112795.9594	128354.87	90083.47059	110411.43333	93042.35444	65848.26253	78521.28944	79137.3021366667	76308.19412	115011.8564	96308.12071	95876.0570766667	82031.20365	85234.07059	87398.03167	84887.7686366667
1919	Ophiobolin A	1			MS2 matched	401.2771413	3.3952	4046.518	4908.3125	3609.48	4188.1035	3098.736	7182.421538	3218.258333	4499.80529033333	3783.754286	5570.365333	5589.585714	4981.235111	4127.082636	6759.3356	7477.4	6121.27274533333	5962.1025	7172.758667	5554.939778	6229.93364833333
1337	Betamethasone 17-valerate	1			MS2 matched	477.2713003	2.942266667	173.7011719	88.03320313	65.82130623	109.185227086667	563	42.28504726	124.4970049	243.260684053333	652.3757143	304.0350399	774.2892857	576.9000133	2113.75625	1301.027	1312.476375	1575.75320833333	2744.8474	2272.875	1016.374286	2011.365562
1920	Ophiobolin F	0.714846499			MS2 matched	359.3259704	3.426116667	1448.92	1845.99	1070.784	1455.23133333333	1594.926667	1525.084515	1307.34	1475.78372733333	1727.47	1134.432	1503.433333	1455.11177766667	2750.4045	3046.415667	2169.16	2655.32672233333	3197.13	2982.308571	2432.6185	2870.68569033333
556	Maleic acid	0.812485276			MS2 matched	115.0020534	0.949066667	18946.02827	21861.87686	21043.54327	20617.1494666667	25276.7102	27586.97743	22854.32014	25239.3359233333	19935.01286	24894.60071	21038.59733	21956.0703	17104.714	20635.196	16390.90855	18043.6061833333	7678.932714	5294.196923	7631.056	6868.061879
1381	Cassaine	1			MS2 matched	406.2929094	7.407333333	2386.764692	1870.614	3051.228462	2436.20238466667	2030.912727	3062.15	4110.604857	3067.88919466667	899.206	2742.61	1196.438182	1612.751394	1720.4009	1390.306667	1251.580909	1454.09615866667	1570.464	1282.2467	733.0371429	1195.24928096667
1745	Liatrin	1			MS2 matched	419.1688521	3.283216667	4557.762632	1220.56	4746.547667	3508.29009966667	3637.204615	3834.525	4315.336667	3929.022094	1359.616	4354.820583	923.375	2212.603861	4329.312831	3211.092	800.2133333	2780.20605476667	1844.698571	3000.726667	5196.932893	3347.45271033333
1101	2-Hydroxy cinnamic acid	0.706383924			MS2 matched	165.0540202	1.779316667	748.3788879	1026.344308	818.812459	864.511884966667	1993.58942	831.4089203	811.403244	1212.13386143333	2282.067834	1353.855896	2652.499054	2096.140928	3012.187205	1557.781565	2595.957118	2388.64196266667	5747.307377	12421.25707	6592.7259	8253.763449
234	alpha-Trisaccharide	1			MS2 matched	514.2227066	4.915766667	2201.355	4179.374526	2034.599714	2805.10974666667	1745.04	3364.515	2486.61	2532.055	1688.564231	2922.891113	3098.125	2569.86011466667	2655.5088	2559.998571	2710.543	2642.01679033333	1585.338182	2245.297688	2484.1128	2104.91622333333
608	N6-Succinyl adenosine	1			MS2 matched	382.1042892	1.336791667	1883.947538	4151.031368	2166.18413	2733.721012	1990.758278	2614.462105	2985.2838	2530.168061	1551.731455	1666.8452	2099.147444	1772.57469966667	2577.7026	2193.632182	1938.854	2236.729594	1101.033218	550.5606667	894.4585	848.684128233333
527	L-Tyrosine methyl ester	0.786186627			MS2 matched	194.0823371	4.29715	4616.52	1889.264	2843.1488	3116.31093333333	4262.735455	2064.3741	4800.315	3709.14151833333	5291.736	3886.014	4551.016707	4576.255569	4532.868	3428.8212	4166.1005	4042.59656666667	5292.630667	2992.4658	3597.363	3960.81982233333
2016	PG 19:4	1			MS2 matched	550.2814637	2.638083333	744.3941667	482.1339111	335.3	520.609359266667	853.5	523.0575	754.601888	710.386462666667	1911.284931	1226.524286	2506.172941	1881.327386	2502.168	1506.422857	1904.871429	1971.15409533333	2085.605	1290.516	2766.125455	2047.415485
2015	PG 19:2	1			MS2 matched	554.3182819	4.42715	274.77	1871.185636	979.2	1041.71854533333	189.8136902	194.9671143	1380.9374	588.572734833333	523.6479444	137.968689	159.6634165	273.760016633333	280.549292	175.2219971	228.8537801	228.2083564	97.64483643	454.818	157.3743362	236.612390876667
1073	20alpha-Hydroxycholesterol	1			MS2 matched	425.3405639	9.474366667	3897.047368	4882.730192	4940.925525	4573.567695	5640.138907	7124.850821	5460.887037	6075.292255	5595.969607	4813.4455	4239.50976	4882.97495566667	4085.049375	5053.071594	5515.811577	4884.644182	4606.929235	4854.802625	3628.39375	4363.37520333333
1203	"6-[[(3S,4S,6aR,8aR,9S,10R,12aS,14bR)-9-[3,5-dihydroxy-4-[3,4,5-trihydroxy-6-(hydroxymethyl)oxan-2-yl]oxyoxan-2-yl]oxy-10-hydroxy-4-(hydroxymethyl)-4,6a,6b,8a,11,11,14b-heptamethyl-1,2,3,4a,5,6,7,8,9,10,12,12a,14,14a-tetradecahydropicen-3-yl]oxy]-3,4-dihydroxy-5-[3,4,5-trihydroxy-6-(hydroxymethyl)oxan-2-yl]oxyoxane-2-carboxylic acid"	1			MS2 matched	1107.557618	3.0174	1072.148562	614.256	528.139	738.181187333333	1631.086722	581.4453333	410.6880479	874.406701066667	556.65225	686.4646912	831.5004375	691.539126233333	935.0122261	692.2951716	811.1013077	812.8029018	807.9958445	656.7934748	1236.383636	900.3909851
1725	Lactosylceramide (d18:1/12:0)	1			MS2 matched	806.5633446	7.701516667	5743.395947	10560.86733	9357.051571	8553.771616	4692.014118	10854.07905	8644.990421	8063.69452966667	6337.031412	9524.1825	11126.73259	8995.98216733333	10218.28168	6693.817087	6468.077739	7793.39216866667	24775.11874	15966.10481	9512.337333	16751.186961
1176	4-Vinylcyclohexene	1			MS2 matched	109.1005093	3.776	8159.37	6555.189333	6192.932533	6969.16395533333	6645.133333	7306.256625	7028.943316	6993.44442466667	6487.6032	6430.446375	5115.875625	6011.3084	5204.271944	5587.403077	5603.145	5464.940007	4533.002353	3520.391556	4511.771	4188.388303
1120	"3-Acetyl-5alpha-androstane-3beta,17beta-diol 3-acetate"	1			MS2 matched	377.2655834	6.2725	15034.97917	1133.537083	93715.73547	36628.0839076667	53196.9075	18210.6	95880.837	55762.7815	27584.61615	20352.87683	40175.90857	29371.13385	45730.13143	36315.707	39348.83429	40464.8909066667	71193.16114	42811.69231	62097.65714	58700.8368633333
2228	"trans-3,5-Dimethoxy-4-hydroxycinnamaldehyde"	1			MS2 matched	209.0812922	3.2631	5705.916	6265.83	4454.290909	5475.34563633333	1873.262	6194.556667	4483.982895	4183.933854	3461.15	3511.4303	2016.946714	2996.50900466667	2320.81712	2633.4327	2793.935318	2582.72837933333	1027.3068	1320.516031	1441.014423	1262.94575133333
1889	N-Linoleoyl GABA	1			MS2 matched	366.3000513	5.879183333	3804.968583	4241.008571	3987.396154	4011.124436	2870.175	5478.958333	5027.402857	4458.84539666667	2669.961846	5240.244529	3046.26975	3652.15870833333	3553.2	2986.55	2850.562615	3130.104205	3156.828467	3072.650769	2165.021538	2798.16692466667
1400	Chavicol	0.799055867			MS2 matched	135.0800143	6.429233333	22731.82621	13701.7224	26485.75725	20973.1019533333	11827.49125	23162.89088	21289.422	18759.93471	7718.121467	17133.34667	8925.293692	11258.9206096667	13334.77813	11511.5	15418.61713	13421.6317533333	13939.02235	16860.42437	16428.95119	15742.7993033333
2210	Testosterone	1			MS2 matched	289.21587	4.659366667	1513.371429	1320.804545	1925.934286	1586.70342	1514.2022	1028.58	1306.755	1283.17906666667	1541.333333	598.8398889	1232.2875	1124.15357396667	1719.805714	594.2132	1449.746	1254.58830466667	1243.800773	1835.96875	1213.4172	1431.062241
875	Vanillic acid	0.845256578			MS2 matched	167.0345625	2.910158333	5471.5903	5651.279118	6022.2455	5715.038306	10414.31433	8780.59125	8388.6	9194.50186	8850.996071	9523.08	8547.296154	8973.79074166667	9663.96725	9416.624	10078.2	9719.59708333333	6701.527778	5427.5175	6865.177333	6331.407537
394	Flumequin	0.700991189			MS2 matched	521.1548484	3.472166667	6806.288696	4054.957846	3681.900536	4847.71569266667	4182.964071	6775.058571	2681.790222	4546.604288	6779.619269	7585.485286	2532.36375	5632.489435	4545.3888	1612.5172	5062.011	3739.97233333333	2544.754333	3992.847083	4494.192727	3677.26471433333
237	Amylopectin	1			MS2 matched	827.2737179	3.503433333	861.6564102	2558.460829	1344.35571	1588.15764973333	381.672	1399.219437	3295.874118	1692.255185	738.0511488	1114.179	1227.959455	1026.72986793333	1297.52507	1421.318806	912.5802	1210.474692	1746.823076	804.752	2357.787385	1636.45415366667
2200	TAG 65:12	1			MS2 matched	1043.804402	10.59256667	757.02	728.54	793.7827606	759.7809202	789.58	652.19	661.6367188	701.135572933333	694.96	697.095	743.288	711.781	684.0253906	710.0911621	750.44	714.852184233333	712.4605225	719.7762451	722.6232788	718.286682133333
1647	Gly-Tyr	0.856374813			MS2 matched	239.1023862	1.077691667	657.158411	508.972	559.5463952	575.225602066667	2426.717571	851.4315033	754.4528982	1344.2006575	2259.4165	1686.3525	3602.807	2516.192	4578.455	4519.116	3604.678	4234.083	7526.24	8312.786667	5816.6784	7218.56835566667
1170	4-Hydroxyrottlerin	0.916883363			MS2 matched	533.1801864	4.03925	2106.99625	2213.120063	1833.705	2051.273771	1340.808538	2297.924143	1554.632523	1731.12173466667	1822.27	1204.965961	1946.086437	1657.77413266667	607.104	1544.662537	2533.106032	1561.62418966667	2222.062866	2021.638462	1557.25525	1933.65219266667
246	Ascorbalamic acid	1			MS2 matched	262.0590848	0.867425	2264.235417	2607.770714	2448.014855	2440.00699533333	4358.515258	3419.80275	1077.193333	2951.83711366667	2850.408	1999.935	3670.968929	2840.43730966667	3050.277692	1621.243	2111.272222	2260.93097133333	3111.636429	2192.8901	1566.43875	2290.32175966667
1931	"PA(12:0/20:5(5Z,8Z,11Z,14Z,17Z))"	1			MS2 matched	639.4070754	5.6251	196.1293945	272.3717152	301.4586847	256.6532648	633.2858333	571.0383636	1107.2928	770.538998966667	236.574929	32003.09053	206.3414862	10815.3356484	652.08	604.2311111	1085.061901	780.4576707	536.5371	543.651	1435.876612	838.688237333333
691	PE 32:9	0.743553009			MS2 matched	672.374606	3.230691667	2203.285	2118.159111	2749.22	2356.888037	329.8	2536.503	3097.530857	1987.944619	2320.014	2280.2748	3530.125538	2710.13811266667	1636.986	3035.252	2323.713	2331.98366666667	1609.725	2671.260429	1885.386667	2055.45736533333
690	PE 32:8	1			MS2 matched	674.3863301	3.503766667	476.9072586	1683.7845	443.8134433	868.168400633333	1546.209143	1763.486667	1406.794929	1572.16357966667	963.3751111	137.0699142	700.1896	600.211541766667	1672.178625	1042.04	1591.584	1435.26754166667	2179.193333	1670.261333	1496.0904	1781.84835533333
1655	Guazatine	0.813012168			MS2 matched	356.3503634	4.307391667	2541.789	3136.5	4709.381667	3462.556889	7218.643077	3208.04	1786.834286	4071.17245433333	6460.965	3939.6123	3210.054545	4536.87728166667	6162.469091	5030.419	3280.391111	4824.42640066667	4946.068182	6425.421818	4281.784	5217.758
468	Kobusone	1			MS2 matched	221.1558741	5.018508333	1798.59225	2627.247438	2293.3032	2239.714296	2325.011111	2408.252	2335.43768	2356.233597	2427.275	1802.542857	2168.791143	2132.86966666667	1725.906	1949.492222	2101.706667	1925.70162966667	2049.911111	1382.3246	2202.258545	1878.164752
906	"(1S,2R,4aR,8aR)-1-Acetoxy-7-isopropylidene-1,4a-dimethyl-6-oxodecahydro-2-naphthalenyl 2,3-dimethyl-2-oxiranecarboxylate"	0.965793267			MS2 matched	410.2533973	1.509233333	295.6660423	603.0688095	249.2044324	382.646428066667	687.5372019	259.6057837	194.8661053	380.669696966667	547.9411661	383.8514494	732.0654363	554.6193506	890.4795	966.0655556	1274.992704	1043.84591986667	2318.794227	2729.12813	2247.133509	2431.68528866667
833	Sulfadoxine	1			MS2 matched	309.0648704	2.943491667	544.83	1603.66355	630.700875	926.398141666667	1496.792136	1851.406677	1500.298981	1616.16593133333	1664.700317	1658.63557	1416.285205	1579.87369733333	1800.257091	1824.199609	1432.755478	1685.73739266667	1910.151286	1709.340818	1798.571295	1806.021133
186	"5-Megastigmen-7-yne-3,9-diol 3-glucoside"	1			MS2 matched	369.1908404	1.541208333	2.769374847	31.21968174	2.744498513	12.2445183666667	0	5.826955488	26.03445238	10.6204692893333	2.738935991	5.874383742	17.82738647	8.81356873433333	110.78117	102.9920865	125.8033816	113.1922127	124.2380351	273.8978667	244.9184472	214.351449666667
1352	BMP 21:2	1			MS2 matched	582.3481103	3.001166667	98.17018433	136.062973	123.4685303	119.233895876667	260.7046997	255.0539337	25.33914185	180.365925083333	499.1897143	182.4619019	269.094073	316.915229733333	455.63	395.9380554	403.1310883	418.2330479	1002.78	769.098468	1032.333333	934.737267
1403	CHIR99021	0.743619427			MS2 matched	465.117214	3.675916667	2937.0852	10461.40333	1528.35	4975.61284333333	4062.821	8967.453333	2644.194118	5224.822817	6366.365067	2674.360625	2766.705455	3935.81038233333	10925.475	2416.468235	2100.9	5147.61441166667	8162.293	2343.777143	3587.696	4697.92204766667
1238	9-Methylthiononanaldoxime	0.957392199			MS2 matched	204.1382235	5.105091667	1815.85675	2204.37525	1912.03	1977.42066666667	1910.475067	1848.751722	1740.1135	1833.11342966667	2181.74	1944.642857	2311.931667	2146.10484133333	1892.0069	1641.470833	1672.247733	1735.241822	1865.563158	1522.018889	1570.726071	1652.76937266667
428	"Haloperidol 1,2,3,6-tetrahydropyridine"	1			MS2 matched	356.1250941	0.887733333	803.985	804.2837173	673.21625	760.4949891	374.034	1721.104	833.747937	976.295312333333	748.8052	867.1013596	828.1722938	814.692951133333	582.807875	964.4251022	856.3118718	801.181616333333	579.9485714	972.3505556	931.4652392	827.9214554
1856	"N-(3-acetylphenyl)-2-(2,3,4,7,9,10-hexahydro-[1,4]dioxepino[2,3-g]isoquinolin-8-yl)acetamide"	1			MS2 matched	381.1864146	1.0556	275.5423143	365.4910355	130.9970894	257.343479733333	1588.19682	518.5969543	163.3653919	756.719722066667	1763.156832	865.8385437	1849.09	1492.69512523333	6494.599876	4102.630125	4289.978	4962.402667	5703.899349	7941.511111	1897.302	5180.90415333333
140	3-Hydroxy-cis-5-tetradecenoylcarnitine	1			MS2 matched	384.2789991	4.257791667	2205.1411	3227.025455	2645.438879	2692.53514466667	1850.063748	2255.704748	2295.403885	2133.724127	1472.377	2068.167417	1625.364	1721.96947233333	1978.733571	2783.686111	1824.489	2195.63622733333	3516.378938	2832.323667	2494.031647	2947.578084
1103	2-Hydroxy-vitamin K	0.847625797			MS2 matched	469.3644354	9.89675	1091.996338	2096.425765	997.788386	1395.40349633333	959.5048014	2506.951	1192.897034	1553.1176118	1669.385714	1256.827	617.3144023	1181.17570543333	2212.546	1210.408223	1197.47139	1540.141871	1898.5396	1712.36	1250.809367	1620.56965566667
1577	ERGOSTEROL ACETATE	1			MS2 matched	467.3852191	9.645225	269.6033203	334.5132935	2223.584647	942.567086933333	108.7103678	443.4464111	432.9691284	328.375302433333	409.8866403	207.2285156	269.6502686	295.588474833333	449.3731689	269.3919922	199.9318359	306.232332333333	437.221875	139.471875	278.6218262	285.105192066667
201	"7alpha,12alpha-Dihydroxy-5beta-cholestan-3-one"	0.735872236			MS2 matched	417.3426521	8.86695	10786.23195	7635.684955	3163.060385	7194.99243	7553.462333	11166.25074	6757.679524	8492.464199	11751.66755	9824.3977	6028.85865	9201.6413	10778.65029	9386.059667	6581.675909	8915.46195533333	11750.00333	10084.68355	8327.49225	10054.05971
724	PGP(18:0/18:0)	1			MS2 matched	857.5363479	4.512466667	1147.885385	11866.86789	6869.717105	6628.15679333333	1076.129551	6457.132267	4908.168732	4147.14351666667	1434.178263	3252.865132	2934.919231	2540.65420866667	4375.11426	1899.920055	2453.977661	2909.67065866667	4744.711408	2153.06	1624.852297	2840.87456833333
1181	"5,6,6a,11,13,13a-hexahydro-3a,7-dihydroxy-3,5,7,11,11,13a-hexamethyl-14-methylene-3H-5,13b-Methano-1H-furo[3,4:6,7]heptaleno[3,2-c]pyran-1,4,9(3aH,7H)-trione"	0.726382731			MS2 matched	443.2062436	2.432883333	739.9714286	858.67875	819.923	806.191059533333	926.24475	513.373875	757.55	732.389541666667	720.72	1007.37	1148.833241	958.974413666667	930.048	1547.179722	785.84	1087.68924066667	1056.56	1461.226667	2228.269001	1582.018556
1259	Albaflavenone	0.992352751			MS2 matched	219.1739499	9.717916667	7728.3856	4748.96525	10992.74617	7823.36567333333	2691.65	3128.910563	9810.026375	5210.195646	4684.451233	7526.840625	4505.08725	5572.12636933333	1765.277387	4364.142857	4376.25792	3501.89272133333	5760.180667	5067.5938	2913.988545	4580.58767066667
1548	Docosanamide	0.841712902			MS2 matched	340.3478996	9.0364	65424.35363	64507.40148	60562.11917	63497.9580933333	64587.98556	66619.80845	65430.90088	65546.23163	47023.3344	80077.24025	54880.88025	60660.4849666667	51813.811	57006.13017	56126.17872	54982.0399633333	69808.51133	40588.47457	35750.11207	48715.6993233333
315	Cycloartomunin	1			MS2 matched	447.1421334	0.892141667	7312.269667	9537.706	5477.772143	7442.58260333333	7310.988333	7946.1234	8173.18775	7810.09982766667	8547.836235	9085.728947	8148.2	8593.92172733333	7166.831579	7462.267429	6919.121067	7182.740025	4138.875	5268.826316	4207.246875	4538.31606366667
1214	6-Pentadecylsalicylic acid	1			MS2 matched	349.2733304	7.683091667	1491.316077	1709.743333	2269.700732	1823.586714	399.5328735	4754.234833	1073.946667	2075.90479116667	927.9892356	1182.612634	846.6676025	985.7564907	2835.697737	1319.007692	2015.900615	2056.86868133333	1974.4	1042.29	1332.7392	1449.80973333333
721	PG 43:8	1			MS2 matched	859.5523364	10.60110833	413.0952962	6536.4695	6555.76875	4501.77784873333	252.6669486	6388.498312	7748.706667	4796.62397586667	1146.341062	6213.58075	6957.956765	4772.62619233333	1170.064	4309.890667	4971.812625	3483.92243066667	1487.464133	3458.901538	3637.521462	2861.295711
1537	Dihydroxyacidissiminol	1			MS2 matched	428.2389613	4.317516667	687.0003924	357.9380086	399.6959577	481.544786233333	268.1174774	403.9065813	302.4591326	324.827730433333	340.3096226	167.4750192	374.8713	294.218647266667	253.1446635	322.4208488	329.5028687	301.689460333333	276.8640529	462.2707607	516.7406311	418.625148233333
1126	"3beta-(3-methyl-butanoyloxy)-villanovane-13alpha,17-diol"	1			MS2 matched	439.3050915	5.9679	725.239563	685.4853414	948.75	786.4916348	551.0154622	872.7771403	824.6452965	749.479299666667	694.3988131	890.7052636	598.0156174	727.7065647	592.0473333	725.9219407	1068.562775	795.510683	808.2581818	780.2279336	544.9769167	711.154344033333
1585	Ethylparaben	0.84469804			MS2 matched	167.0698339	4.511883333	8780.753786	8560.789583	10109.4657	9150.33635633333	8940.297857	9204.3845	5495.757143	7880.1465	6262.3755	10158.12923	8700.1156	8373.54011	7408.407273	7036.722	9041.092857	7828.74071	5173.3591	9011.058	8051.200556	7411.872552
362	D-Ribose	0.963751852			MS2 matched	149.0442785	0.901925	3482.4006	4358.4115	5994.47225	4611.76145	5524.115625	5578.647273	5466.742333	5523.16841033333	4341.726545	5955.959133	3035.648	4444.44455933333	5282.695	6277.9717	5241.155533	5600.607411	7565.405294	6815.486786	6400.314769	6927.06894966667
330	DGDG 40:7	1			MS2 matched	1035.634431	5.545033333	1586.816	1448.905882	1566.572765	1534.09821566667	963.0541875	2611.842308	3147.229091	2240.70852883333	1622.499321	2840.917821	1695.848833	2053.08865833333	1735.384	1370.018923	2374.313464	1826.572129	2203.61413	2018.079789	1464.435272	1895.376397
1556	DP5	1			MS2 matched	851.2545759	3.621633333	2622.834111	2944.08	1758.644531	2441.85288066667	635.536	4724.108235	2024.844333	2461.49618933333	3711.2162	3641.203339	1719.319799	3023.91311266667	3466.905882	763.5944167	2088.377227	2106.29250856667	4057.9275	2583.517175	2618.053116	3086.49926366667
1023	18-acetoxy-1alpha-hydroxyvitamin	1			MS2 matched	459.3443265	8.912166667	382.1606794	487.4564209	467.3219169	445.646339066667	393.9236537	493.6128714	794.3755232	560.637349433333	461.6144545	431.7045288	411.0661011	434.795028133333	668.7365723	631.349435	458.0240479	586.036685066667	541.4093366	1230.5676	2789.950059	1520.64233186667
35	"(9Z,12Z,15Z)-Octadecatrienoic acid"	0.983397683			MS2 matched	277.2188439	6.415116667	51653.76522	30682.16448	51190.26672	44508.73214	162599.2437	106790.6585	68695.74316	112695.21512	130451.5201	125761.4217	171604.5322	142605.824666667	305525.836	173048.6294	210702.6099	229759.0251	380353.446	387368.5758	315921.3908	361214.470866667
276	Bortezomib	1			MS2 matched	383.1879615	4.713525	1860.565	1718.898333	2250.481303	1943.31487866667	2533.959833	3623.889333	5106.489857	3754.77967433333	2503.4856	3164.806667	2535.954	2734.74875566667	3695.624857	2663.557	4419.596187	3592.92601466667	2698.804095	1148.634	3392.898462	2413.445519
1676	His Phe	0.857990529			MS2 matched	303.1456066	2.412691667	1150.930909	147.5810649	1172.71	823.740657966667	887.3403	1217.825	1532.808643	1212.657981	889.9309091	556.332	1134.604286	860.289065033333	1890.8	1303.708333	1525.44	1573.316111	3701.01	3903.773333	3995.191429	3866.658254
1991	PE 25:6	0.799351001			MS2 matched	582.3294258	5.996958333	44.00024414	80.13112386	41.43714905	55.1895056833333	74.20825195	49.38372803	88.50186627	70.69794875	49.38098145	118.6687106	96.33460999	88.12810068	197.9187469	155.7397461	292.9461212	215.5348714	291.4258118	472.7049001	617.4664764	460.5323961
1404	Chlorobenzene	1			MS2 matched	113.0226043	1.630291667	1665.763207	1496.59648	1810.935333	1657.76500666667	267.88	1963.600043	1842.1425	1357.874181	1287.181556	1141.123611	1106.38176	1178.22897566667	1273.320381	1381.13892	877.7616087	1177.4069699	1009.35905	1239.695125	1225.282319	1158.11216466667
1788	Manoalide	1			MS2 matched	417.2719346	5.155975	2500.770545	2571.11175	2336.18	2469.35409833333	2699.82	3665.5255	3164.716077	3176.68719233333	2391.615667	3198.897125	2737.446923	2775.98657166667	2125.280375	2736.458667	2693.843692	2518.527578	1766.9444	1574.5325	1131.777917	1491.084939
999	12(S)-HPETE	0.972258897			MS2 matched	319.226017	4.1458	24520.84496	4825.728	15082.1072	14809.5600533333	16687.1352	30335.98629	14219.11371	20414.0784	13481.08193	10544.364	14232.634	12752.69331	15026.19881	15889.68281	24882.08	18599.32054	15460.29171	10376.74153	15251.79663	13696.2766233333
333	DGDG 6:0	1			MS2 matched	587.2242409	2.724366667	2793.35	4047.36	2796.528	3212.41266666667	2381.6555	3995.281714	3947.335636	3441.42428333333	887.172	3046.656	2196.5056	2043.44453333333	998.100375	2008.9764	1115.248444	1374.10840633333	2125.888	581.876	759.6053333	1155.78977776667
392	Fenbendazole	1			MS2 matched	299.0825185	0.864425	2284.171333	3064.483267	1188.594	2179.08286666667	2887.064706	2091.913596	2623.610313	2534.196205	2919.09625	2912.763857	2098.575857	2643.47865466667	2735.338235	2222.8605	2439.489	2465.89591166667	2155.135714	2671.342615	2143.797615	2323.42531466667
1878	"Nepsilon,Nepsilon,Nepsilon-trimethyllysine"	0.773601432			MS2 matched	189.1593714	0.751	4538.98125	4728.09	4795.022222	4687.36449066667	5352.35	5215.207143	4110.694545	4892.75056266667	4372.604444	4138.937	4857.58	4456.37381466667	5301.006667	5505.5448	4820.12125	5208.89090566667	6643.626	7675.965	7505.41	7275.00033333333
916	"(22R)-1alpha,25-dihydroxy-22-methoxy-26,27-dimethyl-23,23,24,24-tetradehydro-24a-homovitamin"	1			MS2 matched	485.3592725	9.183858333	14166.52474	19252.25824	10017.95342	14478.9121333333	5770.612615	15285.6972	13964.36811	11673.5593083333	12820.032	8834.312438	8923.909231	10192.751223	11087.1735	14595.71933	8786.25	11489.7142766667	19161.35422	15003.24629	5945.018	13369.8728366667
800	Serylisoleucine	0.933617191			MS2 matched	217.1199349	2.4286	917.5	771.85125	561.408	750.253083333333	12746.16514	2870.779231	1624.302727	5747.082366	9597.526071	7636.948846	14717.34667	10650.6071956667	16193.64138	16985.35754	15013.69808	16064.2323333333	28943.76523	33162.03747	31077.84507	31061.2159233333
944	(4R)-7-Hydroxy-4-isopropenyl-7-methyl-2-oxo-oxepanone	0.788364279			MS2 matched	185.1151646	3.324116667	9583.755467	7227.495	8422.092643	8411.11437	11698.841	9311.282174	8706.99375	9905.70564133333	3326.86	9508.270938	10558.24025	7797.790396	10389.33176	11114.3184	9958.774312	10487.474824	5770.8074	8136.863333	7606.890667	7171.52046666667
1007	13(S)-HPOT	0.823723514			MS2 matched	293.2107724	3.8726	28331.62253	50940.11626	27784.30288	35685.3472233333	32925.76471	32503.2565	37850.29579	34426.439	31783.72806	29589.17163	34804.65053	32059.1834066667	35381.2932	46823.236	32661.49474	38288.6746466667	28209.062	31575.99086	27061.74232	28948.9317266667
1616	Genistein	0.754912445			MS2 matched	271.060357	3.4281	11958.51733	6999.289333	8867.774364	9275.19367566667	19026.22222	11955.02811	4529.1336	11836.7946433333	8788.659	6578.643727	13187.40545	9518.236059	11322.35222	9501.52	11262.4294	10695.4338733333	12571.0651	13183.839	14939.5656	13564.8232333333
369	Enrofloxacin	1			MS2 matched	358.1666242	7.555883333	3136.535857	2844.076222	3396.312667	3125.641582	3259.506714	4467.300667	3809.3608	3845.38939366667	2811.970421	3318.35735	2252.5715	2794.299757	3423.173782	2849.6832	2701.173813	2991.34359833333	4312.813421	4155.399684	4351.816667	4273.34325733333
2153	Ser Leu	0.866509749			MS2 matched	219.1335626	1.806558333	0	0	0	0	296.3144352	0	0	98.7714784	0	3260.061	0	1086.687	681.3777669	0	0	227.1259223	4121.25	666.636	4221.9022	3003.26273333333
2058	"PI(20:1(11Z)/22:6(4Z,7Z,10Z,13Z,16Z,19Z))"	1			MS2 matched	937.5851	9.713483333	3190.820294	3281.758688	5587.844323	4020.14110166667	4304.535774	6691.272909	2747.0025	4580.937061	4916.512824	3452.470588	4529.748903	4299.57743833333	4700.170833	6390.811636	3087.405933	4726.12946733333	3295.7115	2621.286937	3043.653562	2986.88399966667
697	PE 48:10	0.840341803			MS2 matched	894.5957698	4.494766667	3668.28	9451.1232	5563.896	6227.7664	9523.332842	4976.3059	9371.442316	7957.02701933333	6729.2964	8004.3984	12673.25229	9135.64903	15623.67578	12737.40665	14975.58333	14445.5552533333	19056.136	15993.7478	19483.686	18177.8566
1510	DGDG 34:2	1			MS2 matched	934.6459597	10.51809167	1732.395	2000.355385	1522.160714	1751.637033	1517.225154	2265.965714	1504.492308	1762.56105866667	2363.769333	1586.4145	2422.14	2124.10794433333	2713.321429	3206.850429	2109.094286	2676.422048	2034.282286	1746.893077	1386.2	1722.45845433333
163	4-Oxononanoic acid	0.787134408			MS2 matched	171.1018452	3.453566667	17028.991	18333.32156	19685.11481	18349.1424566667	12375.82427	17253.7475	15885.3296	15171.63379	10143.20067	11764.116	8170.135882	10025.8175173333	2423.532727	7576.377393	6434.361	5478.09037333333	3527.443889	4113.411857	3596.381821	3745.74585566667
220	Acetaminophen glucuronide	1			MS2 matched	653.1870995	4.3254	1257.205408	594.659	1423.757563	1091.87399033333	1793.847593	515.5167857	1504.408691	1271.2576899	1573.03981	1293.231415	1383.649091	1416.64010533333	1165.132615	971.8948	1346.663167	1161.230194	1169.149342	1725.916667	1472.994213	1456.020074
1983	PC(O-18:1(10E)/2:0)	0.97440439			MS2 matched	550.3857268	6.176483333	5691.466353	5315.894211	4421.096167	5142.81891033333	5312.849294	6308.151111	5979.497611	5866.832672	6137.338167	5947.977895	5146.604444	5743.973502	8767.055556	6554.845882	6750.745333	7357.54892366667	15949.109	9659.481	8693.357	11433.9823333333
1612	gamma-Glutamyltyrosine	0.921424851			MS2 matched	311.1232966	2.00855	594.112452	2682.639688	582.5865185	1286.4462195	1089.258484	647.1430345	2106.174625	1280.8587145	918.7201965	1017.054458	2260.026784	1398.6004795	6411.106429	3586.399143	4709.035263	4902.18027833333	11461.64233	16183.1813	14795.09596	14146.6398633333
1477	Dextromoramide (BAN)	1			MS2 matched	393.2611166	4.556041667	13704.51229	19606.59882	13035.19571	15448.76894	13307.391	16219.63254	17774.48011	15767.1678833333	16552.31005	16940.00417	13330.676	15607.6634066667	17393.72877	16321.14	17396.57436	17037.14771	16933.48209	16052.69026	16226.61863	16404.26366
1512	DGDG 36:4	0.907686269			MS2 matched	958.6419444	9.048	2555.494333	2090.557791	2540.842987	2395.63170366667	2002.747694	1816.395455	1739.39912	1852.847423	3350.301762	759.22	2240.935574	2116.819112	2906.808946	3584.844429	2610.230591	3033.961322	3616.680501	1432.821316	2066.421387	2371.97440133333
1513	DGDG 36:5	0.863743059			MS2 matched	956.6273509	9.137016667	9497.068417	6841.981538	7849.737	8062.928985	8711.912231	10604.34524	7793.508667	9036.58871266667	11919.23352	9361.65375	7045.580571	9442.155947	8806.723125	7462.19775	8155.061478	8141.327451	7727.238615	6404.646625	4495.458462	6209.11456733333
1514	DGDG 36:6	0.969249785			MS2 matched	954.6133303	8.616016667	5828.8615	5440.71935	12995.53818	8088.37301	5231.6015	6830.726	6073.533333	6045.28694433333	6398.236364	6324.829571	4403.597	5708.887645	6264	5787.379095	6018.712143	6023.363746	7094.752773	4744.106571	5079.833952	5639.564432
956	"(6R)-vitamin D3 6,19-sulfur dioxide adduct"	1			MS2 matched	449.3023576	8.733166667	6103.228733	5187.529472	0	3763.58606833333	6129.067	7083.979826	824.112	4679.052942	5605.564885	6684.75468	5411.086154	5900.468573	7320.95252	0	4468.750741	3929.901087	736.064	5127.462222	2863.771429	2909.099217
744	PI 41:7	1			MS2 matched	921.5556489	6.426516667	1420.38825	609.76	730.4581146	920.202121533333	1188.2632	1607.34	673.5877273	1156.39697576667	1350.16	1071.813714	348.678	923.550571333333	1805.214717	1373.036232	1349.335744	1509.19556433333	1774.543333	1564.26	881.9753846	1406.9262392
2056	"PI(18:3(6Z,9Z,12Z)/0:0)"	1			MS2 matched	595.2881645	4.8044	930.0549316	1119.9075	522.3883333	857.450254966667	2048.592857	726.6355794	983.972346	1253.06692746667	1663.415308	1003.2	3575.4129	2080.67606933333	7311.447563	3227.84	4395.928765	4978.40544266667	7215.2145	5499.907667	5378.456	6031.19272233333
83	13-Hydroxy-9-methoxy-10-oxo-11-octadecenoic acid	1			MS2 matched	341.2242193	6.377583333	586.023613	389.9223855	516.5072465	497.484415	461.1747437	664.5299683	544.7129949	556.8059023	693.3581931	528.1255611	516.2336349	579.2391297	623.2396317	521.0960999	723.5322062	622.622645933333	1345.431315	1039.474667	1040.577727	1141.827903
2072	Podophyllotoxin	1			MS2 matched	397.1277491	3.510466667	1222.301527	706.8572575	1281.853432	1070.3374055	918.5982	2150.01003	2806.619846	1958.40935866667	717.8745117	2141.899743	1580.633179	1480.13581123333	2084.617508	1646.878367	1788.600087	1840.03198733333	1471.68	1060.949294	1197.807224	1243.47883933333
1620	Gingerglycolipid B	0.826991539			MS2 matched	679.3888159	4.398633333	4737.8025	5158.225	4759.703529	4885.24367633333	10833.26121	11932.93845	5499	9421.73322	6794	8844.402231	11022.44	8886.94741033333	15859.27138	15021.00733	13082.17429	14654.151	15996.75071	16852.49987	11958.162	14935.8041933333
1391	Cer-AS d34:1	1			MS2 matched	554.5133946	9.667166667	1428.013417	1337.870214	1547.621	1437.834877	1680.314611	2910.780828	1501.9875	2031.02764633333	2446.460042	1967.420958	1250.492538	1888.12451266667	3010.769444	3004.392818	2269.386538	2761.51626666667	1612.1	1496.576231	1153.522769	1420.733
2068	plasmenyl-PC 36:2	1			MS2 matched	792.5952841	5.453733333	245.3864014	92.38681308	72.84324646	136.872153646667	141.96433	26.41838379	15.00589267	61.1295354866667	53.36916504	94.76050082	148.9646708	99.0314455533333	226.3918788	50.65636097	46.73666382	107.928301196667	89.17340643	92.28616079	41.61299827	74.35752183
1408	Cholesterol sulfate	1			MS2 matched	467.3120678	7.92675	10149.3917	9969.857172	6304.291971	8807.84694766667	9294.009444	13504.8119	8817.1248	10538.6487146667	7434.144667	10240.87275	7048.064571	8241.02732933333	8316.366667	9236.0268	9481.705452	9011.36630633334	11153.66544	8041.419231	7875.593048	9023.55923966667
1944	"PA(22:1(11Z)/22:6(4Z,7Z,10Z,13Z,16Z,19Z))"	1			MS2 matched	803.5580958	9.712483333	8482.8312	4223.278286	10759.514	7821.87449533333	3009.028571	3623.7484	15231.08064	7287.952537	6068.363226	10985.11533	5519.53152	7524.336692	1647.287333	8477.02875	3563.8056	4562.70722766667	12831.429	6992.691462	2530.576416	7451.565626
254	Asticolorin A	1			MS2 matched	537.1888474	2.7386	4939.545733	4469.198182	4523.341375	4644.02843	3813.071667	5405.457857	5977.646769	5065.39209766667	4591.344235	5025.6045	4305.628	4640.85891166667	3901.530267	3080.91	3798.474462	3593.638243	3564.979333	3206.394643	3084.215727	3285.19656766667
520	LPI 21:0	1			MS2 matched	641.3710139	2.793716667	0	0	0	0	1375.5228	23.51850586	0	466.347101953333	145.1877716	58.10884094	135.5430806	112.94656438	1240.834351	126.0046658	731.5442352	699.461084	1378.9659	1779.456	2225.015589	1794.479163
316	Cyclochlorotine	1			MS2 matched	570.1469399	1.0433	942.8333333	1175.157466	834.1932222	984.0613405	3974.76	1804.183889	1612.014366	2463.65275166667	2877.764333	2988.81275	2632.91	2833.162361	1868.076091	3104.206039	3121.867833	2698.04998766667	2446.624615	3351.738	2968.142727	2922.16844733333
1489	"DG(13:0/20:5(5Z,8Z,11Z,14Z,17Z)/0:0)[iso2]"	1			MS2 matched	573.4477507	7.005033333	2806.671204	2617.578044	3263.205263	2895.81817033333	3020.207149	3555.676442	3261.018524	3278.96737166667	2975.840332	4242.651031	2934.243407	3384.24492333333	4872.729	3455.679716	4128.799	4152.402572	5115.867632	1822.14	4747.7675	3895.25837733333
1555	Dopexamine	1			MS2 matched	357.2619115	5.271216667	803.3625	701.6616647	2295.993818	1267.00599423333	675.731375	669.3645	543.3921814	629.4960188	345.116	820.3475104	652.375	605.946170133333	1147.245	635.0142857	987.705	923.321428566667	985.0788	958.4188889	709.6985	884.398729633333
1467	Denticulaflavonol	0.974432269			MS2 matched	559.3103851	3.274525	14681.62103	1903.77	23473.25978	13352.8836033333	13135.03439	1396.490909	2207.384077	5579.63645866667	27151.58539	28670.31713	29936.70916	28586.2038933333	195035.93	99171.24283	203740.3121	165982.494976667	255418.0701	233262.2878	206419.5765	231699.978133333
872	Val-TyrMe-OH	0.723287634			MS2 matched	401.1293657	3.27145	2143.25475	3661.702357	3031.4725	2945.47653566667	2467.614833	491.1386667	7006.11	3321.62116656667	3327.189812	2507.2645	2511.481154	2781.97848866667	2932.85375	2537.845333	5248.046818	3572.91530033333	1790.4933	1764.334222	2477.730909	2010.85281033333
1570	Eplerenone	0.98122312			MS2 matched	851.3969361	4.2476	4214.485	11043.175	4043.645455	6433.768485	4730.366364	9806.6125	8103.836462	7546.938442	10727.58557	9667.524615	6203.344	8866.151395	13208.93857	7835.289	6808.535727	9284.25443233333	10068.04727	9997.851214	11462.595	10509.497828
1775	"LysoPC(22:2(13Z,16Z))"	1			MS2 matched	576.4109637	5.287833333	1446.66	834.1542857	1362.837143	1214.55047623333	1587.12	1241.170909	1200.335	1342.875303	600.6375	1112.421818	816.9828571	843.3473917	950.451573	971.0547616	588.552	836.686111533333	442.864	88.29986572	179.5960868	236.919984173333
2001	PE(18:0/18:1(9Z))[U]	1			MS2 matched	746.5602638	6.088033333	817.8618164	526.0500829	889.2968903	744.402929866667	1093.26936	579.8448448	736.2784538	803.1308862	640.1101006	1106.669649	655.7437134	800.841154333333	1699.339542	826.7044457	1037.601223	1187.8817369	811.7444171	947.618	661.2933011	806.8852394
1395	Cer-NS d27:1	1			MS2 matched	440.409563	4.701066667	1666.156667	1602.139205	913.5328125	1393.94289483333	1182.909933	1152.157593	1215.16	1183.40917533333	971.7849121	788.9494046	1150.828	970.520772233333	739.3615501	1413.924316	824.9615673	992.749144466667	1604.020635	713.1216553	1218.3765	1178.50626343333
1204	6-[5]-ladderane-1-hexanol	1			MS2 matched	261.2215575	7.0345	608.6618222	381.8161354	791.4384613	593.972139633333	1009.39577	890.1399044	424.264	774.599891466667	669.4674162	1089.662605	780.4588623	846.529627833333	1143.477173	709.5448727	725.5694427	859.530496133333	1254.316772	1389.63168	525	1056.31615066667
1108	2-Norberbamunine	1			MS2 matched	583.2884933	4.33255	545.0758667	801.7934326	696.5090434	681.126114233333	788.8076782	687.879	963.5833333	813.423337166667	267.5125244	741.8227386	809.47	606.268421	1056.471115	714.1768	522.3272095	764.3250415	724.7275543	703.8956543	632.8223877	687.1485321
1264	alpha-Licanic acid	0.836037304			MS2 matched	293.2106686	5.6521	12806.20341	11455.2375	10609.00908	11623.48333	6963.955438	13291.79	10144.515	10133.420146	5555.716965	6771.254639	4887.424943	5738.13218233333	6142.167442	8322.865933	8048.245166	7504.42618033333	4833.615562	5160.22927	5573.858963	5189.23459833333
934	"(3aR,4S,5aR,6R,9aS,9bS)-6-Hydroxy-5a-methyl-3-methylene-2,9-dioxododecahydronaphtho[1,2-b]furan-4-yl 3-hydroxy-2-methylpropanoate"	0.893054337			MS2 matched	353.1619946	5.5381	3686.5572	4511.566854	4290.223929	4162.782661	2709.333571	5042.154706	4271.118857	4007.53571133333	2314.818207	3246.535385	2296.927416	2619.42700266667	3528.3425	2878.124538	2758.252154	3054.90639733333	4255.251462	4050.6	4002.549231	4102.800231
968	(S)-Pterosin K	0.774437967			MS2 matched	267.1227176	3.758716667	0	0	0	0	0	0	0	0	0	0	0	0	0	0	0	0	0	0	0	0
887	Zalcitabine	1			MS2 matched	211.097912	3.338275	471.086	938.9622803	1148.305	852.784426766667	2197.935	964.85175	1275.7785	1479.52175	951.4719	808.896	1057.108	939.158633333333	645.0784302	924.34	835.0352071	801.484545766667	1649.549	492.492	692.055	944.698666666667
772	PS 34:7	1			MS2 matched	748.4107461	2.9479	241.9799042	297.3796522	369.6723582	303.0106382	2258.703333	599.8929664	565.930659	1141.50898613333	542.735	667.9504	801.1447983	670.6100661	948.5934194	1154.407667	798.1107769	967.037287766667	1024.573814	578.838	1071.655563	891.689125666667
1186	5-Acetoxypalisadin-B	0.99975678			MS2 matched	437.1928226	4.25055	35631.87075	61404.85714	34757.3094	43931.3457633333	42245.67	63095.358	55950.75986	53763.9292866667	72107.62013	61245.47	47319.55693	60224.2156866667	75132.55658	53391.93547	52715.36879	60413.2869466667	64080.62693	57668.81207	66501.945	62750.4613333333
1491	"DG(15:0/18:3(9Z,12Z,15Z)/0:0)"	0.995795919			MS2 matched	577.481668	9.66805	2237.04	3482.7465	2536.062186	2751.949562	2490.578571	2576.894	4213.017692	3093.49675433333	4965.459488	5060.123333	2494.743805	4173.44220866667	2988.592	3616.68895	2101.102857	2902.12793566667	4104.72	4439.194286	2378.659769	3640.85801833333
454	Isocitric acid	0.82128209			MS2 matched	173.0086741	1.032233333	26913.0192	25698.1715	35558.94375	29390.0448166667	29103.53516	27743.95493	23599.3965	26815.6288633333	20097.36	20861.0388	23244.0024	21400.8004	21538.43547	24724.2776	26448.75124	24237.15477	27523.85787	24104.63431	25603.6816	25744.0579266667
746	PI(18:1/17-HDoHE)	1			MS2 matched	923.5276171	10.62036667	249.0560303	2115.4068	1946.897429	1437.12008643333	270.3900391	2335.018687	1328.6726	1311.36044203333	324.8052107	4856.481375	4263.7275	3148.33802856667	325.5756836	4128.094625	5198.788941	3217.48641653333	462.8752848	3752.610882	5062.356706	3092.61429093333
131	3-Aminosalicylic acid	1			MS2 matched	152.0344485	1.632858333	460.5791897	594.2777364	470.5674896	508.474805233333	333.2415053	544.312228	476.3282729	451.294002066667	429.0384208	481.9952393	421.3400368	444.124565633333	424.7387282	458.5103154	399.7612839	427.670109166667	445.0749386	467.8676364	505.6735357	472.8720369
626	Neuromedin N (1-4)	1			MS2 matched	503.2902183	10.525625	1808.551238	1675.968	1357.576786	1614.032008	839.943	2297.736	907.4629565	1348.38065216667	3132.638188	1048.873667	1050.502	1744.00461833333	1732.64	4190.902688	1890.081781	2604.54148966667	1526.2225	1608.928182	1503.717	1546.28922733333
2271	Yellow OB	1			MS2 matched	262.1437491	5.264116667	521.5496148	1041.8075	908.594519	823.983877933333	826.9871521	716.8876	545.0142857	696.296345933333	707.52	717.0072	503.388	642.6384	1008.024722	733.838	832.1164008	857.993040933333	717.3425	724.1755066	644.1775513	695.231852633333
1629	Gln Tyr	0.947823976			MS2 matched	310.1394843	1.835908333	303.0407227	279.4419143	270.1737732	284.2188034	3799.037895	703.6308289	369.6461105	1624.1049448	2856.20515	2171.585068	5489.184571	3505.658263	8142.900429	6306.093684	6371.341056	6940.111723	12856.51255	17753.64395	14304.12548	14971.4273266667
358	Dodecanedioic aicd	0.743553009			MS2 matched	229.144404	3.445216667	1892.2416	5106.96	4505.835	3835.0122	18604.41975	10602.09533	7221.753	12142.7560266667	12669.2202	16310.45738	20478.048	16485.9085266667	11114.93012	23662.17586	12368.3055	15715.13716	14130.7289	4297.8565	5929.104	8119.2298
785	Reduced haloperidol	1			MS2 matched	376.139945	0.926033333	507.8222023	710.3217773	546.0250046	588.056328066667	533.299601	2127.975333	512.2081299	1057.82768796667	698.0820567	721.8843155	574.126	664.6974574	1166.769333	1023.985355	1021.732	1070.828896	1737.245167	2479.0335	2712.406667	2309.561778
1502	"DG(18:3(9Z,12Z,15Z)/20:4(5Z,8Z,11Z,14Z)/0:0)[iso2]"	0.996212171			MS2 matched	639.494644	8.48925	96939.4455	950.6587378	1177.488542	33022.5309266	98682.9501	85770.71352	81485.9802	88646.54794	40380.80669	52308.41523	32415.12264	41701.4481866667	53100.01373	49561.71376	27218.00475	43293.24408	75989.69397	41154.4624	73330.187	63491.44779
2098	PS 36:11	1			MS2 matched	792.3813042	6.53435	48.69761775	82.99774639	31.00143902	54.23226772	94.30735997	53.78534405	51.10447475	66.39905959	42.4922861	76.60223623	15.31554002	44.8033541166667	41.75607535	64.84623131	37.0005681	47.86762492	166.5518095	228.7086839	437.0966985	277.4523973
984	"10,20-Dihydroxyeicosanoic acid"	0.79041183			MS2 matched	345.2996216	7.525525	1656.651818	1367.886	1617.845556	1547.46112466667	999.7936364	1942.830727	1336.833333	1426.4858988	2094.804692	1690.759231	1114.136505	1633.233476	1616.101818	1089.968455	1030.781818	1245.61736366667	2340.938857	1158.75	1607.542857	1702.41057133333
1846	Montecristin	1			MS2 matched	575.5031523	6.986316667	1007.071111	4565.608988	7157.21625	4243.298783	2188.122253	6288.939238	7842.063167	5439.70821933333	2350.348	9535.234684	10460.34003	7448.64090466667	3400.83076	10520.85286	10041.905	7987.86287333333	1948.668112	8663.087368	8211.9121	6274.55586
2074	Postin	1			MS2 matched	497.3238104	8.983025	1225.533333	1062.438721	1039.375	1109.11568466667	1861.939235	1804.283529	1209.909529	1625.377431	484.6433333	1102.384588	1597.29	1061.4393071	1605.646531	1504.5316	434.88	1181.68604366667	1826.479467	1346.32959	1278.807	1483.872019
1254	Aflatoxin P1	1			MS2 matched	299.0616321	0.229883333	557.3429719	594.0890991	578.6125191	576.681530033333	589.1036942	533.8899052	560.8189026	561.270834	656.0027172	578.7089305	590.2502005	608.320616066667	601.8741669	634.8710121	578.0202198	604.9217996	595.477387	673.8228952	600.0016841	623.100655433333
1253	Adlupone	1			MS2 matched	483.3415842	5.328733333	1090.254545	952.32	1259.98	1100.851515	989.372111	1392	1267.911111	1216.42774066667	1042.323333	1130.8297	808.241	993.798011	812.88	1324.621677	1072.831941	1070.111206	1402.845564	1165.710999	896.67	1155.075521
1211	6-Hydroxymelatonin	1			MS2 matched	249.1302216	0.88195	1332.290667	940.1	422.0664	898.152355666667	1249.823333	2575.725455	1370.277861	1731.94221633333	4022.529	4081.77	617.59	2907.29633333333	8319.909417	6478.924642	2873.650909	5890.82832266667	15250.37538	18426.66646	12993.66669	15556.9028433333
1900	N-stearoyl proline	1			MS2 matched	382.3315515	7.323233333	1413.873684	1561.69	1276.988235	1417.51730633333	1423.033652	1673.702778	1445.419588	1514.052006	1377.981	2403.336389	1426.810917	1736.04276866667	1146.899533	1767.671687	1278.625	1397.73207333333	1288.72	1290.683077	925.5478462	1168.3169744
1600	Flavidulol C	1			MS2 matched	515.3138425	4.97285	1722.367	905.5746826	1614.38269	1414.1081242	758.7938919	1145.86095	1484.148	1129.6009473	1760.600153	1405.982172	817.4752	1328.019175	1409.322357	1183.004956	1565.138194	1385.82183566667	1150.265625	2596.484314	929.3456909	1558.6985433
1518	DGDG 42:12	1			MS2 matched	1031.574659	5.480133333	67.29876328	115.3236425	26.23447673	69.6189608366667	115.9304181	116.8487926	120.1975708	117.658927166667	99.25453568	92.3699913	61.35684743	84.3271248033333	163.075145	125.6770554	146.4929163	145.081705566667	195.5537863	751.5733333	317.3426933	421.489937633333
1857	N-(Hydroxymethyl)urea	1			MS2 matched	91.05376678	6.43035	2711.54325	1805.023304	2657.821895	2391.46281633333	1694.587153	2722.589294	2315.418	2244.198149	1263.971482	1816.92	1437.76445	1506.218644	1316.696813	1506.002418	1801.316353	1541.338528	1856.937467	2561.695708	1914.65808	2111.097085
2253	Val Asn	0.757110192			MS2 matched	232.1347567	0.894958333	292.656	1663.075458	1025.580015	993.770491	2179.115556	479.8632	359.0444444	1006.00773346667	3753.01225	1429.9153	2782.159286	2655.02894533333	8925.231917	4673.25	8333.334615	7310.60551066667	17203.90092	21864.13843	17424.96338	18831.00091
495	Linoleoyl glycine	0.971388556			MS2 matched	336.2574164	5.821666667	2646.661733	3134.399231	2802.7952	2861.285388	2467.2405	4052.529067	4372.80525	3630.85827233333	2349.106429	10900.81262	2739.827467	5329.91550533333	2222.533857	2035.3275	2474.258462	2244.03993966667	2118.69	2132.112	1402.73	1884.51066666667
990	"11,14,15-THETA"	0.97186989			MS2 matched	355.2406304	3.96485	4093.5541	0	1981.89	2025.14803333333	1933.701429	1188.641355	1639.009494	1587.117426	38.50954183	1591.8	1511.938504	1047.41601527667	1806.42	1751.45	1100.8492	1552.9064	2045.56625	1203.294545	1789.666667	1679.509154
249	Asparaginyl-Phenylalanine	0.906359929			MS2 matched	278.1167861	2.756533333	699.0253846	498.18	2026.01	1074.4051282	1408.817667	1426.7005	868.844625	1234.78759733333	902.1118	739.4543333	1907.735	1183.10037776667	3335.68625	2709.735714	3124.609714	3056.677226	5794.82125	7212.036667	8006.0306	7004.29617233333
1847	MS-Contaminant-Sodium-Formate-Cluster	0.721908235			MS2 matched	1042.800564	10.5926	4204.17	4272.384992	4034.525391	4170.36012766667	4289.982015	3902.854513	3887.115723	4026.65075033333	4224.019277	3971.495	4220.158447	4138.55757466667	4059.541992	4176.447607	4393.246667	4209.745422	3818.459802	4047.553931	4331.35325	4065.78899433333
553	Mabioside D	1			MS2 matched	797.4737033	3.746175	987.8735	1374.54817	1145.542909	1169.32152633333	1606.64	1297.639	1393.871778	1432.716926	1057.87	1063.418909	1720.852917	1280.713942	976.8634118	1417.698406	1687.054951	1360.53892293333	949.6773	908.3982308	1336.578444	1064.88465826667
978	"1,28-Dicaffeoyloctacosanediol"	1			MS2 matched	751.5157706	6.060958333	588.2906625	587.0769096	673.5410822	616.302884766667	827.0996943	541.7743433	585.4768982	651.450311933333	631.3777237	848.1147567	788.0694633	755.853981233333	1506.8064	1099.627552	1063.229454	1223.22113533333	1343.432272	1245.345993	1108.740504	1232.50625633333
5	"(1(10)E,4E,6a,9b)-9-(2-Methylpropanoyloxy)-1(10),4,11(13)-germacratrien-12,6-olide"	0.870589531			MS2 matched	317.1784984	4.24495	4604.457615	4008.050308	4547.928333	4386.81208533333	5297.9305	7240.091692	5778.830909	6105.61770033333	7481.621538	5153.977143	4407.26	5680.95289366667	5905.115733	4210.530545	6386.592	5500.74609266667	4772.886667	4833.0055	4595.486571	4733.79291266667
475	Lansamide 4	1			MS2 matched	310.1529351	1.507058333	109.7388611	175.2916797	71.5927124	118.874417733333	482.3446289	175.2922852	31.82140747	229.819440523333	335.1520738	328.4047266	647.0132065	436.856668966667	954.9711429	697.1786181	653.9845415	768.711434166667	671.3146362	1392.735211	796.5865764	953.545474533333
835	Tangeraxanthin	1			MS2 matched	483.327242	4.851233333	529.8277283	684.1394577	330.6623361	514.876507366667	721.6720537	614.5599627	398.8214111	578.3511425	924.9723358	848.5875053	976.155	916.5716137	1146.612	1074.065552	950.163	1056.94685066667	1436.60875	1345.281	737.56075	1173.15016666667
1382	Caulerpin	1			MS2 matched	399.1410288	3.0382	7983.724	7940.903846	6558.644444	7494.42409666667	5996.584	8313.16	5560.695	6623.47966666667	6908.406364	8141.695545	5475.135556	6841.74582166667	5456.97	5983.689111	5348.163333	5596.274148	5906.590588	3950.8676	5124.85575	4994.104646
2211	Testosterone isocaproate	1			MS2 matched	387.2975585	5.545825	664.6373333	488.4825	588.4084663	580.5094332	390.014801	457.0413333	738.9222857	528.659473333333	334.88	991.9466471	403.5457696	576.790805566667	988.425	589.1269091	424.0441216	667.1986769	699.6661875	640.74	451.415507	597.273898166667
1277	Ambroxane	1			MS2 matched	219.2101467	5.08485	3167.57875	3611.169	2367.97	3048.90591666667	2576.83825	3497.7412	3028.23625	3034.2719	2129.34	515.2	1615.602857	1420.047619	2652.67	1691.745714	2016.904444	2120.44005266667	2639.974286	1810.16	2283.21	2244.44809533333
1948	"PA(P-16:0/20:5(5Z,8Z,11Z,14Z,17Z))"	0.873060649			MS2 matched	679.4748294	7.532716667	8111.957	8935.8795	15142.06227	10729.9662566667	6101.420143	11467.42905	7955.108636	8507.985943	8862.71969	16006.70238	7263.902655	10711.1082416667	5037.200056	7771.816929	10042.07486	7617.030615	12529.5269	4461.456267	7558.244211	8183.07579266667
635	Novobiocin sodium	1			MS2 matched	611.2217392	3.483191667	977.8076	2606.455714	3722.859647	2435.70765366667	3064.353444	4147.376333	2700.103818	3303.94453166667	2277.870667	2187.2455	2453.263	2306.126389	3181.905429	2459.285984	3254.051294	2965.08090233333	2798.273773	2090.4916	2535.089991	2474.61845466667
408	Garcinol	0.799159271			MS2 matched	601.3485879	5.209058333	829.3484591	550.0075928	628.4375751	669.264542333333	878.4547852	575.0332489	964.7322941	806.073442733333	887.0469055	712.9433332	742.3673119	780.7858502	1029.095281	765.4218379	878.5895081	891.035542333333	1119.637158	1393.655357	1616.038017	1376.44351066667
416	GlcADG 31:5	1			MS2 matched	719.4322198	4.78565	482.56	410.4568481	529.5730464	474.1966315	470.275177	796.4301554	836.8791667	701.194833033333	453.0376493	801.1060909	460.6264226	571.590054266667	379.3680725	482.3050866	488.5876465	450.0869352	590.6696613	463.6395833	368.0464422	474.118562266667
774	PS 39:5	1			MS2 matched	822.523431	4.5074	547.9326782	283.8856534	655.6037903	495.807373966667	649.1477717	297.0276855	395.1035156	447.092990933333	256.0112	678.6207442	449.7270397	461.452994633333	553.9086914	632.7598572	905.8458363	697.504794966667	643.3885455	1064.649636	767.4165261	825.1515692
1580	Erucamide	0.930234647			MS2 matched	338.3415203	7.677983333	184244.2113	188130.1711	162117.66	178164.014133333	186659.4494	193593.1065	168358.4668	182870.3409	176158.6867	171647.47	168868.9037	172225.020133333	412569.8434	194429.1556	195966.6543	267655.217766667	441048.4374	403089.905	231239.2973	358459.213233333
1195	5-Oxoavermectin 1a aglycone	0.797052154			MS2 matched	583.3325894	3.008066667	488.4069167	178.7069843	98.10545502	255.073118673333	226.0469818	469.7877778	134.0098724	276.614877333333	785.5516667	221.4449188	458.3182509	488.4382788	701.6745673	604.35	510.5318344	605.518800566667	559.9935	1628.305455	1147.8793	1112.05941833333
119	2-Hydroxyadipate	0.838930594			MS2 matched	161.0451117	0.841583333	6201.5	9652.407111	8997.022667	8283.64325933333	5215.506368	9741.909895	8062.811875	7673.40937933333	11009.52306	9875.731667	12240.204	11041.8195756667	9474.654	10548.80667	10079.40407	10034.2882466667	4573.993006	6744.29175	3797.66648	5038.650412
1294	Arachidoyl glycine	1			MS2 matched	392.3123382	6.267225	1945.737316	2111.975727	2781.425714	2279.712919	3958.623	3753.64	5715.776524	4476.01317466667	1195.63625	3950.878714	1016.505	2054.339988	855.2123077	873.5000476	729.5918824	819.4347459	871.335	4869.976364	427.452	2056.25445466667
1627	GlcADG 37:7	1			MS2 matched	818.5320634	4.077633333	182.6511637	224.3007327	79.78858948	162.246828626667	113.6420403	398.1208	130.4867249	214.0831884	75.1597641	91.42267354	149.5806427	105.387693446667	135.1633301	75.88334517	106.3556442	105.800773156667	89.32258745	143.5038341	166.7020486	133.176156716667
96	1-Palmitoylglycerophosphoinositol	0.77864798			MS2 matched	571.2868909	3.925166667	323.325	1335.52487	1136.931122	931.926997333333	1395.005178	1048.414895	1237.158285	1226.85945266667	1528.663595	1344.951166	1511.20764	1461.607467	3179.502988	2402.554466	2888.844	2823.633818	3442.562769	3519.553091	5806.715933	4256.27726433333
1087	26-hydroxycholesterol 3-sulfate	1			MS2 matched	483.3220289	5.788025	1019.597	902.6381938	1032.7286	984.987931266667	1404.144826	2853.131414	1308.127675	1855.13463833333	888.5531111	1043.676014	1143.200834	1025.1433197	1494.800002	1482.003159	1359.821813	1445.541658	1841.340323	1721.670125	1540.104401	1701.038283
11	"(2R,3R,4S,5S,6R)-2-[[6-hydroxy-4-(4-hydroxy-3,5-dimethoxyphenyl)-3-(hydroxymethyl)-5,7-dimethoxy-1,2,3,4-tetrahydronaphthalen-2-yl]methoxy]-6-(hydroxymethyl)oxane-3,4,5-triol"	1			MS2 matched	627.2371546	2.875825	1445.767702	1077.907444	1196.361833	1240.01232633333	1208.954453	517.66	2026.728583	1251.11434533333	1121.628222	1523.833636	360.7187143	1002.06019076667	1264.279165	1109.141758	1359.6639	1244.36160766667	1094.991692	1442.598222	802.1750217	1113.25497856667
1938	"PA(15:1(9Z)/22:2(13Z,16Z))"	1			MS2 matched	713.5106848	6.96395	3408.75	3625.919286	3956.63125	3663.76684533333	3848.554267	4461.8275	4080.915	4130.43225566667	4558.203651	3294.006375	4996.215	4282.808342	5633.914667	6509.026	6083.658938	6075.53320166667	5813.72	6931.508521	6413.415357	6386.214626
1591	Fenazaquin	1			MS2 matched	307.1884719	3.603391667	9633.004453	11248.59509	11963.61098	10948.4035076667	29379.26566	20022.365	12292.60381	20564.7448233333	36391.37303	16754.51575	12412.52268	21852.80382	9915.246807	11519.22744	11303.46118	10912.6451423333	9569.764487	8193.488825	10097.98492	9287.07941066667
2182	Spinosyn P	1			MS2 matched	704.4461279	8.189025	718.9205383	714.1738281	597.7871666	676.960511	709.4151978	462.0290909	724.7858276	632.076705433333	613.0666199	600.190258	583.8565674	599.0378151	606.5771484	760.6333394	703.656092	690.288859933333	746.3062988	704.249176	637.854305	696.136593266667
2079	Promegestone	1			MS2 matched	327.2292905	5.14045	664.9118182	644.3263605	841.1341969	716.790791866667	689.4564486	449.686377	361.224	500.1222752	561.0296437	698.1481517	524.1666667	594.448154033333	486.948	1124.612385	1787.7275	1133.09596166667	526.3258	696.5524292	993.3096979	738.729309033333
2215	Tetrazepam	0.999989427			MS2 matched	289.1181936	2.827925	1517.606667	1617.709	2053.3095	1729.54172233333	2064.55	2695.432286	2182.018143	2314.000143	2328.942857	2734.5775	2368.92	2477.480119	3654.5445	2362.866667	2386.943333	2801.4515	3489.024	3848.391429	2699.6886	3345.701343
1914	Oleoyl Ethyl Amide	1			MS2 matched	310.3101114	9.142325	13418.61754	7691.768615	12895.38991	11335.2586883333	9943.267706	9719.4238	11682.76452	10448.485342	11020.26333	13383.61955	17961.31037	14121.7310833333	26623.62282	10089.672	14188.90894	16967.4012533333	13828.68865	12509.48483	9712.414588	12016.8626893333
1979	"PC(17:2(9Z,12Z)/0:0)"	0.824059479			MS2 matched	506.3223729	5.302383333	1146.814299	1144.218601	840.9795914	1044.0041638	958.2943954	1756.811646	1331.119324	1348.74178846667	960.2997253	1218.024294	1009.063846	1062.46262176667	1148.952308	1071.891562	1268.098755	1162.980875	1469.680338	1601.409187	1271.653196	1447.580907
1910	Olaxoside	0.975835053			MS2 matched	941.511596	3.800575	3182.354	1944.777333	1655.875	2261.002111	3280.626429	2568.9576	1588.09125	2479.225093	481.4955556	1026.632	2481.36	1329.8291852	1548.6471	2243.847469	1581.23125	1791.24193966667	2160.962917	1541.379538	2839.452	2180.59815166667
2219	Theasapogenol A	1			MS2 matched	507.3643159	8.510616667	23670.10461	16363.18316	21104.93656	20379.40811	13249.42172	28226.09684	22313.57012	21263.02956	11901.41419	13193.18963	8533.884188	11209.4960026667	9316.84	13510.10719	16093.368	12973.4383966667	9877.111667	6552.798571	6547.002	7658.970746
92	1-Heptanesulfonic Acid	1			MS2 matched	359.1608656	0.844075	1955.2602	1970.2936	1787.790667	1904.44815566667	2358.053071	2166.276	2366.594213	2296.974428	1663.813333	3336.6875	2589.899182	2530.13333833333	2025.022222	2661.237417	775.376	1820.545213	1656.246857	1126.414	938.4512	1240.37068566667
1040	"1BETA,17ALPHA,21-TRIHYDROXY-4-PREGNENE-3,20-DIONE 21-CAPRYLATE"	1			MS2 matched	489.317689	6.055958333	1986.545647	1319.976667	1781.17875	1695.90035466667	3024.1895	2832.520556	1851.969687	2569.55991433333	3667.995037	1813.876333	4341.15192	3274.34109666667	6153.053935	5367.104407	6833.292333	6117.81689166667	9439.303826	6753.854625	8613.209523	8268.78932466667
1002	"12b-O-[deca-2Z,4E-dienoyl]-13isobutyroyloxy-4b-deoxyphorbol"	1			MS2 matched	591.3382334	7.002675	984.273056	1049.277957	1310.109828	1114.55361366667	1184.836456	1155.854741	751.5834961	1030.75823103333	1246.284229	1095.713755	1617.246875	1319.74828633333	7262.728364	3651.984888	8149.697143	6354.803465	7874.864	7455.20961	9316.27692	8215.45017666667
1950	PA(P-20:0/0:0)	1			MS2 matched	451.3174044	7.4093	2628.431591	1809.921279	2144.72168	2194.35818333333	8045.21305	3932.577515	3310.107573	5095.966046	6591.387429	4349.756368	5097.168391	5346.10406266667	5446.6812	5419.316842	4548.36888	5138.12230733333	3909.686617	5067.358737	4527.962685	4501.66934633333
264	Beclomethasone	1			MS2 matched	407.1627159	2.674366667	4316.800312	1114.954714	3649.628667	3027.12789766667	652.6776	1680.960273	2736.750714	1690.129529	3032.171	2804.422909	945.2178	2260.603903	3367.553333	2021.202889	2772.402857	2720.38635966667	3673.568333	5270.000143	5356.853333	4766.80726966667
2260	Vanillin	0.712715902			MS2 matched	153.0541916	3.135433333	19180.95907	17821.36231	17166.169	18056.16346	2548.100293	5114.101	5413.694	4358.63176433333	4062.627273	3235.848	2067.074408	3121.84989366667	2313.507692	1870.258091	2669.662532	2284.476105	2083.090909	1871.119339	1747.592477	1900.60090833333
1344	BIS-(2-ETHYLHEXYL) PHTHALATE117-81-7	0.836039797			MS2 matched	391.28363	9.400208333	1809.477612	2073.673879	2110.460182	1997.87055766667	2322.622284	1943.826416	2027.287903	2097.912201	1958.184348	2004.284379	2071.492143	2011.32029	2089.294306	2140.327404	2043.022583	2090.881431	1757.47	2206.06043	2424.1521	2129.22751
390	FAHFA 38:6	0.966587587			MS2 matched	581.4638536	6.991166667	25692.58668	21764.68667	21666.78686	23041.3534033333	29398.044	28143.74432	23221.2399	26921.0094066667	28996.29968	29759.5101	30041.8622	29599.2239933333	24872.52367	26934.4779	31545.29642	27784.09933	51044.85887	26877.623	28741.5315	35554.6711233333
1601	Fluprostenol methyl ester	1			MS2 matched	473.2064962	6.084466667	892.1980588	477.2273268	340.141965	569.855783533333	5262.458943	381.06	2998.6	2880.70631433333	2944.659348	2183.328375	4544.553481	3224.18040133333	8794.176778	7409.182118	7847.655231	8017.004709	9837.289583	7062.654955	9715.159	8871.70117933333
1607	Fusidic acid	1			MS2 matched	517.3506639	7.721483333	3324.254118	2339.585926	3558.093571	3073.97787166667	2779.933316	6572.366677	3201.546045	4184.615346	2745.059042	2853.054167	1292.018	2296.710403	3784.840773	3563.157895	3658.30325	3668.767306	3353.411765	3629.305421	3186.2535	3389.65689533333
977	"1,11,21-trihydroxy-1,6,11,16,21,26-hexazacyclohentriacontane-2,5,12,15,22,25-hexone"	0.985581301			MS2 matched	573.3261142	3.5917	2907.729492	908.6354286	1054.673182	1623.67936753333	4841.5464	3253.508855	2776.844971	3623.966742	8747.981882	1239.095	6228.799062	5405.29198133333	31140.96267	17890.79113	998.546	16676.7666	32006.3828	34526.87292	32140.48292	32891.2462133333
182	5-Hexyltetrahydro-2-furanoctanoic acid	0.89148931			MS2 matched	297.245484	5.219225	229370.4486	25342.824	91143.67603	115285.649543333	379062.3019	44196.85385	26015.74554	149758.30043	39066.84	37963.55414	85116.66533	54049.0198233333	34661.13	44918.36773	34671.36562	38083.6211166667	37302.714	23965.36375	38918.90774	33395.66183
611	N-Acetyl-D-phenylalanine	0.998556498			MS2 matched	206.0826035	3.0126	3472.245789	3689.104342	3985.517053	3715.62239466667	2260.392	1643.711333	2382.591375	2095.56490266667	3331.772385	3853.617722	4432.290194	3872.56010033333	4311.350327	2141.966909	2795.132308	3082.81651466667	2114.4192	3477.615188	3064.418923	2885.484437
138	3-Hydroxy-5-methoxy-6-prenylstilbene-2-carboxylic acid	0.971480954			MS2 matched	337.1531949	2.767766667	4206.8995	4876.5	3523.788333	4202.39594433333	3388.677111	1698.1335	4563.6344	3216.81500366667	3532.981714	3702.52125	3571.4466	3602.31652133333	2984.94	2459.136667	5107.891154	3517.322607	4593.83325	838.9688333	5643.081429	3691.96117076667
165	4-Pyridoxic acid	0.891596569			MS2 matched	182.0455438	1.595083333	1687.509043	2810.028828	1868.70109	2122.07965366667	2105.5177	2912.2192	2314.821923	2444.18627433333	1649.402121	2318.698545	2216.428333	2061.50966633333	2333.423077	2357.94119	2828.765	2506.70975566667	3647.5835	3111.7642	3736.070714	3498.47280466667
621	N-Docosahexaenoyl GABA	1			MS2 matched	412.2861867	4.4496	425.624	182.8273112	120.2874756	242.912928933333	118.8815395	214.6201782	179.3560893	170.952602333333	149.4435059	126.4155579	220.3425293	165.400531033333	287.4507795	230.4032784	148.1416713	221.9985764	459.4862874	620.98	517.9684906	532.811592666667
386	FAHFA 32:7	1			MS2 matched	495.3395203	5.251683333	1659.392308	2859.770444	2306.827333	2275.33002833333	1916.685	3442.04848	2922.847037	2760.526839	2149.9074	2027.291231	2045.072833	2074.090488	1496.255294	2038.737286	1607.737668	1714.243416	1575.274067	2934.302522	2412.795439	2307.45734266667
1746	Likely Lenalidomide	1			MS2 matched	519.2011042	3.3392	5164.466667	7775.700069	1768.624	4902.93024533333	2082.808625	6041.108	2872.988462	3665.635029	4566.511833	9249.75878	2206.314	5340.86153766667	4277.5026	6818.64678	2862.933333	4653.027571	3250.517786	13433.97091	1912.808	6199.09889866667
1490	DG(14:0/15:0/0:0)	1			MS2 matched	527.4737417	4.579775	0	52.63063558	0	17.5435451933333	251.1219482	59.6209586	911.919	407.553968933333	108.808551	156.2925466	0	88.3670325333333	520.4809875	0	107.8921	209.457695833333	0	449.04304	470.592	306.545013333333
1343	Bis(2-ethylhexyl) phthalate	1			MS2 matched	391.2838815	10.23421667	3233.117109	3299.130277	3603.4021	3378.54982866667	3371.31939	3340.469886	3238.001746	3316.59700733333	3335.869581	3438.508323	3347.613197	3373.99703366667	3262.929258	3399.967448	3424.342822	3362.413176	3570.666719	3318.628237	3401.624403	3430.306453
1569	"ent-Epiafzelechin(2a->7,4a->8)epiafzelechin 3-(4-hydroxybenzoic acid)"	1			MS2 matched	665.1680959	1.804966667	1910.699595	1844.132857	1595.491391	1783.441281	1701.28332	2179.056462	2243.417625	2041.252469	1848.8946	2439.008	1648.32097	1978.74119	760.6948191	878.8243147	621.5453249	753.6881529	206.1514335	164.9913873	150.5682686	173.903696466667
2008	Pentamidine	1			MS2 matched	341.2062301	4.921333333	19981.92485	21724.0828	20705.825	20803.9442166667	21809.83827	19493.59214	20982	20761.8101366667	16659.456	16712.11143	14812.63971	16061.40238	14095.65781	17567.24325	22627.28853	18096.7298633333	16125.5255	14736.12124	29115.64836	19992.4317
204	7-Hydroxymethyl-12-methylbenz[a]anthracene sulfate	1			MS2 matched	351.0727742	0.86365	1954.6464	1831.621	2598.166812	2128.14473733333	3201.482143	4196.1689	1273.44	2890.363681	3082.386938	3204.542857	3701.228444	3329.38607966667	3516.1549	3944.150167	2995.610545	3485.305204	2610.643111	2708.4519	1976.793	2431.96267033333
595	Moexipril	1			MS2 matched	497.2289146	2.81285	2061.879231	2510.573333	2688.586	2420.346188	1939.0812	3639.37275	3321.800417	2966.75145566667	2508.814	3556.724	2121.429556	2728.98918533333	1495.036	1804.839571	2282.75	1860.87519033333	2518.413333	1563.757625	2190.9842	2091.05171933333
2140	Saccatoside	1			MS2 matched	655.2192457	5.456366667	212.9405212	171.1949241	230.9798889	205.038444733333	645.4858398	289.5429966	253.8547238	396.294520066667	660.615961	542.7577166	1101.675	768.3495592	2587.98156	956.3068421	1854.248273	1799.51222503333	2676.674	3255.468205	2660.45188	2864.19802833333
531	L-Urobilin	0.837135233			MS2 matched	593.3263953	3.183883333	7019.824412	7972.538118	6478.901941	7157.088157	5137.18	5224.555	4013.428056	4791.72101866667	5004.84	4157.00235	5999.107696	5053.65001533333	6835.529077	10386.72084	12717.6784	9979.97610566667	42093.83789	38078.86635	3736.621636	27969.775292
565	Methoxyeugenol	1			MS2 matched	193.087393	3.856433333	1332.244	1271.206857	1419.655333	1341.03539666667	1720.903	1145.706	1534.262429	1466.957143	1251.3222	1849.146	1278.133526	1459.53390866667	1190.8176	1629.615667	1457.5698	1426.00102233333	1202.886667	1368.493333	1356.355	1309.245
577	MGDG 26:4	0.898906913			MS2 matched	683.3958512	3.120533333	12556.97625	14024.6375	11880.858	12820.8239166667	11180.43894	18288.5136	16404.47076	15291.1411	10862.93431	15694.8648	11929.49888	12829.09933	14038.573	11844.616	11641.50914	12508.2327133333	8860.569231	10319.15429	7080.797467	8753.506996
578	MGDG 26:5	0.871000255			MS2 matched	681.3843199	3.15565	14162.37105	16861.4943	14015.68737	15013.18424	12448.34747	20030.54861	19021.81547	17166.90385	12707.9105	17289.31584	13778.896	14592.04078	14147.13158	14590.80295	14497.81295	14411.9158266667	11499.92384	11672.72253	8567.943737	10580.1967023333
730	Physagulin B	0.740778689			MS2 matched	545.2376587	3.113366667	1950.257143	2094.203636	1599.995005	1881.48526133333	1862.0105	2863.669779	2407.005	2377.56175966667	605.8938	1943.361138	1435.76	1328.33831266667	3000.228	1311.604	2439.6525	2250.49483333333	2065.631333	2317.1825	2455.866	2279.55994433333
49	"[(2S,3R,4S,5S,6R)-2-[[(3S,4R,4aR)-4-ethenyl-4a-hydroxy-8-oxo-3,4,5,6-tetrahydropyrano[3,4-c]pyran-3-yl]oxy]-4,5-dihydroxy-6-(hydroxymethyl)oxan-3-yl] 2,4-dihydroxy-6-(3-hydroxyphenyl)benzoate"	1			MS2 matched	601.1516296	2.3546	367.9578247	366.9033846	362.0711704	365.644126566667	705.7018182	439.5	396.4654545	513.8890909	683.39	590.964	809.7936	694.715866666667	983.071	846.028375	800.9966667	876.698680566667	994.1085	1559.079083	1443.063462	1332.08368166667
268	beta-Citraurin	1			MS2 matched	431.2918056	4.516491667	12693.0716	12478.97	11331.20455	12167.7487166667	11302.8738	10925.79182	12513.462	11580.7092066667	12269.34767	11109.546	8817.475333	10732.123001	9644.6	13196.73845	14777.32471	12539.5543866667	9951.977333	9480.7538	11455.462	10296.0643776667
1738	Leucomalachite green	1			MS2 matched	331.2239343	6.489516667	3089.560292	4239.7266	2531.40888	3286.89859066667	4597.85424	2598.978261	1967.443682	3054.75872766667	1604.473889	2437.110677	2761.94112	2267.84189533333	5822.217208	4483.887	4652.84569	4986.31663266667	8514.903	8003.172	12294.85363	9604.30954333333
1830	MGDG 24:4	1			MS2 matched	633.3619941	3.623483333	824.8056466	435.6391195	440.3001429	566.914969666667	973.7419128	646.1516774	504.3924408	708.095343666667	130.3751831	449.904	525.25125	368.510144366667	1757.265714	702.367	1348.185	1269.27257133333	1515.217763	1281.144438	2080.845714	1625.73597166667
1829	MGDG 24:2	1			MS2 matched	637.3857076	7.15015	2278.056136	1915.817154	992.6230545	1728.83211483333	2914.9234	1529.213538	1354.916214	1933.01771733333	393.86875	875.8744084	706.9868978	658.910018733333	984.63	1134.933782	3406.251	1841.93826066667	4212.8268	318.556	1124.448889	1885.27722966667
1903	Nupharidine	1			MS2 matched	250.1771316	3.824283333	43887.2064	40029.94825	43489.98593	42469.04686	50661.29133	38356.5066	44645.3876	44554.3951766667	39629.2344	43095.224	45268.86713	42664.4418433333	45066.27533	43565.13333	46426.81821	45019.4089566667	40151.825	40066.2176	39752.044	39990.0288666667
2100	PS 40:11	1			MS2 matched	848.4447111	8.0254	148.3007487	428.6675598	654.8531333	410.607147266667	285.9656467	158.0269104	221.1508464	221.714467833333	309.2217674	248.3503133	183.3223511	246.9648106	587.164	141.8073079	355.2306	361.400635966667	1814.497118	1745.029317	1600.858941	1720.12845866667
1164	"4-Androstene-3,17-Dione"	1			MS2 matched	287.2007143	4.153075	776.5153198	1054.565483	558.7802551	796.620352633333	765.969043	793.1757143	520.4064453	693.1837342	588.3770943	581.0774323	367.472	512.3088422	565.36	540.0269531	719.965	608.450651033333	992.0140137	754.371936	778.8628906	841.749613433333
523	LPS 18:1	1			MS2 matched	522.2813432	4.834358333	1453.333155	1915.450481	1277.591667	1548.79176766667	1791.188746	739.26	753.7268571	1094.72520103333	1720.958273	1987.0232	2174.5945	1960.85865766667	3237.3312	2320.794	3229.722239	2929.28247966667	4970.033412	3881.498105	3649.445	4166.99217233333
524	LPS 18:2	0.756899035			MS2 matched	520.2749272	4.850916667	17628.38815	17834.41073	19318.93371	18260.57753	26394.912	16597.8164	19593.68857	20862.13899	25882.7745	24731.20425	35162.56667	28592.1818066667	50866.44979	37928.56122	45105.93511	44633.6487066667	70091.13553	58574.35453	64519.02883	64394.83963
525	LPS 18:3	0.967225724			MS2 matched	518.2568297	4.398458333	543.7843109	2470.25625	1465.536	1493.19218696667	1524.212727	3347.0515	1938.512308	2269.92551166667	1444.3275	2697.545875	1241.4198	1794.43105833333	3304.929733	2523.4375	3382.272462	3070.21323166667	3026.094333	2117.475273	3590.786615	2911.45207366667
1758	L-prolyl-L-proline	1			MS2 matched	213.1223861	1.068783333	1268.95	1121.728571	1432.105714	1274.26142833333	2577.9406	1368.682122	784.5033	1577.04200733333	2485.3725	1664.880444	3035.511818	2395.25492066667	6159.23	5041.94364	3225.498333	4808.89065766667	5811.4575	5048.32	5730.1504	5529.97596666667
773	PS 35:10	1			MS2 matched	756.3796549	2.354466667	56.1452179	101.4829799	78.53210449	78.7201007633333	732.4178571	124.2633743	46.13962446	300.940285286667	682.1320714	494.2189472	1314.1648	830.171939533333	862.1713344	1104.934615	968.9014286	978.669126	858.3865269	1123.7388	741.9020128	908.009113233333
1590	fatflabet A	1			MS2 matched	545.3415189	7.7245	1922.036957	2422.101026	1583.396818	1975.84493366667	1286.872467	3141.582231	1785.672353	2071.37568366667	2678.127375	2215.1955	1105.350909	1999.557928	3683.28495	2589.557143	3849.675714	3374.17260233333	5444.88	4575.834643	5022.574474	5014.42970566667
819	SQDG 27:5	1			MS2 matched	713.3664704	4.412933333	3374.29875	7594.726765	4512.658632	5160.56138233333	3918.3536	5684.2555	4944.465375	4849.024825	3126.496154	5387.225294	3658.0775	4057.266316	5352.176923	5235.7095	6675.552	5754.47947433333	7833.7	5876.772	6230.869313	6647.113771
1892	N-oleoyl GABA	1			MS2 matched	368.315457	6.528708333	1148.735611	1621.597765	1273.823059	1348.052145	1179.279696	1614.817455	1495.662	1429.919717	1004.907143	2083.308545	1083.154437	1390.45670833333	1334.315294	1198.704706	1129.3194	1220.7798	1459.123625	1542.385056	1355.274375	1452.26101866667
859	Tumonoic Acid F	1			MS2 matched	382.2647224	4.087533333	261.2696629	578.9117432	224.8558214	355.012409166667	79.19303385	357.1731262	220.5454814	218.97054715	374.9415	124.3396683	136.4214211	211.900863133333	87.86273956	174.4635417	84.39297485	115.57308537	1310.173231	125.188125	124.0387319	519.8000293
55	"1,2,3,4-Tetrahydro-b-carboline-1,3-dicarboxylic acid"	0.734942327			MS2 matched	259.073343	2.757083333	10581.82307	10202.76879	11912.90119	10899.16435	8695.7395	12893.742	14055.92611	11881.8025366667	10042.302	9005.568231	9595.15875	9547.676327	11128.824	9964.034182	10572.95582	10555.271334	11535.88364	11639.62167	9487.020182	10887.5084973333
279	Canrenone (USAN)	0.862681551			MS2 matched	339.2030345	9.482733333	23821.615	19815.89575	13137.18318	18924.8979766667	24750.72694	23060.55975	19583.51563	22464.9341066667	15713.04947	28234.5965	9807.459846	17918.3686053333	507.2344	23945.55086	21342.5415	15265.10892	25106.80717	18155.80618	22069.816	21777.47645
1005	12-O-Palmitoyl-16-hydroxyphorbol 13-acetate	1			MS2 matched	661.4267025	6.3201	260.6423531	339.7036268	231.9227905	277.422923466667	525.4373169	494.7276611	408.6151123	476.2600301	765.0267059	344.8560282	418.8691406	509.583958233333	783.7586263	806.5231323	952.2617859	847.514514833333	1014.413859	966.6130914	1100.007849	1027.0115998
443	HexCer-EODS d58:9	1			MS2 matched	1094.779677	4.978516667	541.1803284	164.1225815	148.0392412	284.4473837	345.3925868	302.4912262	498.9543839	382.279398966667	0	330.5180283	726.97	352.496009433333	477.0494908	307.348877	340.0844688	374.8276122	269.7296219	171.2278571	0	146.985826333333
1219	7-Dehydrocholesterol-3-sulfate ester	1			MS2 matched	465.296823	4.853266667	1066.177277	1175.095715	707.6625	982.978497333333	851.1303541	1231.921387	676.5446154	919.865452166667	754.6204902	620.4772542	685.43325	686.8436648	1075.116821	991.6727905	940.1531304	1002.3142473	933.9555556	1126.782928	1272.190379	1110.97628753333
1583	Ethyl linoleate	1			MS2 matched	309.2788167	7.959233333	313.3862457	3699.77	0	1337.71874856667	331.3255859	1846.971469	18014.29438	6730.86381163333	2049.274481	4668.110462	319.6559837	2345.6803089	3093.309338	2118.15	1710.8	2307.41977933333	10090.86	5874.717333	7680.04875	7881.875361
1367	Butyl oleate sulfate	1			MS2 matched	435.2869397	8.8755	3968.454	3883.042333	2746.83	3532.77544433333	4008.403105	4772.949	2571.694154	3784.348753	3919.5761	4199.09195	3619.231889	3912.633313	4892.564211	3961.036105	3703.284474	4185.62826333333	5096.463286	4675.25565	3981.953684	4584.55754
625	Neuraminic acid	1			MS2 matched	266.0907244	1.490666667	9193.89272	8964.46	5436.607187	7864.98663566667	7861.063	9966.513447	5033.584471	7620.38697266667	5051.350085	1983.721	7851.956143	4962.34240933333	5165.683986	6686.479928	6119.308889	5990.49093433333	9259.381368	10285.7265	14276.72018	11273.9426826667
1572	Epomusenin B	1			MS2 matched	559.5160746	9.631683333	144694.2083	72610.33231	73003.35442	96769.2983433333	81399.38377	70832.20589	142823.9299	98351.8398533333	87324.83885	62116.66971	148238.2824	99226.5969866667	68459.907	103631.3179	85116.05382	85735.7595733333	131077.0131	76769.07715	143428.953	117091.681083333
522	LPS 16:0	0.830651206			MS2 matched	496.2748304	5.419725	2160.402857	2270.142	1852.447059	2094.33063866667	9544.432889	4251.016667	4002.483333	5932.64429633333	9487.412579	7599.00295	14760.92625	10615.780593	12698.14573	13198.45696	11356.77724	12417.79331	13466.7972	14418.59445	11197.83363	13027.74176
662	PC 13:0	1			MS2 matched	526.2824782	3.147033333	3712.589286	4539.677143	3582.754571	3945.007	5804.726143	5796.60675	4170.705438	5257.34611033333	5033.702857	4700.029071	4805.754333	4846.49542033333	6176.43875	6738.62	6863.211875	6592.756875	7955.683412	8436.512437	6333.946875	7575.380908
1059	2-(9R-(tricosanoyloxy)-3-methyl-2Z-decenoyloxy)-ethanesulfonic acid	1			MS2 matched	645.4699398	9.053133333	10418.34971	12258.20746	15778.62483	12818.394	11734.07618	15356.7292	11303.73867	12798.18135	12584.234	13720.68135	10248.32357	12184.4129733333	12856.72437	11508.7702	14934.31729	13099.9372866667	12975.73717	10539.89986	10685.14025	11400.2590933333
1806	Methyl cinnamate	0.871199563			MS2 matched	163.0749019	3.112858333	4346	4813.874478	3690.466667	4283.44704833333	2890.421727	4871.354167	3681.970909	3814.58226766667	4545.562667	5173.2484	2962.575	4227.128689	3039.771429	3266.504333	3912.907692	3406.39448466667	1110.44	2158.327775	991.494	1420.08725833333
818	SQ-29548	1			MS2 matched	386.2010444	4.2533	405.0586395	426.1695557	317.7765656	383.001586933333	533.7708435	584.4205584	350.522583	489.5713283	529.2675476	262.1994751	685.1996979	492.2222402	304.6954	244.6084808	540.2838	363.1958936	315.0045573	288	395.0410868	332.681881366667
2081	Propargite	1			MS2 matched	351.1613683	5.536708333	1727.607625	2942.194909	2106.17625	2258.65959466667	1359.268834	2659.418182	2537.068889	2185.25196833333	1406.25529	1096.87	1473.615316	1325.580202	1770.5625	932.2456	1226.648	1309.8187	2118.78875	1920.68875	2100.766667	2046.74805566667
554	Macrocarpal C	1			MS2 matched	453.2698631	7.236933333	397.2637695	383.6771512	283.4435059	354.794808866667	402.9866667	788.1513846	534.2739167	575.137322666667	519.3581876	611.2585	441.4943077	524.036998433333	893.4796364	830.6760935	725.296	816.483909966667	1515.145605	951.2331429	892.9642222	1119.78099003333
913	"(22E)-26,26,26,27,27,27-hexafluoro-25-hydroxy-22,23-didehydrovitamin"	1			MS2 matched	507.2691039	7.741633333	3652.548383	6006.64013	3684.946154	4448.044889	3054.379438	4981.94928	5378.782158	4471.70362533333	3307.60675	5699.421364	4456.086737	4487.70495033333	7866.3701	6072.932105	7557.582	7165.62806833333	9143.400143	6861.325874	4544.378571	6849.70152933333
1132	3-cis-Hydroxyglipizide	0.737857618			MS2 matched	462.1882403	0.901666667	986.5066667	9447.635857	7826.813765	6086.98542956667	10933.33563	3217.831091	7403.462176	7184.876299	7718.9835	7071.185455	7609.738333	7466.63576266667	10864.39976	8887.23	9205.327059	9652.31893966667	6704.230909	5068.923333	5484.739615	5752.63128566667
1077	22-Dihydrodigoxigenin 20	1			MS2 matched	393.2720507	5.478333333	1273.011017	1360.415	912.6335449	1182.01985396667	899.4541667	1379.49825	1126.707875	1135.22009723333	1032.353875	910.2	1058.156556	1000.23681033333	999.24	1001.19	1304.948889	1101.792963	886.23	862.4	1036.223633	928.284544333333
822	SQDG 37:3	0.997912276			MS2 matched	857.5389846	10.59696667	414.6870346	9109.884706	8592.9185	6039.16341353333	483.2854538	5064.631	4843.542941	3463.81979826667	6008.8116	2932.235	3339.465857	4093.50415233333	7462.186667	1920.243	2696.9818	4026.470489	6940.392375	2621.896857	1716.157455	3759.482229
2054	"PI(12:0/22:2(13Z,16Z))"	1			MS2 matched	835.5335908	7.683783333	2745.282864	3064.338167	3792.37372	3200.664917	2126.933333	10221.37031	4818.356773	5722.22013866667	410.685	6290.412231	4347.646579	3682.91460333333	2265.100826	3092.863487	3900.3495	3086.10460433333	82.61268029	8576.486105	4410.317556	4356.47211376333
261	Barringtogenol C	1			MS2 matched	489.3657727	8.927183333	1337.925947	772.0702611	665.3985126	925.131573566667	1369.161524	1464.503905	643.2	1158.955143	1247.209294	1174.118	705.3304036	1042.21923253333	1745.720381	1330.512526	762.6078	1279.613569	1656.223571	1380.4392	1169.530125	1402.06429866667
215	9-Hydroxy-10-O-D-glucuronoside-12Z-octadecenoate	0.822852387			MS2 matched	489.277284	3.208525	24091.57362	26519.7816	20744.7472	23785.3674733333	23460.701	22435.764	19018.48538	21638.3167933333	19001.9865	16743.91594	15874.21587	17206.7061033333	14627.2995	19002.19547	17700.37612	17109.95703	9515.2832	9295.675438	9336.301688	9382.42010866667
1935	"PA(14:0/20:3(8Z,11Z,14Z))"	1			MS2 matched	671.4684382	9.802575	12687.69923	17182.46724	7687.671429	12519.2792996667	15155.83664	16278.73538	9833.303333	13755.958451	20071.9813	12051.405	10784.29706	14302.56112	15651.39498	14648.10287	12037.5895	14112.36245	15056.30341	10680.78528	7872.161765	11203.083485
322	Daidzein 7-O-glucuronide	1			MS2 matched	429.08172	2.3337	438.5119629	490.9127143	281.1658478	403.530175	679.7485714	352.6784	279.8040865	437.410352633333	451.5016667	406.1604	724.908	527.523355566667	1182.96	779.3991176	681.6428622	881.333993266667	1889.5965	1801.882643	1932.726429	1874.73519066667
882	Voacamine	0.916889058			MS2 matched	703.382771	3.335983333	605.4790358	624.0897143	1526.048	918.5389167	1132.966137	1219.587	791.9989014	1048.1840128	789.4912	1060.449083	1506.761667	1118.90065	4921.425	2935.6075	2711.8812	3522.97123333333	8577.118154	9420.96	8199.766667	8732.61494033333
715	PG 39:10	1			MS2 matched	799.4636232	3.000808333	16.90128784	0	27.91485596	14.9387146	360.548	10.29554138	0	123.614513793333	9.456188965	0	0	3.15206298833333	35.83010864	0	0	11.9433695466667	0	41.9972	0	13.9990666666667
1632	Glutaminyllysine	0.991135057			MS2 matched	275.1706997	0.803333333	1176.175	1738.876667	1805.4531	1573.501589	18958.155	762.36125	2685.027836	7468.51469533333	16402.00031	13043.89324	27255.73846	18900.5440033333	25123.43117	24202.175	19585.35286	22970.3196766667	24700.03714	34909.16131	20498.98792	26702.72879
2010	Perlolyrine	0.878461766			MS2 matched	265.0997106	3.024975	2284.262198	1577.207088	2556.983333	2139.48420633333	1427.3826	738.91	2624.830174	1597.04092466667	689.2886	1977.798	2492.086744	1719.724448	2608.208	2422.021357	2030.482	2353.57045233333	5748.306667	3083.352432	7972.3572	5601.33876633333
1634	Gly Tyr	0.771523351			MS2 matched	239.1022363	1.772566667	31.49684143	0	28.04510498	19.84731547	7177.915281	787.1878922	224.334626	2729.81259973333	5266.70781	3901.393034	10140.49141	6436.197418	11730.51695	11344.63365	9583.530526	10886.227042	19249.31474	27508.53111	19979.52825	22245.7913666667
1444	"Cyanidin 3,5-diglucoside (6,6-malyl diester)"	1			MS2 matched	709.1669599	9.388233333	1251.317647	887.604	1395.856714	1178.25945366667	1371.72	880.34832	646.6676364	966.2453188	825.6468462	773.9853846	1352.480238	984.0374896	1196.391	779.2615385	767.36825	914.340262833333	590.59	1130.40725	839.0746154	853.357288466667
223	Acitretin	0.956416579			MS2 matched	325.1874166	8.713491667	27873.32867	29318.0172	16777.36953	24656.2384666667	39624.39231	29334.04484	31061.45779	33339.96498	17028.73232	33688.84434	29237.02867	26651.53511	30332.73221	26023.68633	30456.28895	28937.5691633333	26962.38382	32492.1432	27167.72447	28874.08383
2	(+)-delta-Tocopherol	1			MS2 matched	401.3476581	9.491533333	2039.499	1956.058286	826.4898182	1607.34903473333	2645.118455	2231.15375	1169.308364	2015.193523	2340.179308	2695.833739	488.436	1841.48301566667	3997.382182	2490.727533	1641.326471	2709.812062	3231.810667	3267.366	2107.862	2869.012889
1312	Asp-phe	0.738889401			MS2 matched	281.1125925	2.598833333	1135.683797	759.3865356	1462.12406	1119.06479753333	3876.284444	1646.960573	1049.437701	2190.89423933333	2676.732083	3049.28	7258.924444	4328.31217566667	19021.312	10409.00318	12966.9173	14132.4108266667	25321.8878	27933.05182	29605.16182	27620.0338133333
1522	DGTS 31:5	1			MS2 matched	688.51918	6.14245	840.7025434	1022.442882	1004.6205	955.921975133333	1146.573	750.009938	1540.870421	1145.81778633333	738.8913044	1469.404609	1410.143143	1206.14635213333	1009.583105	2084.236	1406.442941	1500.08734866667	1226.706905	1800.926714	810	1279.21120633333
1967	PC 19:2	1			MS2 matched	548.3434097	4.978333333	2052.605077	2678.479	1346.551111	2025.878396	2531.51125	1983.24149	2653.153538	2389.30209266667	2486.571429	2522.068438	3137.523333	2715.38773333333	7975.111529	3543.479	2740.614286	4753.06827166667	6412.906222	5277.016429	5153.054763	5614.32580466667
1545	Dl-Tyrosine	0.933149821			MS2 matched	182.0806512	1.174316667	4620.444238	7358.27	8949.7775	6976.16391266667	27067.71892	7725.727143	5617.343292	13470.2631183333	23049.58769	12320.44864	21669.58006	19013.2054633333	30641.44438	25930.821	33229.95	29934.0717933333	75731.24011	67332.27077	65590.94769	69551.48619
1968	PC 19:4	1			MS2 matched	566.2915737	2.451983333	409.2580185	0	270.4759129	226.577977133333	901.7578125	412.6834717	285.6453247	533.362202966667	105.7095604	677.5465262	957.438	580.2313622	1548.88	1263.484286	1224.84	1345.734762	1286.305	2259.850667	1125.183375	1557.113014
1665	Hexadecanamide	1			MS2 matched	256.2634298	3.678275	1187.74012	783.7942458	2410.99625	1460.8435386	1697.837083	1004.072364	1101.663767	1267.857738	2030.20825	1127.68	1592.785263	1583.55783766667	1477.78	1077.27	1227.499644	1260.84988133333	887.6833333	1605.206472	1048.152969	1180.34759143333
1836	microcrystalline Cellulose	1			MS2 matched	371.1621944	8.348841667	10457.16935	8161.819655	4037.399647	7552.12955066667	6384.427418	4289.92125	14148.03965	8274.12943933333	3717.998435	6178.031619	8777.319469	6224.449841	4221.396	6268.914296	13458.72052	7983.010272	8080.494844	5623.645072	6002.712739	6568.950885
615	Naringenin	0.928590823			MS2 matched	271.06789	0.8404	1487.518486	1182.302	3256.647	1975.489162	2603.155765	4432.340143	2307.155556	3114.21715466667	2426.39375	2075.878	2129.594	2210.62191666667	4514.557571	1725.6268	5778.474	4006.219457	12062.67857	12863.68067	18723.85423	14550.0711566667
618	Nb-Palmitoyltryptamine	1			MS2 matched	397.3209763	4.516525	6684.161923	6572.762	6904.1615	6720.36180766667	6583.548444	5500.425455	7093.992	6392.65529966667	6410.025455	6648.678	6308.0867	6455.59671833333	5242.329	1928.0448	6228.323444	4466.23241466667	5745.376	6338.315667	4756.215667	5613.30244466667
1554	Dolastatin 15	1			MS2 matched	837.5090142	10.33686667	1340.647778	1416.901167	1664.707944	1474.08562966667	1448.4225	1659.338437	1424.362118	1510.707685	1591.110588	1294.125	1142.058235	1342.43127433333	637.6419	1299.921	1176.510176	1038.02435866667	2109.598222	1072.714941	860.2252941	1347.51281903333
1698	Isoamoritin	0.84300527			MS2 matched	507.2687545	10.58068333	4602.5375	4794.669818	3997.646667	4464.95132833333	2552.82	4073.8446	4631.906476	3752.85702533333	3246.485	4482.669846	2547.922222	3425.692356	3668.8974	3434.886833	3160.54	3421.441411	3805.314897	3561.295714	2479.827583	3282.14606466667
289	"Cholestane-3,7,12,25-tetrol-3-glucuronide"	0.942187358			MS2 matched	611.3806872	3.014516667	1167.712364	41.92003784	19.82635498	409.819585606667	31.60771179	0	1448.7537	493.45380393	922.7514	2034.457759	541.03	1166.07971966667	803.5776	713.6571429	651.55	722.928247633333	1011.5728	999.6434	1223.928	1078.3814
1697	Iriomoteolide 1a	1			MS2 matched	507.3305142	5.94985	8148.310588	8323.46	6130.375333	7534.04864033333	7918.740688	10152.17412	8281.7	8784.204936	7172.913333	134600.1742	6706.361412	49493.1496483333	6806.962941	9049.022438	7741.282733	7865.75603733333	8378.268	7739.37	6477.681294	7531.773098
2178	Soyasaponin IV	0.884061521			MS2 matched	767.4552663	3.791183333	4952.109375	3191.54825	2817.986286	3653.88130366667	7549.955	4529.024769	1858.742286	4645.90735166667	4264.161667	2667.401471	4708.683529	3880.08222233333	3797.264111	2254.271818	3712.402941	3254.64629	3454.283125	1804.87275	5365.63615	3541.59734166667
194	"6-hydroxy-3-[3-hydroxy-4-[3,4,5-trihydroxy-6-[[3,4,5-trihydroxy-6-(hydroxymethyl)oxan-2-yl]oxymethyl]oxan-2-yl]oxyphenyl]-5,7-dimethoxychromen-4-one"	0.726457399			MS2 matched	699.1852985	3.823683333	3891.4592	6131.442846	2056.830176	4026.57740733333	2440.548	4707.2536	1551.331727	2899.711109	4377.945091	2067.891429	1484.321802	2643.38610733333	5050.737391	1275.855	2903.157818	3076.583403	3519.833333	2203.373714	2108.286545	2610.497864
2156	Ser Trp	0.84286639			MS2 matched	292.1284916	2.670816667	474.7294444	516.158	587.6583333	526.1819259	2786.99	828.162	513.9	1376.35066666667	2113.984615	1449.14	4662.1575	2741.760705	6581.901333	4616.004133	4666.2	5288.03515533333	13411.9986	17079.341	14459.705	14983.6815333333
1566	Emopamil	1			MS2 matched	335.2577475	5.352041667	0	0	0	0	2410.191	0	0	803.397	263.5106598	758.3564758	3027.31	1349.72571186667	8169.84	5714.563636	8290.726154	7391.70993	10391.20133	7446.276923	9469.858563	9102.44560533333
885	Yangonin	1			MS2 matched	257.0789855	1.784941667	2290.577432	2939.71262	1919.984308	2383.42478666667	3107.2328	2771.411476	2732.715716	2870.45333066667	2084.698416	3027.125094	2696.997263	2602.94025766667	2935.461073	4040.132526	2117.078174	3030.890591	2446.262608	3019.006	3074.967414	2846.74534066667
1885	Nicotinic acid	0.846733103			MS2 matched	124.0386994	1.057641667	44783.875	41068.49	46869.55	44240.6383333333	43872.498	64069.87333	51795.86395	53246.0784266667	37225.90714	47234.81057	44459.03086	42973.2495233333	31502.09571	35281.9425	29980.80769	32254.9486333333	15307.09714	8778.317143	11208.57143	11764.6619043333
1147	3-Methylbutylamine	0.760995889			MS2 matched	88.11139873	2.160491667	1385.653658	1707.029527	1431.712665	1508.13195	1440.665853	1400.614721	1473.09695	1438.12584133333	1744.648947	1461.886419	1397.17146	1534.568942	1549.616827	1462.523193	1338.345645	1450.16188833333	1429.082346	1169.978841	1115.944765	1238.33531733333
342	Dihydrocapsaicin	1			MS2 matched	306.2106956	4.6897	1900.323833	3406.540909	3985.062545	3097.30909566667	1121.568198	3284.825	2835.318333	2413.90384366667	1225.36	2247.1625	1038.8112	1503.7779	1912.591146	1467.525	1268.773102	1549.62974933333	1318.087311	811.2933333	1008.08623	1045.82229143333
2133	Rhubafuran	1			MS2 matched	177.1266647	3.571383333	15362.97033	16122.21636	12861.78375	14782.32348	14359.05	15632.73857	13653.91333	14548.5673	12424.32675	13039.36	15289.02909	13584.2386133333	13592.51833	15415.90909	13082.90475	14030.4440566667	10385.71512	11860.78783	9513.28	10586.5943166667
1019	17-alpha-Hydroxyprogesterone	0.994551816			MS2 matched	331.2235005	3.447466667	17163.68857	17598.978	12335.76723	15699.4779333333	20780.4245	21072.61355	13877.82982	18576.9559566667	15844.46375	6050.1	14659.30909	12184.62428	16151.43385	20587.53	14221.97833	16986.9807266667	8962.842	5947.035556	7346.338409	7418.738655
139	3-Hydroxybenzaldehyde	0.808245268			MS2 matched	121.0284084	3.055216667	32025.76267	32331.9465	36549.77673	33635.8286333333	2317.181538	5899.48875	7468.087667	5228.25265166667	4821.174571	4300.5336	2010.68	3710.796057	795.8574	1893.06	1554.435778	1414.45105933333	1139.6168	1275.80025	1408.880417	1274.76582233333
367	Ecabet	1			MS2 matched	379.1678676	2.546516667	2766.201364	3848.08725	2692.796588	3102.361734	1515.344333	3415.212923	3078.701538	2669.75293133333	3940.532442	1747.6844	4369.233333	3352.48339166667	11405.31479	8227.352985	7954.609882	9195.759219	13536.96	15635.35536	16105.26294	15092.5261
108	"2-Acetyl-1,5,6,7-tetrahydro-6-hydroxy-7-(hydroxymethyl)-4H-azepine-4-one"	0.786168859			MS2 matched	198.0745114	1.520283333	1789.790154	2179.83913	1457.862667	1809.16398366667	2794.790478	1261.470429	854.8990421	1637.05331636667	3084.546375	2059.80075	3438.69625	2861.01445833333	3317.643542	3736.186737	3684.868974	3579.56641766667	5541.769333	4306.682897	4730.2812	4859.57781
588	MGDG 40:9	1			MS2 matched	883.5658492	3.239433333	858.978163	740.624	532.7296	710.777254333333	465.6678	752.2592583	114.7889805	444.2386796	561.0276	261.7862374	942.40356	588.405799133333	538.6198997	1492.194714	934.3281818	988.380931833333	1318.581	1682.154125	2531.736	1844.15704166667
355	D-Mannitol	0.849164272			MS2 matched	181.0714872	0.828416667	10321.52137	11270.8674	3863.12	8485.16959	16152.96759	12879.7576	12939.28059	13990.6685933333	16643.9715	13811.65217	15760.186	15405.26989	34320.57347	32958.67938	43754.634	37011.2956166667	108554.468	111859.1057	144243.0551	121552.2096
2065	"PI(22:6(4Z,7Z,10Z,13Z,16Z,19Z)/22:4(7Z,10Z,13Z,16Z))"	1			MS2 matched	959.5684815	8.616708333	22092.18909	21808.00286	56490.90586	33463.69927	20780.87933	27961.45771	22605.535	23782.6240133333	25304.45455	25016.93186	17384.65268	22568.6796966667	24888	23322.78214	23912.55277	24041.1116366667	28217.04005	19162.20314	17844.27262	21741.1719366667
1334	Bepridil	1			MS2 matched	367.2823373	7.5249	625.9560683	797.5535278	376.1066667	599.8720876	167.7388509	510.7758857	601.312283	426.609006533333	769.825	526.0029704	545.6018982	613.8099562	725.94	585.6198333	558.0340373	623.197956866667	1386.421333	1023	958.07	1122.497111
1055	"2-(14,15-Epoxyeicosatrienoyl) Glycerol"	1			MS2 matched	377.2791002	5.783475	1115.4216	1027.7085	989.9721	1044.3674	1390.855636	1440.965	1558.369	1463.39654533333	1128.498	1364.77	1276.24	1256.50266666667	1762.819043	1391.133333	1335.962727	1496.63836766667	1046.008889	1088.62	996.1144	1043.58109633333
1373	Calcipotriol	0.999753002			MS2 matched	395.2973823	3.055333333	4386.782501	4826.407404	2119.989	3777.72630166667	3910.227848	3698.559176	3871.2679	3826.68497466667	2999.493082	4444.751955	3166.464981	3536.90333933333	4133.479736	4107.608515	1993.42	3411.50275033333	5555.199333	4116.132823	4765.920064	4812.41740666667
1807	"methyl ester 3,15,19-trihydroxy-4,4,8,12,16-pentamethyl-17-oxo-Androsta-11,15-diene-14-carboxylic acid"	0.786494538			MS2 matched	447.2689804	7.188133333	2794.723462	3160.119529	2732.1216	2895.65486366667	2949.960714	2736.72	2332.445143	2673.04195233333	2063.428714	2161.632	2445.81138	2223.62403133333	3281.408752	3152.4906	2923.1565	3119.01861733333	4891.452467	4295.887786	4761.85	4649.73008433333
1734	L-Canavanine	0.743801653			MS2 matched	177.1016046	2.55685	677.5816956	288.9705396	786.0206947	584.190976633333	1250.605714	1138.035889	718.3447037	1035.66210223333	798.6167143	1204.487595	1289.1882	1097.43083643333	2186.161111	1593.956	1774.128571	1851.41522733333	4285.032727	5530.364	4715.25	4843.548909
1927	PA(12:0/17:1(9Z))	1			MS2 matched	605.4221959	6.208708333	1120.730713	1217.2121	1133.877726	1157.273513	1439.802813	998.470492	2023.675588	1487.31629766667	936.6358924	2260.006871	1353.525367	1516.72271013333	678.81	2672.255	1262.364273	1537.80975766667	897.17	1336.773462	1623.686638	1285.8767
1860	"N,N-Dimethylformamide"	0.971820682			MS2 matched	74.05954569	0.587041667	7206.122395	10073.50233	9792.221607	9023.94877733333	7566.011637	9543.309572	8346.4975	8485.272903	8572.999598	9513.900847	10245.24308	9444.04784166667	12673.69217	5802.140842	10447.12894	9640.98731733333	8888.51628	9187.532749	10167.92449	9414.65783966667
1223	"8-[5-(5,7-dihydroxy-4-oxo-2,3-dihydrochromen-2-yl)-2-hydroxyphenyl]-5,7-dihydroxy-2-(4-hydroxyphenyl)chromen-4-one"	1			MS2 matched	541.1201369	10.5557	2048.226923	1810.7	2100.923077	1986.61666666667	2269.730273	458.584	653.3514545	1127.22190916667	2307.657143	2264.264357	1879.459529	2150.460343	2138.385385	2304.8585	2109.942857	2184.39558066667	2026.12	1628.12	1801.822846	1818.68761533333
1123	3alpha-Acetomethoxy-11alpha-oxo-12-ursen-24-oic acid	1			MS2 matched	527.3813162	4.150666667	610.7811111	0	0	203.5937037	0	0	0	0	15.33004761	0	0	5.11001587	0	0	0	0	121.8935303	85.81486511	112.9812826	106.896559336667
795	Sanchinoside B1	0.984602889			MS2 matched	637.4416992	7.802833333	2159.77327	1608.36	1522.226486	1763.453252	1739.293096	2130.575352	2174.901497	2014.923315	3127.037174	2029.111	1561.668573	2239.272249	2481.973941	1931.949675	1896.580667	2103.50142766667	2452.934221	1367.551692	2282.038958	2034.174957
1660	Harringtonine	1			MS2 matched	532.2591651	2.479466667	1612.845	37.33658346	691.418	780.533194486667	2855.834476	1201.663333	948.8746154	1668.79080813333	2403.056923	721.8342857	3101.972571	2075.6212599	2225.799611	3798.3706	1040.112	2354.760737	2634.837214	3031.644	2609.425	2758.63540466667
282	Catechin	1			MS2 matched	579.1583886	1.976916667	699.1475677	970.415742	733.6061234	801.0564777	1593.639133	1484.569194	1468.704392	1515.637573	1207.283916	1469.272419	693.0238333	1123.19338943333	1470.510006	2416.5765	1512.346373	1799.81095966667	2186.683636	2295.237724	2452.487984	2311.46978133333
2059	"PI(20:2(11Z,14Z)/22:4(7Z,10Z,13Z,16Z))"	1			MS2 matched	939.6000695	10.53065833	15111.572	16550.032	12469.65	14710.418	12327.38156	16661.53125	10069.216	13019.37627	20189.16733	13120.4904	20007.89843	17772.51872	23710.62625	28366.32245	17475.30625	23184.0849833333	15152.40375	13370.875	10245.22667	12922.83514
1192	5-Hydroxystreptomycin	1			MS2 matched	598.2748721	4.009583333	78.25298636	155.859375	147.617678	127.243346453333	545.0332576	321.0421143	273.928299	380.001223633333	304.8303223	283.9369914	364.9326782	317.8999973	816.031468	383.776	745.472	648.426489333333	1175.411654	1214.1	577.02	988.843884666667
1635	Glycerol 1-hexadecanoate	0.932733486			MS2 matched	331.284161	6.958066667	238369.6185	225664.6264	278251.4	247428.5483	194279.294	255071.1735	245598.071	231649.512833333	266715.8337	300500.6994	276065.805	281094.1127	423885.9095	334478.3297	382309.314	380224.517733333	440469.1028	397835.5926	417179.6481	418494.781166667
486	Leu-Leu-Leu	0.961634792			MS2 matched	356.2591616	2.998933333	64.76451111	104.9475861	0	56.57069907	521.9181366	0	56.35313755	192.757091383333	1880.783333	544.2190247	2782.04	1735.6807859	8890.56	6867.876273	7695.182	7817.87275766667	9752.009091	12653.53683	12395.439	11600.328307
1841	Momordenol	1			MS2 matched	427.3555066	8.545983333	11799.6615	11605.63819	8712.026615	10705.775435	12278.87213	14954.25225	2409.393	9880.83912666667	12202.986	12296.91375	10964.44475	11821.4481666667	12839.11491	13980.12016	13111.3465	13310.1938566667	13799.56622	11216.78225	14172.62391	13062.9907933333
2083	Prostaglandin E2-biotin	1			MS2 matched	663.4235318	5.939083333	819.4609091	780.9741667	748.3418182	782.925631333333	1043.2825	865.03875	875.3790909	927.900113633333	843.5538462	659.9700833	868.0953846	790.539771366667	1439.433333	898.9758	1171.73	1170.04637766667	1605.359692	1637.380556	975.52	1406.08674933333
519	LPI 18:2	1			MS2 matched	595.2915256	2.337666667	551.61	628.2953571	5.895656041	395.267004380333	925.1924706	723.8251429	542.64	730.552537833333	1310.218	594.9111111	2447.097882	1450.74233103333	3143.539826	1726.60896	2602.983333	2491.04403966667	2605.949067	1920.069545	2809.404	2445.14087066667
1650	GranisetronHCl	1			MS2 matched	625.4076796	8.0527	1490.114746	1798.895257	1603.128333	1630.71277866667	2067.101879	2138.38253	1868.887422	2024.79061033333	2303.426125	1595.367436	1533.786203	1810.85992133333	1832.390438	1974.025591	2230.298394	2012.238141	2202.5685	1683.470148	2250.526919	2045.52185566667
109	2-Aminoadenosine	0.879888268			MS2 matched	563.2132941	4.027216667	570.3964272	883.0539344	706.4166941	719.955685233333	1126.446716	879.435683	550.6191629	852.1671873	1248.443153	880.1706594	1385.837582	1171.48379813333	7198.410833	2256.043636	6641.117308	5365.19059233333	17548.18029	13127.18143	17129.61375	15934.9918233333
749	Piperdial	1			MS2 matched	249.1511102	5.644116667	567.4788182	403.968	514.9726	495.4731394	458.7515455	625.83	561.3628235	548.648123	507.3553333	577.6344444	692.1709091	592.3868956	555.9695157	545.5211429	591.7916667	564.427441766667	621.4815008	526.0922727	745.1675812	630.9137849
1010	"14,15-EET"	1			MS2 matched	343.2240795	5.273375	6156.303563	1630.496635	2531.924255	3439.57481766667	10671.62933	493.4832222	671.7799	3945.6308174	2063.425632	651.1458333	3110.707667	1941.75971076667	667.5455	637.191	446.98125	583.905916666667	1847.055244	1920.232688	1468.567091	1745.28500766667
405	Ganoderic acid L	0.83692053			MS2 matched	533.3042422	3.262316667	13305.24128	13945.84241	18921.40119	15390.8282933333	17260.43242	29854.60233	17158.236	21424.4235833333	19206.796	23107.83439	14132.29137	18815.6405866667	21037.23188	19193.43208	36963.39951	25731.35449	19592.96455	20382.7245	34787.7007	24921.1299166667
911	"(22E)-1alpha-hydroxy-22,23-didehydrovitamin"	1			MS2 matched	399.324854	6.147316667	524.4528809	388.5024	498.9229088	470.626063233333	876.1221757	621.1547445	618.8122694	705.3630632	525.84975	774.5444404	868.0571816	722.817124	1017.658461	1105.873773	793.5340678	972.355433933334	929.9727273	1030.65311	905.3495483	955.325128533333
403	Ganoderic acid H	0.702976649			MS2 matched	571.2991509	6.387466667	640.816	35020.79432	545.8022222	12069.1375140667	1677.47931	1157.032433	850.454	1228.32191433333	956.9226667	75154.35343	452.904	25521.3933655667	1525.900125	1197.258333	857.4506471	1193.53636836667	2057.6427	2046.87869	1474.360417	1859.627269
404	Ganoderic acid K	0.704206242			MS2 matched	573.30246	5.476083333	4911.968372	2714.438647	4765.048762	4130.48526033333	3321.599368	2824.803	4151.305846	3432.56940466667	3681.10405	3442.340105	4142.105111	3755.18308866667	5616.77242	7154.196	4501.40625	5757.45822333333	7369.31815	4469.75	7139.460449	6326.17619966667
415	GlcADG 30:2	1			MS2 matched	711.476566	10.5742	650.2588348	287.0784073	199.6061365	378.9811262	679.3690948	402.1269857	228.9024902	436.799523566667	743.6037647	949.3654737	338.365	677.1114128	1107.609521	1011.516	663	927.375173666667	1106.255526	1165.1384	1321.244438	1197.54612133333
778	Pubescenol	1			MS2 matched	473.2895404	10.55626667	3176.055	3452.204833	2642.895619	3090.38515066667	2972.846077	3339.413	2588.622	2966.960359	3236.514133	5516.712647	2385.279	3712.83526	3517.283	3616.649889	2141.034133	3091.655674	3156.027733	2668.575	3074.12875	2966.24382766667
1740	Leukotriene D4	1			MS2 matched	497.2778353	10.13296667	2812.696074	2832.842876	2613.196176	2752.91170866667	2871.397074	2689.825119	6064.091081	3875.10442466667	2603.341233	2875.655597	2561.629232	2680.20868733333	3063.527796	3061.591839	5113.831655	3746.31709666667	2170.2382	3225.727074	2642.846849	2679.604041
2004	PE-Cer(d14:1(4E)/22:1(13Z)(2OH))	1			MS2 matched	703.5394197	4.928633333	15.13484331	109.2528168	120.9196888	81.7691163033333	0	232.983551	45.03151245	92.6716878166667	17.36816406	153.291982	269.9675737	146.875906586667	175.1594238	27.77596768	0	67.6451304933333	48.1768158	148.3143768	0	65.4970642
1036	"1alpha-hydroxy-18-[m-(1-hydroxy-1-ethylpropyl)-benzyloxy]-23,24,25,26,27-pentanorvitamin"	1			MS2 matched	523.3824143	6.973066667	2058.562167	1397.075	2208.36	1887.99905566667	1089.901123	941.1938462	1429.444199	1153.51305606667	2137.402353	1541.17	1502.117647	1726.89666666667	1991.817333	1343.0098	1359.928126	1564.91841966667	1412.279609	1167.656667	1373.728356	1317.88821066667
183	5-Hydroxycastavinol	0.874765404			MS2 matched	565.1563733	2.785416667	10738.11573	7779.656818	7917.258462	8811.67700333333	4788.19	9516.00375	9864.965	8056.38625	6944.493231	9820.682083	5485.772222	7416.982512	5543.984	5408.179	6386.662583	5779.60852766667	7804.711429	6408.152727	5613.655385	6608.839847
1731	Latanoprost (free acid)-d4	1			MS2 matched	395.2785485	4.64955	1151.479516	853.3195	1696.026018	1233.60834466667	1767.029899	1628.870832	1737.915567	1711.27209933333	1912.080688	1197.787092	1499.70828	1536.52535333333	2366.237549	1521.070932	1907.647351	1931.651944	1974.622907	1621.114	2407.868371	2001.20175933333
93	"1-Hydroxy-2-(9Z,12Z,15Z-octadecatrienoyl)-sn-glycero-3-phosphoethanolamine"	1			MS2 matched	474.268547	4.247216667	9987.3408	11753.73344	10611.23656	10784.1036	4241.2581	10608.717	14304.64862	9718.20790666667	11521.80585	12854.31333	9082.143333	11152.754171	10963.2375	13673.046	8333.3225	10989.8686666667	16872.56612	10324.40073	12614.84292	13270.6032566667
274	Blumenol C O-[rhamnosyl-(1->6)-glucoside]	1			MS2 matched	517.2708705	8.866883333	2162.882211	1469.65	848.6930769	1493.74176263333	1302.130667	2047.5273	1443.8135	1597.82382233333	2161.016211	1750.371875	1263.245176	1724.877754	1969.026667	1687.027222	914.6483333	1523.56740743333	2118.564737	1972.884	1997.463571	2029.637436
817	Spironolactone	1			MS2 matched	415.1998602	2.829141667	42401.54118	47009.56838	38929.43831	42780.1826233333	38949.94869	52312.60031	50790.55981	47351.03627	35752.55829	48781.85813	38763.27814	41099.23152	39086.52857	40622.6506	40569.569	40092.9160566667	42520.9719	41647.232	38828.6424	40998.9487666667
51	"[6]-Gingerdiol 3,5-diacetate"	0.788405797			MS2 matched	379.2138397	5.773358333	9186.473412	8073.424889	7461.580263	8240.49285466667	4989.091862	9487.227158	8142.647294	7539.655438	4669.05	4923.975056	4638.4448	4743.82328533333	5909.636621	5626.714588	6260.8392	5932.396803	6619.143158	7187.636	8595.643588	7467.47424866667
827	Stearolic acid	1			MS2 matched	279.2344101	8.640158333	490.4029312	491.0146484	742.8183172	574.745298933333	686.4724823	800.8887233	546.9472382	678.1028146	652.2151917	755.1761215	779.2301285	728.8738139	1530.627435	897.2005615	1402.690355	1276.8394505	2941.734838	1972.151462	3157.971985	2690.61942833333
1844	Monooleoylglycerol	0.916727263			MS2 matched	357.2991923	7.0117	16300.07294	12515.20375	15972.10789	14929.1281933333	72424.92537	24307.44963	17194.74789	37975.70763	41563.34389	30119.374	60642.378	44108.3652966667	172659.2345	85038.02357	100156.9579	119284.738656667	300065.827	131771.3897	277077.4451	236304.887266667
2012	Persin	1			MS2 matched	381.2968958	8.05285	79931.25	91020.15	116750.6717	95900.6905666667	80030.37219	85177.14	75918.87	80375.46073	126801.3197	89906.26157	82180.79573	99629.459	97805.24443	81624.767	84201.64967	87877.2203666667	102729.6	88771.7767	86384.62571	92628.66747
1437	Corylin	1			MS2 matched	321.1075388	2.9843	1891.588333	2145.121667	2271.28	2102.66333333333	2376.290944	2556.792	2626.316986	2519.79997666667	2332.17225	2736.588818	2591.227	2553.329356	2794.704	2632.023	2940.934	2789.22033333333	1893.784333	2664.85	2362.878	2307.17077766667
1243	Abscisic acid	1			MS2 matched	265.1439087	3.308816667	3972.281667	4577.327857	4555.049333	4368.219619	2392.95	3946.299845	3435.093469	3258.114438	2857.512016	2528.274571	3533.487545	2973.09137733333	3881.345	2466.002	4523.505882	3623.61762733333	2817.012812	2868.889252	3232.590698	2972.83092066667
1748	Lipoxin D4	1			MS2 matched	513.2643909	3.280566667	3152.208857	3663.111429	2347.216667	3054.17898433333	3693.623333	3872.108357	2806.575273	3457.43565433333	2946.573333	842.86	2789.226188	2192.886507	4626.856765	1897.7875	1618.986	2714.54342166667	1434.2	4915.08	2591.256	2980.17866666667
1237	9-hydroxy-12-octadecenoic acid	0.948640595			MS2 matched	299.258527	4.149833333	686.86	0	591.1623993	426.007466433333	689.0962257	296.2599304	338.665625	441.3405937	522.33	176.5956688	334.9733582	344.633009	414.1790039	612.8999084	306.9930878	444.6906667	304.6430626	481.728	579.4363037	455.2691221
113	2-Deoxyguanosine	1			MS2 matched	266.0894774	1.043708333	921.188	1811.759098	1346.03	1359.65903266667	2056.212429	1957.177588	981.6788889	1665.02296863333	1436.584244	1453.930123	1443.761977	1444.75878133333	7213.96452	2079.084443	2349.801664	3880.950209	2627.639552	3135.566545	3868.354286	3210.52012766667
1976	"PC(16:1(9Z)/22:6(4Z,7Z,10Z,13Z,16Z,19Z))"	0.999892679			MS2 matched	804.5505479	7.022183333	17161.577	9601.823286	12028.22174	12930.5406753333	25221.70782	16908.30078	10195.70654	17441.9050466667	20692.02957	49386.42859	25959.432	32012.6300533333	18500.90523	12611.86923	18441.94927	16518.2412433333	34786.97727	28329.93091	27481.91727	30199.6084833333
552	Lysyl-Phenylalanine	1			MS2 matched	292.1680429	1.868316667	5.609181124	28.75869751	13.96022123	16.1093666213333	402.5560276	26.31441879	17.43253326	148.767659883333	172.6565336	138.7497354	640.5190115	317.308426833333	1766.101176	1116.100857	1604.276429	1495.49282066667	2342.915	3010.24725	3189.370222	2847.510824
118	2-Hydroxy-4-methoxyacetophenone 5-sulfate	0.761661324			MS2 matched	261.0088009	1.39065	6170.739524	7330.697524	6254.970429	6585.469159	6672.139762	8951.99	7617.5554	7747.22838733333	5945.275	7336.2663	6615.384136	6632.30847866667	7171.4625	6826.335714	6965.336667	6987.711627	7729.702522	7289.171217	7750.132591	7589.66877666667
1936	"PA(14:1(9Z)/20:3(8Z,11Z,14Z))"	0.752873563			MS2 matched	669.4479708	10.11665	11162.94508	11945.46367	6531.266	9879.89158333333	14323.53065	13770.1368	4419.365294	10837.6775813333	14018.9915	11834.50235	4776.937579	10210.1438096667	12634.40746	9579.075	5967.156667	9393.54637566667	7710.3177	5900.420063	6360.519273	6657.08567866667
320	D(-)-Arginine	0.819446663			MS2 matched	173.1040664	0.7611	2498.768111	3305.4912	2441.312	2748.52377033333	3328.202222	1095.073714	747.9737143	1723.74988343333	2634.0075	2493.78675	4837.750222	3321.84815733333	5399.04	5127.042111	5683.001333	5403.02781466667	8006.596	11420.7972	9420.453818	9615.949006
343	Dihydrocubebin	1			MS2 matched	357.1381136	3.273533333	6139.190909	4612.856925	3635.62	4795.889278	2629.2676	4899.11625	3476.896072	3668.42664066667	3466.283	5023.585714	3376.163429	3955.34404766667	3794.423111	3900.02475	4573.590625	4089.346162	3306.702286	1987.651	2762.466	2685.60642866667
326	DG(15:0/0:0/16:1n7)	1			MS2 matched	551.4765592	10.44955	1261.460471	3134.419897	935.1518519	1777.01073996667	1357.796222	1752.885882	1613.726118	1574.80274066667	1608.664765	3888.865059	632.5704	2043.36674133333	2319.492762	1449.026526	685.5831579	1484.7008153	2956.871273	2695.039815	2137.711609	2596.540899
648	PA 24:2	1			MS2 matched	531.3148843	4.972766667	2492.168063	3163.82	2520.54425	2725.510771	3691.882682	3368.794629	2958.619455	3339.76558866667	3039.46	2878.424687	2794.813636	2904.23277433333	5318.430591	3342.049429	4178.4504	4279.64347333333	4082.144987	3296.39975	4514.693813	3964.41285
1678	Homodolicholide	1			MS2 matched	493.3494685	8.24685	3446.873571	2505.557333	2666.110714	2872.847206	1663.9794	4033.28	3122.358667	2939.872689	3618.949412	3810.496941	1246.519852	2891.988735	2517.763684	2474.181529	2819.867857	2603.93769	2091.384615	1523.7375	1382.463304	1665.86180633333
2073	Poriferasterol	0.77075106			MS2 matched	413.3770247	8.082491667	11785.09535	6044.29904	55.57438777	5961.65625925667	13079.315	11751.16739	13917.62677	12916.0363866667	6188.646406	7616.321622	6173.916866	6659.628298	7603.69873	9676.623614	7039.0882	8106.47018133333	7819.054737	8803.921648	8963.320598	8528.765661
993	11-Hydroxyeicosatetraenoate glyceryl ester	0.770125143			MS2 matched	395.2889096	3.369666667	10204.98	13313.18667	8325.161429	10614.4426996667	5195.014643	9864.8	8899.103909	7986.306184	9238.641429	8781.040375	8247.54	8755.74060133333	12678.4	14333.9325	10217.2275	12409.8533333333	16364.07857	11859.21273	10303.055	12842.1154333333
1480	DG 29:3	1			MS2 matched	538.4451869	5.049733333	249.0546875	344.6209717	427.5063171	340.3939921	296.6426503	337.5056035	395.9819717	343.376741833333	364.3054225	398.738131	346.6421305	369.895228	798.1825045	391.1171595	354.1621094	514.4872578	355.645752	509.9461529	302.0337384	389.208547766667
2246	Tyr Ile	0.72136888			MS2 matched	295.1640318	2.543641667	12191.94667	890.88	1351.754444	4811.527038	15693.66857	2737.466273	1676.74375	6702.62619766667	10704.24385	7663.6	5933.545714	8100.463188	35788.491	26006.39455	30804.27	30866.3851833333	22447.392	78277.46811	76821.76727	59182.2091266667
1481	DG 29:5	1			MS2 matched	534.4152972	8.035641667	997.9157368	1294.749353	1170.086063	1154.25038426667	1168.492765	1417.432059	1263.6045	1283.17644133333	1186.504545	1021.420625	1132.141667	1113.35561233333	1164.241467	1410.44	1154.234118	1242.97186166667	1527.994737	1192.239421	663.9195	1128.05121933333
518	LPI 16:3	1			MS2 matched	565.2490692	6.429966667	1220.96	1438.835643	1460.440267	1373.41197	1744.231833	2252.560941	2097.472308	2031.421694	1711.677846	1514.84175	1360.542286	1529.02062733333	1519.321625	1695.221308	1764	1659.514311	2211.804125	2118.558	1858.405	2062.922375
797	Scillipheosidin 3-[glucosyl-(1->2)-rhamnoside]	1			MS2 matched	707.3331186	2.875983333	394.3040039	569.6990585	456.9086667	473.637243033333	429.8302277	813.1873108	588.75	610.5891795	558.6302	683.7257385	1162.481857	801.6125985	521.472	666.8069946	386.6679077	524.982300766667	610.259	774.707	643.6248	676.196933333333
2177	Soyasaponin I	0.783548943			MS2 matched	943.5249777	3.641533333	74852.99533	43975.03769	49607.21	56145.0810066667	104124.7076	68138.88269	34527.9578	68930.51603	48834.369	41831.66625	66827.80129	52497.9455133333	62534.493	49666.6688	50114.375	54105.1789333333	54930.35925	54426.834	75865.34571	61740.84632
375	Ethyl 3-hydroxytridecanoate	1			MS2 matched	257.2135797	5.105633333	8839.480065	9125.344003	8223.366479	8729.396849	8643.546417	7731.7568	8510.236206	8295.17980766667	9758.605967	8884.83691	11839.608	10161.016959	10591.31461	12614.265	10742.57381	11316.05114	11736.28046	11063.20281	10045.57403	10948.3524333333
1311	Aspidofractine	1			MS2 matched	367.2089271	3.29905	19410.71786	21389.58857	18496.95786	19765.7547633333	20634.07693	22995.06429	18073.397	20567.51274	17500.588	20074.091	15972.7115	17849.1301666667	17440.83214	16866.31515	15441.63621	16582.9278333333	9755.453545	8675.789091	8637.894561	9023.04573233333
1298	Argininosuccinic acid	1			MS2 matched	291.1353532	0.834958333	2532.395563	4007.98825	2487.089091	3009.15763466667	6855.828	4086.2556	1964.625571	4302.23639033333	5810.685137	4174.491385	6817.729875	5600.968799	4667.533333	7438.582857	3337.224154	5147.78011466667	2954	5826.181154	2341.5095	3707.230218
1486	DG 35:6	1			MS2 matched	605.4757386	9.781	1879.142324	1722.702954	1805.783203	1802.542827	1610.470041	3058.513274	2142.99886	2270.660725	2732.282096	2583.089252	1349.271602	2221.54765	1969.552518	1637.490802	1613.537109	1740.19347633333	426.4	1330.5867	1259.604762	1005.53048733333
1380	Capsiate	1			MS2 matched	307.189557	4.0064	7938.290928	5433.615151	8402.29125	7258.06577633333	8341.354687	12732.4645	12104.829	11059.5493956667	7852.146088	10875.0486	8071.549268	8932.914652	7536.857762	7404.549207	6499.185955	7146.864308	5414.235077	6208.293447	5183.566774	5602.031766
60	"1,7-bis(3,4-dihydroxyphenyl)-6-hydroxyheptan-3-one"	1			MS2 matched	345.1446428	0.9677	1520.3224	1967.169167	1805.479091	1764.32355266667	425.81	1536.133333	1649.443231	1203.79552133333	749.7586364	1465.3541	738.4341429	984.515626433333	1985.9225	1623.078167	2689.741154	2099.580607	4824.48	6377.558647	506.7512	3902.929949
1251	Adenosine	0.733844063			MS2 matched	268.1039428	1.08605	248034.038	286166.285	210313.5053	248171.2761	161854.4652	337796.693	246000.4667	248550.541633333	182403.1806	181248.0426	188546.9811	184066.0681	518719.1262	293317.5961	331623.7321	381220.151466667	613085.2527	648555.89	630604.2185	630748.453733333
689	PE 29:5	1			MS2 matched	638.380472	6.36415	442.1829364	265.0047633	313.0132835	340.0669944	823.017	586.2289231	514.2673111	641.171078066667	979.9965	950.6911111	1546.516714	1159.06810836667	2325.6494	1802.090143	2367.006667	2164.91540333333	3756.6354	2765.7045	2306.973	2943.1043
687	PE 29:1	1			MS2 matched	646.437846	7.737033333	2208.7582	2880.582	2871.6105	2653.65023333333	3675.21665	4203.289588	3274.996353	3717.834197	2008.391467	2135.911882	3197.53725	2447.28019966667	4918.055118	3042.563944	4421.8978	4127.50562066667	7726.623667	4871.544565	8921.7369	7173.30171066667
688	PE 29:3	0.845556514			MS2 matched	642.4076403	7.016866667	3486.1204	2347.0608	2964.62	2932.6004	5214.419368	5276.911294	2408.32425	4299.88497066667	4174.9572	3001.8835	3553.515	3576.78523333333	7767.675	5585.2115	8464.2864	7272.39096666667	8478.134667	9927.981818	8481.930429	8962.68230466667
853	Trehalose 6-phosphate	1			MS2 matched	421.079395	0.945616667	1846.2752	5128.675429	5635.3844	4203.44500966667	849.8443636	1405.1466	7113.7	3122.89698786667	2618.023571	3965.720833	4710.303	3764.682468	2620.804	2895.953083	4513.643056	3343.466713	634.190375	2825.438545	2230.527273	1896.718731
2165	SM d28:4	0.812135097			MS2 matched	613.442885	8.89205	41669.63955	41176.67529	33268.928	38705.0809466667	49144.2975	50897.78	55748.42368	51930.16706	37201.16235	32891.03086	47307.78667	39133.3266266667	32995.3271	48229.58457	33970.54857	38398.4867466667	41939.595	31297.97045	48605.18282	40614.2494233333
2110	PS(19:1(9Z)/0:0)	0.714342804			MS2 matched	538.3115407	3.280216667	1692.15025	2368.909091	598.256	1553.10511366667	281.5784677	1249.024	2256.435833	1262.34610023333	345.6819458	4747.542545	531.2087191	1874.81106996667	1500.783	3857.590062	3461.835125	2940.06939566667	1463.103636	3892.62125	4048.137	3134.62062866667
798	Secobryononic acid	1			MS2 matched	469.336111	6.373466667	14070.28629	11378.7044	10465.558	11971.51623	14565.89853	17257.60612	14300.5275	15374.6773833333	13560.866	13372.134	12489.83206	13140.94402	17343.864	18954.6525	19230.23	18509.5821666667	18521.888	19949.26159	20910.708	19793.95253
122	2-hydroxyphytanic acid	0.999992676			MS2 matched	327.2935186	8.456783333	12551.40909	11208.02182	9889.874727	11216.4352123333	6384.132857	12226.90243	8626.2425	9079.09259566667	14827.412	10806.83533	7182.174476	10938.8072686667	9959.3286	7349.100762	9365.82725	8891.41887066667	14860.9664	12912.2	15644.22618	14472.4641933333
793	S-(5-ADENOSYL)-L-HOMOCYSTEINE	1			MS2 matched	383.1239386	0.845341667	5318.662667	6590.961471	6056.16	5988.59471266667	4934.308571	8225.318611	6115.426778	6425.01798666667	6640.579412	6750.444188	8097.1795	7162.73436666667	6502.901429	6990.87825	4887.848444	6127.20937433333	5632.986769	6182.789143	5851.685538	5889.15381666667
791	Rubraflavone B	0.895199063			MS2 matched	473.2428202	8.597183333	10536.53572	3398.635556	6318.343333	6751.17153633333	7909.877412	8704.020722	6871.218667	7828.372267	9580.081125	10745.66316	6863.902118	9063.21546766667	12671.64889	9994.347588	9404.990526	10690.3290013333	15254.21056	14320.88029	14684.77305	14753.2879666667
1628	Gln Ile	0.892116545			MS2 matched	260.1604978	2.437366667	2754.941538	2327.394462	2086.7	2389.67866666667	52491.36331	9951.057188	4717.875571	22386.7653563333	40836.954	32015.36787	68377.71937	47076.6804133333	86940.39667	76288.28	69678.255	77635.64389	137370.8005	193572.94	149896.8096	160280.183366667
1461	DEFEROXAMINE MESYLATE	1			MS2 matched	561.3777916	7.5378	3387.737294	5011.945714	3564.477429	3988.053479	3239.6	6074.622235	3806.641333	4373.62118933333	4154.887647	3011.655	2792.491846	3319.67816433333	3818.109	3495.495	2809.631929	3374.41197633333	3367.214231	3393.271538	3013.154333	3257.880034
1315	Atazanavir sulfate	1			MS2 matched	727.3722062	2.665116667	1219.992308	1296.863077	1072.487368	1196.44758433333	572.9322857	148.8504283	115.9965007	279.259738233333	1436.304333	575.6342727	2375.9082	1462.6156019	1105.026667	685.54	1041.033	943.866555666667	2314.053324	2244.739	967.2553825	1842.01590216667
2120	Pulvomycin	1			MS2 matched	839.4588955	3.068133333	16.95002238	6.533357408	8.360519409	10.6146330656667	388	0	8.363164266	132.121054755333	746.7833333	747.3890833	673.4781818	722.550199466667	73.41725667	825.0444444	69.85710907	322.772936713333	68.09191386	112.6777954	153.9739736	111.58122762
189	6-alpha-Methylprednisolone	1			MS2 matched	747.4175981	2.947033333	333.0723156	361.8398784	384.0762052	359.662799733333	357.338243	339.0872109	361.137859	352.5211043	503.5589392	97.04287997	652.998592	417.866803723333	503.58	754.2576793	629.9192616	629.252313633333	993.5209822	481.9713333	926.7259089	800.739408133333
1777	lysoPE 18:0	0.713671576			MS2 matched	482.3236096	5.76225	537.7593994	614.4080764	664.2658452	605.477773666667	1364.120625	786.165	630.1157227	926.800449233333	1601.513588	876.9431496	1215.194	1231.21691253333	1700.140615	1812.6675	2045.871611	1852.893242	3274.279048	2266.783882	2837.668059	2792.91032966667
541	lysoPE 18:1	1			MS2 matched	478.2904546	5.737675	7296.1059	6984.961579	7354.2436	7211.77035966667	17848.85652	15189.05768	8924.115789	13987.3433296667	11743.34	12404.195	19126.95429	14424.8297633333	22143.0726	18116.41	19255.4784	19838.3203333333	21643.7688	20811.1904	21696.43782	21383.7990066667
1778	lysoPE 18:2	0.734425756			MS2 matched	478.291803	4.55955	207328.3425	207921.9	208037.4735	207762.572	99248.69314	187424.2286	218218.5571	168297.159613333	215200.1101	203457.9519	124064.0773	180907.379766667	171911.8067	257478.6979	149875.0197	193088.5081	156792.0098	122812.6236	358935.7603	212846.7979
1981	"PC(18:3(6Z,9Z,12Z)/0:0)[U]"	0.738521432			MS2 matched	518.3210236	4.959233333	293203.2875	307721.1025	268557.075	289827.155	206715.8135	281203.065	314499.4562	267472.778233333	258028.2956	288093.4631	207158.2494	251093.336033333	300548	263096.344	260250.0421	274631.462033333	280093.0461	263598.1425	210608.6612	251433.283266667
1134	"3-Ethoxyandrosta-3,5-dien-17beta-ol propanoate"	1			MS2 matched	373.2747638	4.602716667	1907.788571	2511.6	1972.2825	2130.55702366667	2380.375	2323.548	2599.705549	2434.54284966667	2807.31	1955.688571	3195.415556	2652.804709	2828.03625	2469.363875	2486.914286	2594.77147033333	2634.714125	2157.065	2942.636667	2578.13859733333
1150	3-Oxochol-4-en-24-oic Acid	1			MS2 matched	373.2691009	8.450166667	556.8258929	729.3576311	610.7734549	632.318992966667	598.3285283	694.4530596	567.9931641	620.258250666667	1006.606937	543.9040375	493.2019239	681.2376328	628.1268311	530.8200439	629.8851842	596.277353066667	1121.389952	737.0347421	720.12	859.514898033333
2121	Pyraclostrobin	1			MS2 matched	410.088007	4.953391667	2010.229	4382.4	1737.7074	2710.11213333333	1322.09	2506.297692	1497.528	1775.30523066667	4914.946667	994.62	1758.442	2556.002889	1447.765736	1366.237143	2385.815268	1733.27271566667	3167.443533	1607.276769	2917.166154	2563.962152
129	"3,8-dihydroxy-1-methoxy-4-(1,3,4-trihydroxybutan-2-yl)xanthen-9-one"	0.897005588			MS2 matched	361.0967594	3.042341667	7252.626182	7085.737739	6774.279158	7037.547693	5711.88165	8114.166667	6965.49913	6930.51581566667	7112.797	6398.8473	5032.053947	6181.232749	6014.481	5801.595	5634.115667	5816.73055566667	6672.771389	5127.5	5370.873529	5723.71497266667
1320	Axerophthene	0.847740638			MS2 matched	271.2419344	7.165116667	7008.114786	4000.991647	5678.689714	5562.59871566667	5767.73	10292.1152	7133.020933	7730.95537766667	6713.177455	3341.441214	4706.8695	4920.49605633333	9920.0402	5246.886313	12052.98318	9073.303231	7998.621158	6482.042788	4740.65	6407.10464866667
894	(+)-BUTACLAMOL HYDROCHLORIDE	1			MS2 matched	362.2453847	5.878366667	2414.065214	2145.865455	2462.325933	2340.75220066667	2483.936	2990.81	2575.636688	2683.460896	2318.220938	2024.077059	2928.136471	2423.478156	4419.105737	3182.961875	3204.8142	3602.29393733333	4439.696375	5437.182706	4020.6215	4632.50019366667
820	SQDG 28:8	0.904017237			MS2 matched	721.3337662	3.149366667	2911.370987	3969.311667	789.4177778	2556.70014393333	822.7836	2996.643987	1093.993474	1637.80702033333	4682.054364	2869.740234	1610.390076	3054.061558	2757.444697	2063.495	1090.28625	1970.408649	810.5085	2143.420833	2520.956711	1824.96201466667
2251	Uvaricin	1			MS2 matched	649.49929	9.799566667	6916.5	5906.5875	7565.355	6796.1475	7001.215154	10704.15929	6780.854769	8162.07640433333	8006.632308	16432.06091	4788.244286	9742.31250133333	7182.761875	5539.79775	5245.420583	5989.326736	7797.154571	9271.3455	5396.726638	7488.408903
845	Tolazoline	1			MS2 matched	159.1020696	3.29945	2873.3345	5874.625103	958.8102	3235.58993433333	4813.868312	5445.413556	2813.6756	4357.65248933333	4068.271875	4349.214652	4608.266667	4341.91773133333	2198.073913	3105.195105	4177.775074	3160.34803066667	2991.57275	3446.837789	4062.710654	3500.373731
1801	"Methyl (2S,3R,4S)-4-{[(1R)-2-acetyl-6,7-dihydroxy-1,2,3,4-tetrahydro-1-isoquinolinyl]methyl}-2-(beta-D-glucopyranosyloxy)-3-vinyl-3,4-dihydro-2H-pyran-5-carboxylate"	1			MS2 matched	566.2261944	3.150516667	1401.523158	431.5929775	1053.2725	962.129545166667	437.1666667	433.071167	801.32	557.185944566667	403.4431839	318.7125366	374.3708089	365.508843133333	534.9709702	457.1691284	622.0556641	538.065254233333	1424.64375	1254.505	1972.873636	1550.67412866667
973	"[(2S,3R,4S,5S,6R)-6-[[(2R,3R,4R,5S,6R)-3,4-dihydroxy-6-(hydroxymethyl)-5-[(2S,3R,4R,5R,6S)-3,4,5-trihydroxy-6-methyloxan-2-yl]oxyoxan-2-yl]oxymethyl]-3,4,5-trihydroxyoxan-2-yl] (1S,2R,4aS,6aS,6bR,9R,10R,11R,12aR)-10,11-dihydroxy-9-(hydroxymethyl)-1,2,6a,6b,9,12a-hexamethyl-2,3,4,5,6,6a,7,8,8a,10,11,12,13,14b-tetradecahydro-1H-picene-4a-carboxylate"	1			MS2 matched	981.5011724	3.6077	1917.066667	401.4386936	1657.089157	1325.19817253333	1943.882857	2058.86881	843.1681818	1615.30661626667	202.992786	1078.826379	1211.5488	831.122655	1008.108	1086.607333	896.6128571	997.1093967	1274.896835	1376.599583	802.0266667	1151.17436156667
448	Hordatine B glucoside	1			MS2 matched	741.3516475	3.0292	698.7744	1012.343143	1045.673	918.930181	958.7817273	1253.364	1316.362667	1176.16946476667	1430.564562	1255.085236	1404.5373	1363.39569933333	880.627	790.3333333	1429.036	1033.3321111	928.0284	1390.286	902.531	1073.61513333333
2105	PS(16:1(9Z)/0:0)	1			MS2 matched	496.2720204	4.492083333	3130.245364	2211.54375	2881.035111	2740.94140833333	4230.538462	3309.852308	2189.45125	3243.28067333333	3130.4748	2967.898182	3479.777727	3192.716903	3811.946667	3226.839	2720.746	3253.17722233333	1765.53	1939.279833	3350.432222	2351.74735166667
1454	D-2-Aminoadipic acid	1			MS2 matched	144.0647605	1.743983333	2791.986667	2971.380389	4311.577814	3358.31495666667	3187.890438	4132.634048	3179.811105	3500.11186366667	2983.72065	3434.316947	3090.810211	3169.615936	4747.090667	3784.719526	4165.933333	4232.58117533333	4020.02	5236.425	3237.601263	4164.68208766667
506	LPC 18:2	0.710881037			MS2 matched	564.3389047	4.66395	917380.0698	865390.2167	844617.0725	875795.786333333	559273.6677	840789.1796	1051599.983	817220.943433333	807259.7569	954687.507	902936.958	888294.740633333	1209413.355	974305.0693	1139937.675	1107885.36643333	1063337.12	693743.1021	575893.9423	777658.0548
1958	Palmitoylethanolamide	0.962234116			MS2 matched	300.2895132	3.856625	1868.3859	1514.091	1635.978	1672.8183	2428.328	1537	1301.118	1755.482	2369.237	1872.942	2296.9994	2179.72613333333	2738.1775	2629.4532	2729.376	2699.00223333333	2274.815	2232.990875	1576.315556	2028.040477
1149	3-Oxo-5beta-chol-1-en-24-oic Acid	1			MS2 matched	373.273906	5.147966667	834.086	1098.906667	802.4068778	911.799848266667	963.4147368	1151.2853	957.1615454	1023.95386073333	895.0456543	926.64	1069.1428	963.609484766667	1273.515396	985.23	954.8683739	1071.20458996667	1166.4975	1027.919128	1216.819885	1137.07883766667
1092	"2-acetate (1aS,1bS,2S,5aR,6S,6aS)-6-[[3-O-acetyl-6-deoxy-2-O-[(2E)-3-(4-hydroxyphenyl)-1-oxo-2-propen-1-yl]-alpha-L-mannopyranosyl]oxy]-1a,1b,2,5a,6,6a-hexahydro-1a-(hydroxymethyl)oxireno[4,5]cyclopenta[1,2-c]pyran-2-yl beta-D-Glucopyranoside"	1			MS2 matched	761.2186258	9.752391667	4582.955329	4708.647146	4780.614692	4690.73905566667	4590.414075	3117.737	4204.675312	3970.942129	4990.791321	4921.807957	4743.143747	4885.247675	10659.74949	4518.35142	4467.086329	6548.39574633333	5941.44252	4262.717367	4462.239692	4888.79985966667
2224	Thr Tyr	0.883815006			MS2 matched	283.1284686	1.924633333	365.9182795	386.4288737	289.3390789	347.228744033333	5198.46195	1106.713333	622.5821062	2309.25246306667	3681.978105	3196.80075	6827.491857	4568.756904	12526.27186	8602.65525	9677.236571	10268.721227	21952.15716	29101.72153	23635.20695	24896.36188
425	Guanidinoacetate	1			MS2 matched	116.0492495	3.094425	1340.864	1164.234	2120.06398	1541.72066	1522.01619	2070.3606	1680.814154	1757.73031466667	1839.2	1872.87	1423.2825	1711.78416666667	2039.467182	1180.797111	1505.5775	1575.28059766667	753.8685	1060.648	722.2489929	845.588497633333
1353	BMP 24:6	1			MS2 matched	616.3331746	3.15355	292.1879857	779.9323546	334.5919596	468.904099966667	443.8569447	773.9330958	139.4753945	452.421811666667	746.7594428	601.680125	775.5351962	707.991588	2432.130071	1009.986667	2357.090394	1933.069044	4745.377561	3435.480364	4988.352923	4389.73694933333
2132	Rhodamine B	0.782186235			MS2 matched	479.2141843	6.359333333	8120.0991	6680.450857	6067.282091	6955.944016	9175.398391	8882.074238	9941.38805	9332.95355966667	10522.46419	11132.78845	10224.20111	10626.4845833333	14814.64094	11917.10211	13599.00947	13443.5841733333	20101.20879	17922.62842	18925.671	18983.1694033333
2201	TAG 66:19	0.863084112			MS2 matched	1043.702726	5.187233333	3258.3708	2710.924615	2141.401615	2703.56567666667	805.14	4784.715	5020.801333	3536.88544433333	2404.408556	4070.153846	1603.044111	2692.53550433333	6948.27	3659.865	2920.543818	4509.559606	6242.871923	6996.472	2699.7025	5313.01547433333
1710	JNJ-10198409	1			MS2 matched	326.1340394	1.977358333	1501.980741	1879.292625	1283.885107	1555.05282433333	1017.101196	2096.558933	1314.411158	1476.02376233333	728.8816573	1355.521655	1154.44322	1079.61551076667	1599.587182	1236.892621	1024.845625	1287.108476	1838.495471	2361.764706	2071.666286	2090.64215433333
1368	Butylparaben	0.746892548			MS2 matched	195.1012234	4.510775	8732.3817	10109.05458	12194.8106	10345.4156266667	10901.616	9256.930846	12588.147	10915.5646153333	8216.287727	10900.14071	10521.15975	9879.19606233333	9465.454545	8123.5	8782.389	8790.44784833333	7296.696	8750.1808	8970.053333	8338.976711
603	N- (9-FLUORENYLMETHOXYCARBONYL)-L-LEUCINE	1			MS2 matched	352.1540407	2.593825	355.4470716	98.41627225	9216.666667	3223.51000361667	555.1736572	70.96146185	73.76634568	233.300488243333	1174.389545	874.497	2117.529167	1388.80523733333	4324.058143	3092.879533	3773.038286	3729.99198733333	5965.758812	7009.793375	8226.655	7067.40239566667
936	"(3beta,5alpha,6alpha,7alpha,22E,24R)-5,6-Epoxyergosta-8,14,22-triene-3,7-diol"	0.793735347			MS2 matched	427.319801	7.695283333	3573.628769	1609.2825	2678.727796	2620.546355	4327.12751	10766.82257	2850.704725	5981.55160166667	9839.852667	10051.05529	3919.505132	7936.804363	12187.90636	4098.812805	4593.13265	6959.950605	7845.88	10024.81425	10480.89368	9450.52931
1578	Ergosterol Peroxide	1			MS2 matched	429.3348381	6.463516667	1419.318764	1289.91	1050.272727	1253.16716366667	1346.765039	1580.741818	3635.916667	2187.80784133333	1550.395532	1367.798265	648.584	1188.92593233333	1487.282043	609.063	1364.665697	1153.67024666667	1596.154724	1528.427792	1554.014804	1559.53244
1523	DGTS 34:2	1			MS2 matched	736.607153	7.695483333	4656.74029	5211.64303	14470.54855	8112.97729	5262.6925	10003.78718	11962.125	9076.20156	4565.37915	649.5415	4860.604328	3358.508326	12622.656	9871.575915	4238.767107	8910.999674	417.6856201	1019.462029	570.7196	669.289083033333
693	PE 39:4e	1			MS2 matched	766.5765348	5.077441667	3983.890667	4128.266941	2645.438875	3585.86549433333	923.0352	3653.459389	2911.472308	2495.98896566667	1183.938143	2365.115615	1265.052046	1604.70193466667	1979.7836	1691.926133	2115.405	1929.03824433333	2171.8885	1563.715636	1964.885	1900.16304533333
1332	Benzidine	1			MS2 matched	185.1142687	10.54396667	10318.86876	11181.98207	10873.405	10791.41861	11738.46395	11577.6885	11840.85	11719.0008166667	11488.46436	12567.87945	12047.4	12034.58127	10345.9752	15707.17757	16159.13025	14070.7610066667	13150.15278	9311.026	13802.68175	12087.95351
1624	Ginsenoside Rh3	1			MS2 matched	605.4382107	9.092008333	4542.447	2951.028232	2182.262485	3225.24590566667	2939.551891	2327.347873	1636.64	2301.17992133333	3006.90918	2910.696906	1135.817625	2351.141237	2028.908728	4106.326583	3027.201158	3054.14548966667	2415.726563	2600.077718	1592.338928	2202.714403
413	Ginsenoside Rh1	1			MS2 matched	637.440847	8.163433333	1160.337063	1326.629379	462.730828	983.232423333333	774.9508759	654.9767279	404.5363238	611.487975866667	1450.409625	729.3093384	539.8654992	906.5281542	758.7469089	827.5162594	518.6082335	701.6238006	1205.390329	642.4372	686.9696045	844.932377833333
630	Norethindrone acetate	0.819017505			MS2 matched	339.2033578	10.63151667	8823.168	7900.567375	5349.28625	7357.673875	7750.963125	4531.426714	7154.496875	6478.962238	4567.3865	4353.039429	7281.4742	5400.63337633333	8019.572707	5904.093478	7258.843294	7060.836493	8118.825171	7134.915522	3679.2475	6310.99606433333
1166	4-Guanidinobutyric acid	0.862590345			MS2 matched	146.0919471	0.933525	66603.5545	83441.25917	61625.72342	70556.8456966667	69130.62462	89250.11667	73169.60008	77183.4471233333	63608.04	79515.6725	63861.90667	68995.20639	76242.77458	67420.91575	63294.30927	68985.9998666667	32172.5145	34602.67727	25897.17273	30890.7881666667
1167	4-Hydroxy-3-Methoxycinnamaldehyde	0.94907537			MS2 matched	179.0697163	2.864466667	719.2652802	731.3852	1024.786076	825.145518733333	789.3533936	742.7784	852.4568925	794.862895366667	393.1779996	1102.196854	987.5907033	827.655185633333	1881.374969	1760.609171	1367.25	1669.74471333333	2801.071107	2478.821429	2676.85	2652.247512
2191	Surfactin	1			MS2 matched	1058.669263	7.033783333	222.7174288	230.2069451	252.5750475	235.1664738	294.5824432	240.2840576	428.2644162	321.043639	319.9884135	289.1891683	412.0327245	340.403435433333	299.3809052	321.2633988	414.2131772	344.952493733333	923.3978092	871.1902161	1083.456628	959.348217766667
1706	Isorhynchophylline	1			MS2 matched	385.2193738	2.799583333	477.218	4792.493667	4188.891143	3152.86760333333	2275.7953	4732.609143	510.72	2506.37481433333	2805	1645.515	5473.71	3308.075	14147.001	8345.5814	7695.993	10062.8584666667	16644.46	26681.60369	18479.85425	20601.9726466667
1078	"24,24-difluoro-1alpha,25-dihydroxy-26,27-dimethyl-24a-homovitamin"	1			MS2 matched	495.364252	7.8072	2937.324	3714.257	4330.902261	3660.82775366667	1168.432	1916.74716	1418.64705	1501.27540333333	772.0608182	2385.278	1926.553778	1694.6308654	6491.983333	3978.864842	813.9883125	3761.6121625	4860.2312	3442.784714	1714.989138	3339.33501733333
1524	DGTS 36:5	0.854589764			MS2 matched	758.5901525	9.060583333	3699.781851	3378.371455	6006.225	4361.45943533333	2123.512846	1080.204091	1814.369518	1672.695485	2467.283936	1182.716156	766.1135	1472.037864	1398.164144	1500.189056	1286.091997	1394.81506566667	826.9416	1724.98114	1141.112143	1231.01162766667
2209	Testolate	1			MS2 matched	321.2052361	3.782583333	2916.743927	1427.42384	1735.803	2026.65692233333	5812.924846	11132.1032	2206.224734	6383.75092666667	944.157074	2251.415741	1712.767343	1636.113386	2557.015662	2502.380713	2435.710352	2498.368909	3052.738174	2048.397278	2331.162376	2477.43260933333
637	Octadecanedioic acid	0.767156152			MS2 matched	313.2403963	4.921416667	42068.77888	45990.36587	35928.93235	41329.3590333333	25620.05891	42929.816	27320.3209	31956.7319366667	18847.9695	14000.25206	16306.5588	16384.9267866667	11295.87426	22810.203	21093.03075	18399.70267	13267.76185	10302.18943	14093.17525	12554.37551
544	"LysoPE(0:0/18:3(6Z,9Z,12Z))"	0.744750006			MS2 matched	474.2692109	4.9888	10194.773	10060.398	9210.794667	9821.98855566666	18754.66895	15239.04253	13809.49957	15934.4036833333	12792.40482	14865.1645	19777.0144	15811.5279066667	21717.21853	19968.25761	19029.83335	20238.4364966667	22512.18011	19474.76047	18348.37033	20111.7703033333
22	"(3beta,5alpha,6alpha,7beta,14alpha,22E,24R)-5,6-Epoxyergosta-8,22-diene-3,7,14-triol"	1			MS2 matched	443.3225273	6.856833333	2266.455429	1380.238933	2115.305438	1920.6666	2375.406581	2373.847714	2998.54555	2582.59994833333	2027.6646	1582.9405	2419.2455	2009.9502	2650.124826	2346.874429	2714.191692	2570.39698233333	4114.639554	3792.25	3257.679531	3721.52302833333
1956	Palmitoleic acid	0.896980632			MS2 matched	255.2317183	6.743616667	9469.573875	9597.971956	9070.568609	9379.37148	10088.3835	11936.51968	9548.28324	10524.3954733333	8317.763	9905.106808	8496.075583	8906.31513033333	12341.38175	9396.028571	11373.978	11037.1294403333	16128.28974	14048.07215	15841.76438	15339.3754233333
1412	Cinnamic acid	0.948502693			MS2 matched	131.0483626	2.337566667	751.06875	1080.857143	609.3333333	813.753075433333	2072.29725	751.0328571	1243.048872	1355.4596597	1246.0425	1053.999667	2533.364286	1611.13548433333	3909.242105	3106.347437	3059.018933	3358.202825	9505.901118	9339.073333	8270.12	9038.364817
1786	Maltotriose	0.996860232			MS2 matched	527.1581029	1.599566667	4966.724149	5951.610565	1291.820824	4070.051846	1282.209144	3841.892982	3753.53129	2959.21113866667	1860.062304	2792.560573	1210.576145	1954.399674	1313.529273	1063.289162	1196.067225	1190.96188666667	1137.4117	1370.789482	918.4329523	1142.2113781
464	Kaempferol	1			MS2 matched	285.0434467	3.341666667	2171.95	2359.729429	2013.9	2181.85980966667	3713.287636	2637.18	1711.9322	2687.466612	2390.215867	1851.664286	3737.45775	2659.779301	2210.736	3046.260909	2826.4536	2694.483503	2594.1474	2531.001667	3591.9744	2905.70782233333
1862	"N-[3-[5,8-bis[3-[acetyl(hydroxy)amino]propyl]-14-(hydroxymethyl)-3,6,9,12,15,18-hexaoxo-1,4,7,10,13,16-hexazacyclooctadec-2-yl]propyl]-N-hydroxyacetamide"	0.986762515			MS2 matched	718.338623	2.496316667	602.2383911	1017.96	289.536	636.578130366667	3262.3742	1035.122778	451.9435813	1583.1468531	856.7978571	629.0419189	1351.821	945.886925333333	1497.123448	1026.259601	1686.1815	1403.188183	2901.816923	2820.2479	4644.011714	3455.35884566667
989	"11,12-Dehydroursolic acid lactone"	1			MS2 matched	455.3493372	8.070066667	4519.570826	3806.697545	5800.482257	4708.916876	4306.992545	7441.409189	5269.516622	5672.639452	6099.785333	8576.209846	5861.331212	6845.77546366667	6716.049767	4917.217417	7346.636556	6326.63458	7029.395763	6272.98075	6059.849875	6454.07546266667
1276	Ambrettolic acid	1			MS2 matched	271.2265945	5.307216667	3087.79	3849.174	2242.319231	3059.761077	896.8361111	2485.426875	2574.196364	1985.48645003333	1546.299375	1694.758929	896.1851053	1379.08113643333	2602.667294	1938.066562	2020.496538	2187.076798	2548.869318	2289.794444	2507.661379	2448.775047
1168	4-hydroxyalprazolam	1			MS2 matched	325.0890367	1.953566667	9945.219071	12144.29458	11020.786	11036.7665503333	6319.584789	14253.31293	12554.31747	11042.405063	6917.127273	9572.57025	7032.446647	7840.71472333333	6281.369719	5560.00813	6744.534794	6195.30421433333	3509.674457	3371.934	1417.5056	2766.37135233333
651	PA 30:8	1			MS2 matched	603.315976	4.86495	1309.792	1373.608	1017.5	1233.63333333333	927.37975	1082.194571	811.6984	940.424240333333	1189.005714	1363.249125	1167.271875	1239.842238	853.7248	1197.852571	1191.341429	1080.97293333333	1384.983856	1062.1296	773.7945557	1073.6360039
147	3-hydroxytridecanoic acid	0.970242022			MS2 matched	229.1816797	4.3779	14323.69496	12786.89696	8650.5005	11920.36414	16907.51297	12363.50305	11164.09453	13478.3701833333	18897.77968	13579.52509	16467.71104	16315.00527	17628.918	16826.3995	20544.23037	18333.1826233333	15690.959	16018.27125	21871.36379	17860.1980133333
1405	Chlorobiocic acid	1			MS2 matched	416.0981828	1.351533333	103.7783498	268.9156526	56.82860184	143.174201413333	82.56803349	294.3599046	156.8860823	177.938006796667	77.936507	117.5551043	72.93580285	89.4758047166667	374.9130978	88.08671096	148.6012064	203.867005053333	291.5892	1073.827778	446.8964494	604.1044758
917	"(22S)-1alpha,22,25-trihydroxy-23,24-tetradehydro-24a-homo-20-epivitamin"	1			MS2 matched	443.31485	7.5704	11339.875	11476.465	8858.597647	10558.312549	10210.61956	19629.5125	11127.19158	13655.7745466667	12061.21563	10960.39016	9113.5763	10711.7273633333	12542.58474	10317.10479	10016.55783	10958.74912	14008.68868	13006.18667	11910.24314	12975.0394966667
1615	gamma-Tocotrienol	1			MS2 matched	411.3265623	4.818533333	226.9082108	820.7486649	469.0115458	505.5561405	360.1161444	586.6	418.0440776	454.920074	812.9699707	488.1885071	461.0370733	587.398517033333	818.5149314	375.9	444.0261841	546.1470385	567.1544939	681.6501567	647.6293106	632.144653733333
2148	Sciadonic acid	1			MS2 matched	307.2638521	3.269383333	3784.6086	4640.64	3082.5	3835.9162	2591.411111	4304.921111	3863.999	3586.777074	1999.19146	3150.855556	2324.595	2491.54733866667	4055.88	2776.9	3390.108	3407.62933333333	4040.156	3391.393137	2692.103342	3374.55082633333
424	GMP	0.886795233			MS2 matched	362.0552839	0.962958333	12975.54333	17888.35838	14910.8235	15258.2417366667	12150.19455	23504.11471	22113.13254	19255.8139333333	13062.0336	14157.0352	8933.826	12050.9649333333	27516.30045	19927.01608	24207.92177	23883.7461	24736.6035	19118.89092	16442.47	20099.3214733333
1451	Cytosine	0.897740783			MS2 matched	112.0498442	0.894333333	9343.491062	11893.86638	6550.802533	9262.71999166667	5288.021053	4469.280625	7539.134187	5765.47862166667	6219.795714	6625.81	6875.442	6573.68257133333	24443.70781	11723.4975	4890.35875	13685.8546866667	17763.31669	23488.10453	14641.99669	18631.1393033333
1970	PC 34:0	1			MS2 matched	784.5814571	3.92685	938.424746	2172.565292	1898.279365	1669.75646766667	1202.045781	2130.905738	1189.783949	1507.57848933333	1195.204634	2414.58786	2023.393828	1877.728774	1901.878125	2130.787162	2470.867321	2167.84420266667	1126.035645	1041.939641	1799.867746	1322.614344
1028	"1alpha,22-dihydroxy-23,24,25,26,27-pentanorvitamin"	1			MS2 matched	347.2553011	7.517716667	6345.1645	6537.943095	6672.522824	6518.543473	6098.369421	7643.556375	5591.422684	6444.44949333333	5061.463375	4617.793282	4260.907063	4646.72124	4766.6105	5255.3564	4430.021944	4817.32961466667	5142.137294	4211.6337	4682.682941	4678.81797833333
1971	PC 34:2	1			MS2 matched	780.5526154	10.5804	763.792245	1796.541176	937.9125	1166.08197366667	847.18025	544.7836304	380.3274414	590.763773933333	836.7542857	711.0350588	646.984375	731.591239833333	724.3888235	510.2069173	689.0871429	641.2276279	888.3416667	1095.7617	649.9	878.001122233333
1619	Gibberellin A12	1			MS2 matched	333.203158	4.603408333	38957.056	38140.51271	34358.57172	37152.04681	16943.549	37319.90769	33424.39487	29229.2838533333	20759.26147	22492.76687	15477.81857	19576.6156366667	30880.21466	20067.2522	19650.848	23532.77162	30132.57211	13170.46	13969.74	19090.9240366667
901	"(11Z)-8,18-methano-retinal"	0.980223207			MS2 matched	297.2312967	3.482741667	12634.57938	12573.07714	3764.733333	9657.46328433333	5466.6	6560.7835	5356.2614	5794.5483	9111.389333	9901.63875	6305.824333	8439.617472	8005.62	7484.043333	5701.678	7063.78044433333	6989.202	7562.7588	6102.04	6884.66693333333
568	"methyl 4,10-diacetyloxy-5,9-dihydroxy-1,4a-dimethyl-7-propan-2-yl-2,3,4,9,10,10a-hexahydrophenanthrene-1-carboxylate"	0.923323823			MS2 matched	507.2294136	2.8369	1384.060364	2074.411875	1106.836	1521.769413	732.563	1391.747096	863.8056	996.038565333333	1083.924421	1129.9968	612.6048	942.175340333333	1997.0216	436.5702	2051.279083	1494.956961	2265.2383	3937.106875	2013.18	2738.50839166667
212	"9,10-DHOME"	0.987931763			MS2 matched	313.2300995	3.7162	2675.712215	2400.221143	3142.685225	2739.53952766667	814.752	8801.051444	5129.4375	4915.08031466667	3318.46875	4200.947125	4110.533625	3876.64983333333	1957.494	3879.206571	3264.489429	3033.73	2025.508571	1474.887273	1828.324571	1776.24013833333
1688	Ibutilide	1			MS2 matched	385.2570863	1.07665	26.64745585	0	0	8.88248528333333	24.23266093	0	10.90474447	11.7124684666667	0	79.83595403	451.0092735	176.948409176667	2114.545874	1124.215608	1176.352324	1471.704602	1626.183853	3906.587143	2870.965063	2801.245353
955	"(6R)-vitamin D2 6,19-sulfur dioxide adduct"	1			MS2 matched	461.3006264	3.767066667	837.4200567	548.1938507	881.25	755.621302466667	740.6804504	764.2669983	534.1819938	679.709814166667	672.2355469	534.6163559	959.6404545	722.1641191	1424.832167	895.4218597	990.1357981	1103.46327493333	1310.466667	1220.974286	863.9208	1131.787251
843	Threoninyl-Tryptophan	0.905152879			MS2 matched	304.1350691	2.539333333	308.5543281	309.1679802	313.3461711	310.3561598	615.549	482.2404861	350.1940952	482.661193766667	464.1991667	810.1420254	820.4716	698.2709307	2120.151429	1107.626667	1556.317	1594.69836533333	2667.642857	3521.092	2227.019167	2805.25134133333
1284	Antiarol	0.863813269			MS2 matched	185.0807806	2.845066667	4463.675	5200.6995	539.9355469	3401.4366823	955.9666667	5449.878	5439.472308	3948.43899156667	3991.984286	943.4957143	3906.062857	2947.18095243333	10419.53644	5571.27	6032.73	7341.17881333333	8830.08	13019.22917	10499.96656	10783.09191
631	Norophthalmic acid	0.794598396			MS2 matched	274.1066276	0.843533333	806.9459748	1110.7845	909.8704159	942.533630233333	2306.555	1504.696667	1177.176	1662.80922233333	3112.357091	2537.391167	5491.645714	3713.79799066667	6916.577737	4614.37175	5600.003571	5710.317686	8489.61	11449.40459	12219.51378	10719.5094566667
1994	PE 35:0	1			MS2 matched	756.5528596	7.695375	4257.263537	2458.270906	2564.152941	3093.229128	6096.055683	5838.409889	4442.424	5458.96319066667	3751.478167	3658.5675	3575.265381	3661.77034933333	8672.002706	3896.12834	1749.1035	4772.41151533333	4435.520109	6032.32785	3059.330591	4509.05951666667
1996	PE 36:2	1			MS2 matched	766.5413217	8.506233333	335.6858103	431.9985111	437.203418	401.629246466667	328.0462036	489.7680267	466.4922228	428.102151033333	506.3152675	545.2459961	488.5605423	513.3739353	603.8086901	478.5966125	536.3449646	539.5834224	823.1570435	638.950735	759.0815092	740.396429233333
2062	"PI(22:1(11Z)/22:6(4Z,7Z,10Z,13Z,16Z,19Z))"	1			MS2 matched	965.6152407	10.54334167	3689.75	3913.038	3337.359474	3646.71582466667	3071.709579	4500.767	2573.421053	3381.96587733333	5053.428	2899.1685	3845.426	3932.67416666667	5975.229619	5236.9016	4201.722375	5137.951198	4416.799042	3622.815	2931.93915	3657.18439733333
1244	Acadesine	0.834228381			MS2 matched	284.2941306	7.8723	120070.7637	121523.3367	110735.055	117443.0518	113842.5566	130487.0292	127429.0572	123919.547666667	103205.8824	118745.9377	124302.9501	115418.256733333	116024.1337	93267.34112	89038.293	99443.25594	131496.3469	98021.90313	106765.3218	112094.523943333
856	Trihydroxycoprostanoic acid	0.90087598			MS2 matched	463.3492344	8.866991667	6532.359619	2413.014	1823.974615	3589.78274466667	4709.465667	7081.434182	3843.006818	5211.30222233333	7538.055304	5915.11881	3501.639273	5651.60446233333	6681.644684	5744.851	3500.146739	5308.88080766667	7067.944727	5560.0893	4102.446476	5576.82683433333
1183	"5,7-dihydroxy-2-(4-hydroxyphenyl)-6,8-bis(3,4,5-trihydroxytetrahydro-2H-pyran-2-yl)-4H-chromen-4-one"	0.774723061			MS2 matched	535.1442872	2.847016667	2707.152636	2773.34	2859.527182	2780.006606	2442.44	3544.552889	3550.42025	3179.137713	3445.3075	3728.3975	3562.08775	3578.59758333333	4442.2	3530.590909	3225.927167	3732.90602533333	5185.588333	5321.426364	3885.461667	4797.49212133333
1017	16-phenoxy tetranor PGF2alpha	0.773543895			MS2 matched	444.2816138	2.782416667	109.8735677	1069.946603	89.8315918	423.217254166667	1785.113871	278.6821747	252.1843719	771.993472533333	1833.201538	878.8384905	3360.5775	2024.20584283333	8809.278556	5298.002353	5340.939333	6482.74008066667	9476.082353	12955.45745	10118.84012	10850.126641
2206	Tephrowatsin A	0.948903601			MS2 matched	355.1810534	5.244733333	2102.692	1913.1775	1240.957718	1752.27573933333	6347.170909	1186.226667	797.876	2777.091192	839.9908264	1007.965851	1457.375	1101.7772258	746.1425171	742.3573333	656.209021	714.902957133333	559.092453	428.8314148	561.0426636	516.322177133333
1316	Athamantin	1			MS2 matched	431.2140507	2.437358333	556.1871429	1146.466929	1049.529306	917.3944593	1803.311429	1504.294857	1108.901739	1472.16934166667	2646.651538	2788.494714	4301.09	3245.412084	6103.089231	4648.519231	4477.096364	5076.234942	10875.11941	12941.35067	10443.30823	11419.9261033333
2256	Val Trp	0.759228608			MS2 matched	304.1663544	2.557916667	1164.560909	1588.186	896.5812857	1216.44273156667	3123.030909	511.1142857	500.3512	1378.1654649	3717.522	2906.038889	7480.069917	4701.21026866667	48015.96419	28317.79653	21234.05261	32522.6044433333	42259.89771	51170.022	57392.99189	50274.3038666667
811	Smilagenin	1			MS2 matched	415.3255603	6.04615	572.88	208.8093317	232.4706777	338.053336466667	699.3891667	1032.681385	701.064	811.044850566667	509.2424615	670.4438462	726.3340846	635.340130766667	674.0548571	1238.139423	1367.652858	1093.28237936667	902.6721141	754.1344	694.7922363	783.866250133333
779	Pubesenolide	1			MS2 matched	457.3013995	5.516758333	676.578	655.0649231	404.9066667	578.849863266667	779.5328182	663.192	852.5396923	765.088170166667	842.7265	756.6759474	1266.128566	955.177004466667	409.615	1059.5585	1564.884615	1011.352705	558.2905	1600.552385	518.077	892.306628333333
907	"(1S,2R,4S,5R,6S,7S,8R,9R,12R)-4,7,12-Triacetoxy-6-(acetoxymethyl)-2,10,10-trimethyl-11-oxatricyclo[7.2.1.0~1,6~]dodecane-5,8-diyl dibenzoate"	1			MS2 matched	717.2537618	0.923966667	775.1857143	859.1341579	603.6341858	745.984686	698.8433126	648.9553142	482.8922272	610.230284666667	897.6969333	765.0256831	943.215	868.645872133333	551.3141276	588.2839144	827.0339805	655.5440075	640.1966057	571.882342	557.6982021	589.9257166
947	"(5xi,6alpha,7alpha,9xi,16xi)-16-(beta-D-Glucopyranosyloxy)-6,7,17-trihydroxykauran-19-oic acid"	1			MS2 matched	553.2548269	6.937066667	7057.903158	13836.47059	8635.44	9843.27124933333	8632.742625	16168.55529	15250.30941	13350.535775	14394.1	15927.09806	6847.746667	12389.6482423333	17229.5833	13062.04253	11231.28529	13840.9703733333	14188.88512	13348.73	13711.80431	13749.8064766667
1350	BMP 15:0	0.911062907			MS2 matched	502.284808	2.910225	81.35214233	3489.423077	56.98568344	1209.25363425667	543.66	53.80307007	107.3047199	234.922596656667	1601.438887	237.0868492	5063.589474	2300.70507006667	3049.2	1680.624	2145.2571	2291.6937	2568.54	3959.67	3363.767	3297.32566666667
900	(10S)-Juvenile hormone III acid diol	1			MS2 matched	271.1894442	4.091025	1348.9	1187.606758	1361.427297	1299.31135166667	1294.689238	1580.835266	1331.771506	1402.43200333333	1033.822632	1487.950615	1068.059408	1196.610885	1185.48636	1010.533333	798.8533333	998.291008766667	906.2638753	371.581	728.495458	668.7801111
996	11Z-hexadecenoic acid	0.730349917			MS2 matched	255.231569	5.081083333	30143.04112	34755.54133	24135.76577	29678.1160733333	17805.99367	28722.5378	28362.93457	24963.8220133333	16761.88571	21846.60933	17054.9744	18554.4898133333	22202.4025	20840.76	21416.4495	21486.5373333333	26179.3125	25401.64523	21238.04475	24273.0008266667
804	S-Hexyl-glutathione	1			MS2 matched	390.1740712	2.616758333	257.2528	491.176	331.7547122	360.061170733333	5405.787692	1107.364229	1011.279	2508.14364033333	4804.992	5858.455	7719.852267	6127.76642233333	3518.238	3493.751	2115.325667	3042.43822233333	3503.0115	10873.69263	4922.484966	6433.063032
2078	Pro-Leu	1			MS2 matched	457.3013677	4.86925	541.8483582	663.3216204	623.0133333	609.3944373	694.52	554.2579651	656.76	635.1793217	628.3458049	538.005	425.9906006	530.7804685	668.8004964	552.68	591.6057943	604.3620969	792.4796622	624.4520874	615.202474	677.378074533333
842	Threoninyl-Phenylalanine	0.813971437			MS2 matched	265.1205477	2.168366667	32.95605469	8.598259277	27.00391981	22.8527445923333	1248.868488	26.05019897	11.5064443	428.80837709	637.5992993	518.7250946	1493.663359	883.329250966667	1782.99706	1597.068316	1627.364184	1669.14318666667	4215.996972	5912.660923	5799.396016	5309.35130366667
1394	Cer-NDS d32:0	1			MS2 matched	512.502788	6.796433333	1574.908162	1491.835733	1556.343467	1541.02912066667	1865.715789	1680.555798	1789.4715	1778.581029	1552.370625	1638.911939	1703.380824	1631.55446266667	1474.545	1596.495156	1927.9306	1666.32358533333	1525.520432	2027.589353	1445.893333	1666.33437266667
761	Praziquantel	1			MS2 matched	311.1716329	10.55355	1416.738143	1435.961667	1398.426667	1417.042159	1424.478667	1383.448	1098.478	1302.134889	1191.728909	1276.808533	1204.935211	1224.49088433333	1008.056571	1190.476	1041.7836	1080.10539033333	1088.775636	1623.897241	1465.92	1392.86429233333
683	PE 21:2	0.846725664			MS2 matched	532.3093333	3.417525	1571.908	1706.133	1192.025455	1490.02215166667	1421.1895	1350.947571	1811.03725	1527.72477366667	1301.158	1489.954821	2201.4828	1664.19854033333	5673.810436	2976.166222	4003.424643	4217.80043366667	4122.880182	5454.302833	5769.270875	5115.48463
1774	LysoPC(17:0)	1			MS2 matched	532.336566	5.448116667	1031.069545	1228.639533	845.1893077	1034.96612856667	900.5942857	1323.0146	1148.184615	1123.9311669	1147.8155	882.05	901.0529333	976.9728111	2091.643071	1195.47	1506.092706	1597.735259	2258.42625	2221.7778	1862.608462	2114.27083733333
661	Pangamic acid	1			MS2 matched	435.2802834	4.603533333	3376.907857	3486.339714	3805.71225	3556.31994033333	4457.05475	3173.856	3804.4461	3811.78561666667	3906.608125	3623.8685	4739.259571	4089.91206533333	3642.539023	4084	4256.9688	3994.50260766667	4199.4445	4033.081429	4522.06175	4251.52922633333
446	HexCer-NS d30:5	1			MS2 matched	694.4452774	6.390341667	1894.687053	1170.047917	3934.318826	2333.017932	843.524	3115.6125	4729.658095	2896.264865	824.74	2477.674286	1926.871826	1743.09537066667	1819.702612	757.0134	888.1778182	1154.96461006667	2504.2178	1394.7318	666.721875	1521.89049166667
874	Valyl-Isoleucine	0.911727576			MS2 matched	229.156392	2.614483333	1890.858941	2145.2285	875.2625	1637.116647	18645.46133	6192.995647	3612.877333	9483.77810333333	15868.29154	12139.53785	25551.15231	17852.9939	31429.305	26652.514	34696.872	30926.2303333333	57611.79	73966.3728	65717.05585	65765.0728833333
1258	Alatanin 2	1			MS2 matched	832.2396648	9.069183333	4971.499154	25511.0555	6031.488	12171.3475513333	7906.320435	7295.597098	4977.36	6726.42584433333	3601.25	6435.072388	13806.93053	7947.75097266667	7599.710937	5416.653846	4200.036857	5738.80054666667	6148.466187	5364.38825	4627.041111	5379.96518266667
1516	DGDG 38:12	1			MS2 matched	975.5144619	3.03055	809.7215424	710.6362677	660.86129	727.073033366667	1188.609037	854.8707497	476.4355316	839.971772766667	786.5094967	532.4191488	1050.953804	789.9608165	1008.926412	436.7003333	865.409242	770.3453291	1000.413827	861.6276923	1134.401156	998.8142251
479	Leonoside A	0.837631472			MS2 matched	769.2515424	2.594966667	2087.947538	2032.539765	1513.187	1877.89143433333	2451.332	1026.2394	2452.4694	1976.68026666667	1847.816727	4104.634214	3665.274769	3205.90857	6575.693812	6603.634154	7696.028571	6958.452179	19633.38735	17490.76887	26035.8894	21053.34854
98	1-Stearoylglycerophosphoglycerol	1			MS2 matched	511.3123852	7.073616667	571.1449565	654.5719231	627.6175385	617.778139366667	656.3235168	1115.460425	908.4410553	893.408332366667	673.9525202	677.4839722	723.9376953	691.7913959	684.3826667	857.3476537	1196.38066	912.703660133333	936.9153109	436.7657778	976.568566	783.416551566667
639	Oleic acid methyl ester	1			MS2 matched	309.2825747	8.674216667	4094.105526	3345.6395	3873.159	3770.96800866667	4759.872632	4941.1978	4104.1148	4601.72841066667	4039.351579	4816.757174	3871.135556	4242.41476966667	6501.926667	4378.129158	6353.327619	5744.461148	10370.03605	11318.01067	13985.91109	11891.31927
1960	p-Anisaldehyde	0.813386252			MS2 matched	137.0596977	3.262583333	9227.5461	7591.013571	4735.27125	7184.610307	10211.03805	17859.53833	8306.583188	12125.719856	5313.281135	6351.463276	3839.903	5168.21580366667	5994.80953	7638.236053	6058.309303	6563.784962	6395.413167	6013.389412	6276.159333	6228.32063733333
2003	"PE(P-18:1(9Z)/22:6(4Z,7Z,10Z,13Z,16Z,19Z))"	1			MS2 matched	774.5515197	9.142075	1125.638865	1584.570313	1318.242188	1342.817122	1680.363444	1096.194953	1634.34256	1470.300319	1550.337783	1933.007331	1709.250502	1730.86520533333	1536.979848	1449.350769	1258.752944	1415.02785366667	1649.419122	1546.075214	1830.137588	1675.21064133333
1876	Neobetanin	1			MS2 matched	549.1377282	3.502158333	9875.798308	13013.16209	4451.505909	9113.488769	7360.943333	12857.08475	4735.365455	8317.797846	15785.11254	9654.645	8626.614923	11355.4574876667	10921.48223	5651.761111	8381.7	8318.314447	13470.46667	6896.8926	8406.005455	9591.121575
1797	Metaflumizone	1			MS2 matched	507.1280453	3.740266667	1202.983662	1659.232929	513.282	1125.166197	502.0788422	1619.7875	604.3566667	908.741002966667	1531.507588	703.95	529.997	921.818196	1291.877364	456.3003743	675.7963636	807.9913673	1240.624	521.658	676.435	812.905666666667
1998	PE 37:2	1			MS2 matched	780.5535135	4.515591667	2907.231006	3255.750901	3067.443778	3076.80856166667	4006.607143	5302.988342	4112.332967	4473.97615066667	3197.223116	2287.292857	1717.061478	2400.525817	2988.635027	3361.296548	2804.822827	3051.58480066667	1802.488182	1789.734456	2838.563049	2143.595229
526	L-Tryptophan	0.82163606			MS2 matched	203.0826114	2.5719	219883.3203	239767	194028	217892.773433333	56581.7296	180983.4321	209395.2458	148986.8025	52068.41194	89031.92293	27345.62831	56148.6543933333	13139.33567	20641.27391	22601.71108	18794.1068866667	18804.82708	17964.7	18153.37086	18307.6326466667
670	PC 22:5e	1			MS2 matched	614.3400331	4.6352	2569.20048	1883.480438	1893.517333	2115.399417	1562.288889	1770.673667	2108.3932	1813.785252	1510.257391	1918.665725	1512.302526	1647.075214	499.5644444	1441.554357	1634.381402	1191.83340113333	2699.116	1406.56	1715.2548	1940.31026666667
766	Prostaglandin D2	0.761447054			MS2 matched	333.208748	4.732216667	9632.890125	6365.913167	14184.688	10061.163764	6553.426667	10429.94644	6860.260467	7947.877858	5554.366875	5762.133333	6566.590071	5961.030093	7762.86675	7265.241667	11172.39862	8733.50234566667	7324.935313	4486.805182	8818.001438	6876.58064433333
767	Prostaglandin D3	0.907537995			MS2 matched	349.205429	3.62985	6752.477781	5231.543976	4753.382824	5579.13486033333	2570.1875	6193.353117	3698.959	4154.166539	4602.485009	4431.813464	4946.333771	4660.210748	5129.299463	2984.140333	5439.3115	4517.58376533333	6097.148438	4500.766267	6566.095533	5721.336746
137	3-Hydroxy-3-Methylpentanedioic acid	0.943692754			MS2 matched	161.0448828	1.490466667	14576.31586	17808.57931	12414.28786	14933.06101	20222.01512	16011.204	13192.564	16475.26104	8850.578318	11766.849	12346.57445	10988.0005893333	7399.2944	12345.13821	8072.68481	9272.37247333333	6146.548475	5037.019429	5823.706055	5669.09131966667
1701	Isoguanosine	0.727151539			MS2 matched	284.0987338	1.82585	3908.802568	17031.18462	2551.970788	7830.65265866667	10388.76429	2816.065128	5695.748444	6300.19262066667	4960.15128	11730.09337	3594.063616	6761.43608866667	8498.193611	5164.554732	4282.204401	5981.65091466667	9012.555	8427.269333	18821.81385	12087.2127276667
1054	1-tetradecanyl-2-(8-[3]-ladderane-octanyl)-sn-glycerol	1			MS2 matched	561.5209343	9.665016667	6778.041074	5735.61925	6168.474459	6227.378261	6742.193451	6152.065999	6152.598783	6348.95274433333	6707.206543	6611.376984	6096.856159	6471.81322866667	6641.550844	6143.570354	6182.752089	6322.624429	6013.884662	6885.577467	6239.305619	6379.58924933333
1161	4-[5-[[4-[5-[acetyl(hydroxy)amino]pentylamino]-4-oxobutanoyl]-hydroxyamino]pentylamino]-4-oxobutanoic acid	0.981959718			MS2 matched	478.2919499	5.75215	46961.58975	48300.51684	44238.216	46500.10753	117622.0707	96248.09781	53462.7231	89110.96387	85132.0769	75280.4021	124497.7067	94970.0619	158357.4432	132846.4062	115552.9708	135585.606733333	154458.2891	147929.3134	116893.5753	139760.3926
2013	Pfaffoside A	1			MS2 matched	749.4194331	2.9372	714.126	246.1237488	125.3643545	361.871367766667	212.8526367	61.07058105	132.5957184	135.50631205	135.5482919	169.0163981	161.9772949	155.513994966667	362.5292908	220.6313375	182.8643555	255.341661266667	534.9559733	521.904	512.4595795	523.1065176
1855	N-(2-Methoxyphenyl)-N-(2-naphtyl)urea	1			MS2 matched	293.1314451	2.664333333	326.8122	228.1549327	543.0216	365.996244233333	386.883374	180.8050323	341.4714	303.053268766667	94.19624329	285.00047	609.5	329.565571096667	789.746	831.2576667	789	803.334555566667	1698.64	3384.222857	2369.19	2484.017619
1705	Isoproturon	1			MS2 matched	229.1405592	10.54270833	3389.682	2881.27417	3082.500149	3117.818773	2993.841027	2348.714286	3202.806316	2848.45387633333	3122.937398	2809.31171	3273.403151	3068.550753	2246.593714	3282.298	3648.93075	3059.27415466667	2918.59967	2808.858948	3221.013824	2982.82414733333
723	PGF2alphaAlcohol methyl ether	1			MS2 matched	389.2509286	6.309916667	669.18	1311.186647	648.2258182	876.1974884	5339.706667	1288.32	1644.585133	2757.53726666667	2032.929571	1538.194	3742.275765	2437.79977866667	5250.352552	3345.8215	4942.146	4512.77335066667	10870.99655	7755.459296	8492.101	9039.51894866667
846	Torachrysone 8-(2-apiosylglucoside)	1			MS2 matched	539.1735887	2.421083333	1493.168875	2315.702476	2045.2938	1951.38838366667	1869.8255	2518.838947	2209.772857	2199.47910133333	1831.104	871.2967396	492.0191667	1064.80663543333	810.158	1130.756667	1431.024833	1123.97983333333	327.862793	627.711	1086.983	680.852264333333
2025	"PG(13:0/20:5(5Z,8Z,11Z,14Z,17Z))"	1			MS2 matched	727.4617352	5.765066667	452.3729451	333.3712006	412.7533321	399.499159266667	625.9692535	809.2666667	541.5921846	658.9427016	467.2519818	9542.019	528.7272357	3512.6660725	989.9710714	845.65	572.8075562	802.809542533333	720.0978474	723.50963	595.2175598	679.608345733333
401	gamma-Glu-Leu	0.933501616			MS2 matched	241.1201734	2.892625	4018.9548	4036.1958	3679.500727	3911.55044233333	5201.391	4263.6032	3855.570909	4440.18836966667	3651.847389	3454.179	4839.598636	3981.87500833333	3903.005878	4616.908314	4565.119091	4361.677761	5385.435	7030.198125	4671.080008	5695.57104433333
1314	Astrocasine	1			MS2 matched	311.2212746	5.303683333	2234.932404	2247.089783	2620.827799	2367.616662	1580.819898	1958.463	2348.398916	1962.56060466667	1966.837507	2127.92115	1609.852284	1901.53698033333	2155.386835	1753.157849	2046.718323	1985.087669	2867.933909	2596.370581	2482.06005	2648.78818
1425	Clindamycin	1			MS2 matched	425.1831754	3.85025	3132.748455	1313.0832	2291.259857	2245.69717066667	2444.835556	3256.32	2900.452286	2867.202614	2345.428	2845.12	2144.55	2445.03266666667	3356.15	3070.7775	2480.726667	2969.21805566667	2897.585714	2665.307813	2186.061429	2582.98498533333
807	Sinapic acid	0.968530787			MS2 matched	223.0609641	3.013425	3610.306091	4668.8188	4086.851	4121.99196366667	7529.125611	1959.95687	3493.429706	4327.50406233333	3402.2368	3988.404	3259.366923	3550.00257433333	4864.239	4020.5781	688.6825	3191.16653333333	4516.3822	2792.7332	2386.512857	3231.87608566667
48	"[(2R,3S,4S,5R,6R)-6-[1,7-bis(4-hydroxyphenyl)-5-oxoheptan-3-yl]oxy-3,4,5-trihydroxyoxan-2-yl]methyl (E)-3-(4-hydroxyphenyl)prop-2-enoate"	0.997571248			MS2 matched	667.2300551	3.834916667	6642.328	7107.364286	5182.566667	6310.75298433333	2775.921083	8822.663846	4352.949	5317.17797633333	6985.2235	7211.293333	2446.7236	5547.746811	3889.91975	5559.6716	8511.34375	5986.97836666667	6844.898769	8864.322526	6822.748769	7510.656688
2141	Salviamalvin	1			MS2 matched	885.2413631	3.6277	13366.64667	18377.04533	18200.84933	16648.1804433333	10814.85827	20267.52264	10024.59877	13702.32656	14113.078	11990.03527	15178.07657	13760.3966133333	12694.13333	12715.45613	16150.203	13853.2641533333	13180.02508	13207.0224	11447.282	12611.44316
461	Isotheaflavin	0.992543201			MS2 matched	563.1131845	2.382266667	619.2146667	836.6096667	492.9736	649.599311133333	1573.4004	1087.3035	884.884	1181.86263333333	1888.1925	1671.48	2643.351286	2067.67459533333	2340.294	2462.976	2338.354857	2380.541619	2361.6	3511.728	2595.252167	2822.86005566667
613	Nap-Nap-OH	1			MS2 matched	519.1647783	0.865566667	6808.2757	7297.280757	6082.6935	6729.41665233333	9172.651105	5768.807143	5657.475688	6866.311312	8047.564824	7609.377667	7281.385125	7646.10920533333	8541.555556	7761.784727	6560.837143	7621.39247533333	3994.32	4447.587467	3517.273571	3986.39367933333
1022	17-trifluoromethylphenyl trinor PGF2alpha	1			MS2 matched	499.2743086	9.946483333	2187.519875	1721.679385	2272.691105	2060.63012166667	1890.832133	2918.941138	3655.399039	2821.72410333333	1713.416923	3112.275571	2783.422161	2536.37155166667	2085.346133	1838.99	1814.784	1913.04004433333	3701.793754	2744.705419	1894.177	2780.225391
306	Colupone	1			MS2 matched	467.3243209	6.454233333	4151.6436	3497.992125	3637.791937	3762.47588733333	4502.708437	6368.9318	5133.045938	5334.89539166667	4036.505882	3541.8735	3896.156	3824.84512733333	2582.604286	3845.960294	4424.945625	3617.836735	4537.814667	4510.152214	4079.209	4375.72529366667
1643	Glycyl-L-proline	0.840426831			MS2 matched	173.0914491	0.95815	1947.713545	2377.760063	702.72	1676.064536	2297.222222	727.9653077	687.7908333	1237.65945433333	3632.241428	2172.208	4019.830462	3274.75996333333	8122.285111	3871.579091	5931.966938	5975.27704666667	11306.47821	13621.6878	12847.84247	12592.0028266667
2109	"PS(18:3(9Z,12Z,15Z)/0:0)"	0.958616739			MS2 matched	520.2643803	5.430166667	2647.771884	3050.523842	2312.55552	2670.28374866667	578.204	2947.914967	3481.262021	2335.79366266667	2337.988276	3125.089378	1963.456887	2475.51151366667	3712.765137	2672.160609	2500.720072	2961.88193933333	3396.532094	2345.50635	2082.656561	2608.23166833333
1366	Butoctamide hydrogen succinate	1			MS2 matched	316.2114091	10.54374167	2385.542105	2338.92	2098.270588	2274.244231	2165.473529	2219.364175	2099.895	2161.577568	2380.052246	1935.090733	2287.980176	2201.04105166667	2204.255882	2319.586143	2666.235476	2396.69250033333	2376.100955	2405.709444	2469.403895	2417.07143133333
457	Isoneotheaflavin	0.992114383			MS2 matched	563.1140484	1.954083333	899.3364354	1144.395166	1039.691772	1027.80779113333	884.1152445	1223.700984	1253.221092	1120.3457735	896.3065895	919.0922192	1146.759453	987.386087233333	869.3964615	996.4197136	760.5224347	875.446203266667	1232.120601	1516.347529	1413.843336	1387.43715533333
1283	Anthemis glycoside B	1			MS2 matched	736.2526234	0.900416667	1445.57769	2088.739333	1596.158283	1710.15843533333	918.2844586	858.9116667	979.1538	918.783308433333	1264.084642	879.264	985.8703647	1043.07300223333	1361.231547	1797.028912	1165.258267	1441.17290866667	1326.066882	1549.922588	1194.409561	1356.799677
2273	Zeaxanthin	1			MS2 matched	568.4274364	8.971858333	4245.492632	3414.336667	4378.102632	4012.643977	2143.7442	3934.938375	1660.288319	2579.65696466667	2973.946408	2226.667882	2867.447885	2689.35405833333	3843.304071	4348.938158	2918.637474	3703.62656766667	4397.486667	2298.044444	2350.024889	3015.18533333333
1505	DGDG 10:0	1			MS2 matched	602.2978642	5.4506	83.39449369	108.8806458	602.775	265.016713163333	236.6452789	105.3017578	359.64	233.862345566667	582.1254545	750	233.3055936	521.810349366667	593.009	236.5607722	454.1421116	427.903961266667	1142.903571	1541.5191	1812.696462	1499.039711
594	Mizolastine	0.812980359			MS2 matched	431.1972967	3.397625	1346.092647	825.0322	1578.756	1249.96028233333	1387.6764	3076.016231	3486.028889	2649.90717333333	498.6121216	878.6285714	752.3943753	709.8783561	836.9634455	1580.866503	1455.075	1290.96831616667	1352.726517	1048.534	940.5648	1113.94177233333
986	10-oxo-nonadecanoic acid	0.704970439			MS2 matched	313.273635	6.857383333	28975.16312	27594.77593	29686.5116	28752.1502166667	32896.11294	31409.43459	29647.299	31317.61551	31005.61253	30561.75875	313072.68	124880.017093333	41168.35994	368473.9834	422656.521	277432.95478	525127.5894	467677.4084	481220.229	491341.742266667
382	FAHFA 22:2	1			MS2 matched	365.2741815	5.74105	701.2593846	923.690625	3201.680889	1608.8769662	1657.097813	712.5975	761.805	1043.83343766667	1192.0524	1158.01	931.53775	1093.86671666667	918.372	635.0178333	675.6	742.9966111	673.7485714	459.2856667	1605.517875	912.850704366667
2053	Phytosphingosine-1-P	0.851103072			MS2 matched	398.2667308	4.088766667	320.1098415	1750.545455	820.5966667	963.7506544	411.9715	423.4839783	375.5565542	403.6706775	1303.722818	1297.002857	382.0240326	994.249902533333	1086.402333	435.102	576.3333333	699.2792221	877.03	981.5662222	717.4986667	858.6982963
1175	4-Propylphenol	0.737744011			MS2 matched	137.0952972	3.7678	1748.035714	1047.849987	1327.936642	1374.60744766667	1266.327307	1632.785226	1507.681467	1468.93133333333	783.86	990.131849	1227.757074	1000.58297433333	540.6548	1083.063145	760.878	794.865315	590.3333333	648.2005615	697.9125	645.4821316
1479	DG 20:0	1			MS2 matched	407.3446453	6.294783333	1273.092308	1143.481818	1143.825	1186.79970866667	1455.593615	1054.12	1341.243077	1283.65223066667	1107.815	1280.319143	1256.271667	1214.80193666667	1241.978182	1759.957263	1229.455	1410.46348166667	1167.992727	865.238	1420.834937	1151.35522133333
52	[6]-Gingerdiol 3-acetate	1			MS2 matched	337.208779	9.054991667	2919.089535	1363.295017	1589.493176	1957.292576	1263.465294	1178.1135	5896.445765	2779.34151966667	1612.85625	2200.430375	580.6614667	1464.6493639	1190.798824	2274.180875	2089.826714	1851.60213766667	2299.477222	2523.09252	2044.621822	2289.06385466667
366	Dulcitol	0.874166784			MS2 matched	181.0711306	1.150833333	2986.372186	2536.735894	3168.260746	2897.122942	1392.9605	3100.579622	2791.781213	2428.440445	3885.689811	3005.026242	3373.478214	3421.398089	6295.336368	7858.761598	10765.98895	8306.69563866667	20279.72733	10160.854	13648.16291	14696.24808
177	"5-[3-(Hydroxymethyl)-5-(3-hydroxypropyl)-7-methoxy-2,3-dihydro-1-benzofuran-2-yl]-2-methoxyphenyl hexopyranoside"	1			MS2 matched	521.2097006	3.010366667	3579.437	3753.963417	3842.072727	3725.15771466667	3015.085091	3987.3886	4755.52	3919.33123033333	3407.616	4240.761273	3226.638182	3625.00515166667	3593.0352	2926.504444	2830.962	3116.83388133333	3331.928571	3168.576	3030.5685	3177.024357
1699	Isobutyronitrile	0.748081675			MS2 matched	70.06464509	0.875991667	1559.331	3220.698231	3192.6215	2657.55024366667	5317.232143	4404.5298	1348.682571	3690.14817133333	6390.152538	5699.267368	8136.365	6741.928302	7590.441	436.6908	12197.30195	6741.47791666667	25221.328	25920.774	18651.364	23264.4886666667
2275	Ziprasidone	1			MS2 matched	413.1206156	3.029016667	1575.754967	2019.636667	1802.562378	1799.318004	1620.801	1865.5	1285.725	1590.67533333333	1077.920048	1873.891333	1562.652588	1504.821323	1529.184553	1821.0888	1776.860067	1709.04447333333	2345.3337	1955.706506	1515.434282	1938.82482933333
958	"(6S)-6-methylvitamin D3 6,19-sulfur dioxide adduct"	1			MS2 matched	463.3158443	6.3593	787.6625	863.5511111	744.2225	798.4787037	2305.8	2188.302417	671.99	1722.03080566667	1351.881818	1023.4	968.576	1114.61927266667	1973.108455	1240.588	1262.76	1492.15215166667	1942.785	1384.56	1893.364083	1740.236361
214	"9,12,15-Octadecatrienoic acid, 3-(hexopyranosyloxy)-2-hydroxypropyl ester, (9Z,12Z,15Z)-"	0.878894815			MS2 matched	559.3204505	4.613966667	6397.2744	6546.1584	7784.9056	6909.44613333333	7940.0945	6313.523071	8217.774	7490.463857	7802.874308	5753.337	9769.2744	7775.16190266667	11944.61211	9305.787444	9955.8142	10402.0712513333	10834.77477	9185.09	9386.088867	9801.98454566667
2231	trans-P-Coumaric acid	0.882097851			MS2 matched	165.0559261	3.057716667	9364.666364	8434.062	12245.86154	10014.8633013333	8704.063545	10211.354	7835.7375	8917.05168166667	9020.232	9694.150667	7198.95	8637.77755566667	7681.375	6497.68	6991.64	7056.89833333333	2442.15	1577.278809	2014.5961	2011.34163633333
2006	"PE-Cer(d14:2(4E,6E)/20:1(11Z)(2OH))"	0.974435882			MS2 matched	673.4993656	9.2202	45085.99212	36328.49133	41162.4605	40858.9813166667	33423.94771	46771.824	32654.45571	37616.7424733333	48783.483	55060.0008	24446.6505	42763.3781	33707.709	47220.59891	29064.28571	36664.1978733333	48423.12475	38579.27829	25750.188	37584.1970133333
935	"(3beta,17alpha,23S)-17,23-Epoxy-3,28,29-trihydroxy-27-norlanost-8-en-24-one"	0.995851667			MS2 matched	475.3404504	7.6967	2267.908813	3681.093621	1917.642517	2622.21498366667	1375.928955	1805.510769	1814.495361	1665.311695	2302.442649	2062.555535	2847.813023	2404.27040233333	333.2114286	2690.856232	955.6363636	1326.56800806667	3970.807762	4980.478087	3715.1088	4222.13154966667
601	Mycotoxin T 2	0.701388889			MS2 matched	340.1451206	2.42125	194.9155375	281.1119554	241.2720947	239.099862533333	240.3233795	270.4988929	220.0086161	243.610296166667	180.0808105	287.8807869	419.9596667	295.9737547	325.8683523	408.6819458	346.7085775	360.4196252	779.136	972.2646154	541.4454	764.282005133333
2137	Rutin	1			MS2 matched	633.1486382	8.55635	2176.616471	1647.282857	1866.613895	1896.837741	2184.177111	1942.728667	1729.056	1951.98725933333	1883.535789	1674.25395	1872.81345	1810.201063	1955.744737	2082.972238	1850.94725	1963.22140833333	1762.8576	1871.645	2351.855111	1995.45257033333
1148	3-O-Aminopropyl-25-hydroxyvitamin	1			MS2 matched	458.3975329	8.748833333	2710.528235	725.7642822	1575.2394	1670.51063906667	433.426	1311.869571	1663.754929	1136.35016666667	558.005	1746.609231	573.2685833	959.294271433333	1708.227	1253.622857	1057.636462	1339.828773	862.4041667	605.6319231	764.7133333	744.2498077
1890	N-linoleoyl valine	0.836431839			MS2 matched	380.3154468	6.629525	3907.073077	4861.998462	3524.355	4097.80884633333	3673.894	5616.369231	4730.376667	4673.54663266667	3460.16	5404.581231	3578.601429	4147.78088666667	3605.98	4248.458071	3362.790385	3739.076152	3889.256923	3418.056923	2594.435	3300.58294866667
76	13(S)-HODE-d4	0.824036255			MS2 matched	299.2605528	6.259533333	2708.72	3965.864	2444.029529	3039.537843	3314.320289	2394.820569	2372.108051	2693.74963633333	2271.808343	2651.406629	2784.784662	2569.33321133333	3094.936102	2714.168427	605.6976	2138.26737633333	3264.42	2731.309714	2964.789132	2986.83961533333
1146	3-Methylbenzyl alcolhol	0.929908197			MS2 matched	105.0693391	2.534341667	303.309255	93.6900177	363.1588309	253.386034533333	26.90817261	273.8567139	72.445666	124.403517503333	119.771228	36.4822998	52.34472656	69.5327514533333	17.84882813	32.8690567	107.3993123	52.7057323766667	110.5588531	26.44760132	111.4585724	82.8216756066667
1767	lysoDGTS 15:2	1			MS2 matched	456.3312033	4.4133	57.05669403	840.897	801.8871	566.61359801	271.8761597	280.6565742	178.7218366	243.7515235	781.65	818.35	473.11	691.036666666667	1531.575	741.15	818.3314286	1030.35214286667	3004.6812	3195.108	2706.55	2968.77973333333
148	3-Methyloxindole	0.997179282			MS2 matched	146.0604108	2.963191667	265.8532715	247.6860114	321.8539225	278.4644018	415.1200256	250.184038	222.6264648	295.9768428	466.6433533	232.5735626	558.77	419.328971966667	967.3024902	875.6043636	866.5681627	903.158338833333	1743.493556	1728.3216	1789.4445	1753.75321866667
1835	MGDG 36:5	1			MS2 matched	799.531433	9.984133333	11500.452	13542.63633	12191.62821	12411.57218	9818.218667	14157.74967	10593.3918	11523.1200456667	15331.074	13399.98	10182.01713	12971.02371	22789.08821	13264.86667	10855.60707	15636.52065	12748.64929	9288.574143	6742.970929	9593.39812066667
1218	"7b,9-Dihydroxy-3-(hydroxymethyl)-1,1,6,8-tetramethyl-5-oxo-1,1a,1b,4,4a,5,7a,7b,8,9-decahydro-9aH-cyclopropa[3,4]benzo[1,2-e]azulen-9a-yl acetate"	0.855445324			MS2 matched	432.2373357	4.253783333	18793.59557	34545.94	16645.06157	23328.1990466667	17439.005	31667.92857	26517.75879	25208.2307866667	31340.24723	25547.20154	20226.83	25704.75959	30889.821	24827.02473	22819.056	26178.63391	30785.03527	29080.52282	33782.895	31216.15103
383	FAHFA 24:0	1			MS2 matched	397.3327751	7.744191667	1801.728	704.6575789	1400.14	1302.17519296667	635.9098421	1603.459773	805.7878182	1015.05247776667	1178.390087	718.156875	1753.686471	1216.74447766667	1299.011667	1017.57735	1531.9025	1282.83050566667	1828.542286	2612.06	2985.313684	2475.30532333333
66	10-Hydroxydecanoic Acid	0.968492036			MS2 matched	187.1338816	3.670283333	7743.40775	8483.019125	8724.76	8317.06229166667	10859.85467	7535.806056	12134.67652	10176.779082	9280.0224	8875.447875	8939.044059	9031.504778	9349.1314	9163.208467	9063.120538	9191.820135	10884.27757	9688.7872	10135.08975	10236.0515066667
499	LPA 16:3	1			MS2 matched	403.1875617	2.466708333	1051.423091	657.9766667	849.5923333	852.997363666667	1679.9445	428.6115	859.3490909	989.301696966667	2231.065889	1531.074628	1849.177778	1870.43943166667	4915.0169	1998.4725	3811.535357	3575.00825233333	5903.447733	10201.28053	7852.185	7985.63775433333
1908	OH-Diaponeurosporene glucoside ester	1			MS2 matched	583.3966104	8.579558333	1824.106667	1923.307647	1874.8128	1874.07570466667	1732.33515	1925.225294	1538.667842	1732.07609533333	1547.263865	1263.169375	1263.102409	1357.84521633333	1657.977222	1662.33405	1562.513333	1627.60820166667	1063.3803	886.5948351	933.5400534	961.1717295
200	"7,8-Dihydroparasiloxanthin"	1			MS2 matched	571.4459962	9.563983333	4284.043875	2676.350857	1092.420375	2684.27170233333	2748.411857	2241.149	3995.536821	2995.03255933333	2607.044643	2666.157857	1164.538243	2145.913581	4216.188649	3455.957	821.7083333	2831.28466076667	4248.002167	1666.6662	988.1337857	2300.9340509
1130	3beta-Hydroxy-5alpha-cholest-7-ene-4alpha-carboxylate	0.999982355			MS2 matched	431.3516836	7.542883333	4547.170588	4432.071875	5421.708	4800.316821	3619.493462	5054.198692	7052.961143	5242.21776566667	10399.8356	4637.953846	2711.510769	5916.433405	2774.015182	2490.765455	2563.654167	2609.478268	2188.945455	2442.555364	2079.234583	2236.91180066667
2264	Violaxanthin	1			MS2 matched	601.419386	6.367125	622.9416667	114.4855042	471.7034637	403.043544866667	2165.215385	1366.7425	748.16	1426.70596166667	1800.339	1322.5433	2194.614545	1772.49894833333	3165.773231	2582.836667	2919.678182	2889.42936	3121.164	3130.89	2411.720833	2887.92494433333
1016	"16-Glutaryloxy-1alpha,25-dihydroxyvitamin"	1			MS2 matched	547.3611845	7.044766667	671.4102173	1044.3619	949.2875038	888.353207033333	798.5342685	1310.681783	948.1324972	1019.1161829	1054.551763	1210.289379	945.7956238	1070.21225526667	1021.835455	970.9466667	999.9734243	997.585182	1600.757129	1984.679288	2746.687087	2110.70783466667
1605	Fucoxanthin	0.799563307			MS2 matched	659.4235707	4.925633333	7674.277	8842.356474	6608.877133	7708.50353566667	4612.986	5663.866154	6542.456667	5606.43627366667	4478.138182	4666.114286	2974.646812	4039.63309333333	2752.466667	3557.403231	4441.074077	3583.64799166667	3040.549333	1933.05	2467.32625	2480.30852766667
193	6-Gingerol	0.912691997			MS2 matched	587.3537441	3.7119	639.2896063	505.1586914	386.1582323	510.202176666667	15321.91438	1262.3424	2707.045	6430.43392666667	11480.86154	5239.440938	11982.9375	9567.74665933333	23510.09453	11818.51825	15857.02133	17061.8780366667	16808.18883	16084.74173	18348.49091	17080.4738233333
1057	2-(4-(4-Nitrophenyl)Butan-2-Ylamino)-1-(4-Methoxyphenyl)Ethanol Hydrochloride	1			MS2 matched	345.1763101	0.979766667	0	1448.076778	487.2994286	645.1254022	5413.332333	533.0282033	168.4477066	2038.2694143	2593.0725	2609.660455	6459.573923	3887.435626	4172.12	3116.12	5652.177818	4313.472606	5133.667	9822.966756	14137.70382	9698.11252533333
995	11-trans-LTD4	1			MS2 matched	497.2661143	6.882408333	137.5674697	184.6733747	167.067749	163.102864466667	830.8666667	394.5596	688.1325	637.852922233333	928.9707692	447.3097605	615.1327222	663.8044173	1486.041504	956.8936667	1032.64335	1158.52617356667	1965.759778	1729.169167	2614.411333	2103.113426
1224	8-Propanoylneosolaniol	0.772298006			MS2 matched	439.199764	4.24345	1775.6277	3001.362	1710.798182	2162.59596066667	2206.5225	3145.154333	2599.212	2650.29627766667	3863.196667	2945.958333	2108.412556	2972.52251866667	4158.3	2500.381	2883.068455	3180.58315166667	2969.843615	4526.757222	3791.2	3762.600279
1906	Octadecyl fumarate	1			MS2 matched	369.2992558	6.633775	79.41330566	9.826925659	9.159924316	32.8000518783333	6.743875122	6.802432251	10.5871582	8.04448852433333	15.15464089	0	12.14951172	9.10138420333333	25.60292969	13.68976385	92.11878662	43.80382672	2892.803846	1679.375455	772.0238007	1781.4010339
2082	Propionyl-L-carnitine	0.903251838			MS2 matched	218.1382915	1.58645	119.7722168	150.365526	195.9181463	155.351963033333	165.499646	120.3897095	99.85477239	128.581375963333	119.2962646	56.06072998	100.7665654	92.04118666	233.0668817	254.9252064	402.6247612	296.8722831	703.274549	620.7847099	566.5629044	630.207387766667
222	Acevaltrate	1			MS2 matched	479.1841979	2.451516667	402.4976807	499.81	415.3294444	439.212375033333	1010.474089	791.52	605.784	802.592696333333	1092.237296	849.1142308	1111.478421	1017.6099826	978.5314286	1516.0879	1315.470937	1270.03008853333	966.3942857	1607.5536	1391.617077	1321.85498756667
1041	1-Hexadecanoyl-2-(9Z-octadecenoyl)-sn-glycero-3-phosphoethanolamine	1			MS2 matched	718.5351254	7.603916667	1875.836873	1777.636235	1969.434799	1874.30263566667	1759.311035	3010.238	2051.184975	2273.57800333333	2315.798245	2165.169833	2273.733526	2251.56720133333	3541.879	2948.704285	3072.975706	3187.852997	4283.307316	3485.305337	3860.053529	3876.22206066667
2080	Propapyriogenin A2	1			MS2 matched	485.3357556	4.858608333	459.4859772	460.5844073	490.2380371	470.1028072	622.5778198	790.5555115	579.1876322	664.106987833333	843.300176	714.4895717	709.9031677	755.897638466667	1049.084544	866.1213175	777.3516667	897.519176066667	786.168	1046.56175	1085.64	972.789916666667
1833	MGDG 30:7	1			MS2 matched	711.3995714	3.473758333	4750.768571	4741.371167	556.713	3349.61757933333	3963.137143	4225.024	569.982	2919.38104766667	648.123	3752.622222	2942.716667	2447.82062966667	2436.527444	3151.900182	1022.636222	2203.68794933333	1509.585714	1409.628	1385.0395	1434.75107133333
233	alpha-Hydroxymetoprolol	1			MS2 matched	282.1745525	3.299825	0	194.5035706	72.15298462	88.8855184066667	79.04806519	266.4868673	28.55023804	124.695056843333	0	28.83265686	0	9.61088562	0	184.2269775	0	61.4089925	75.15655518	0	22.96264648	32.7064005533333
583	MGDG 30:2	1			MS2 matched	697.4957176	10.57363333	50.98770905	6556.35575	7396.346471	4667.89664335	48.71969604	7291.898222	6939.420187	4760.01270168	702.8955294	6562.8525	5248.748625	4171.4988848	1161.675	5340.056353	6079.467882	4193.73307833333	1195.762	5042.699294	6112.38225	4116.947848
582	MGDG 30:1	1			MS2 matched	745.5159874	4.301183333	845.2347839	380.6806824	2180.758807	1135.5580911	784.799703	1224.806058	1947.524089	1319.04328333333	551.2843933	1234.818067	1564.902843	1117.00176776667	861.5442857	1901.433682	1797.71308	1520.23034923333	1079.7848	2684.3238	1507.551852	1757.22015066667
2241	Trioxilin B3	0.999362968			MS2 matched	355.2443252	3.551583333	18502.11138	18031.86857	16804.03629	17779.3387466667	15760.41778	17638.12286	15532.43143	16310.3240233333	4440.523636	12267.70286	14969.14	10559.1221653333	13012.43429	14243.39333	16520.00157	14591.9430633333	13420.02667	11835.57	16030.08462	13761.8937633333
502	LPA 18:2	0.992534697			MS2 matched	433.2415533	7.735533333	2568.045856	2371.719421	2589.035292	2509.60018966667	6731.009091	2587.576998	3224.083792	4180.88996033333	3220.190975	3161.513406	5103.223679	3828.30935333333	9451.569752	6413.722839	9867.074432	8577.45567433333	17886.03821	12943.00832	15696.00766	15508.3513966667
503	LPA 18:3	0.942509411			MS2 matched	431.2241921	5.366941667	2755.961545	2349.8885	3204.6804	2770.176815	38215.99971	7211.7895	11618.376	19015.3884033333	27059.09045	21119.03418	46759.60733	31645.9106533333	90499.20933	69896.21039	95321.48129	85238.9670033333	113080.977	86653.19895	115510.5629	105081.579616667
250	Asparaginyl-Tyrosine	0.985703498			MS2 matched	294.1115244	1.7724	175.335625	166.4474683	148.5842719	163.4557884	2267.606	337.5607198	197.2684123	934.145044033333	1045.618818	936.4321753	3301.737783	1761.26292543333	3107.626714	2519.322474	2669.099274	2765.34948733333	5476.30455	7241.888	6243.942857	6320.71180233333
861	Ubiquinone-4	0.825111567			MS2 matched	453.3039863	3.130291667	11.56945365	130.8797542	161.2159176	101.221708483333	74.50146484	65.58617292	177.6274109	105.90501622	0	80.13213239	454.39275	178.174960796667	1356.96	792.5928889	1082.72	1077.4242963	907.4268	978.996	1058.404667	981.609155666667
280	Carpaine	1			MS2 matched	477.3681701	6.96225	1579.451797	1410.000133	1582.668571	1524.040167	968.6740265	1877.016313	894.5198059	1246.73671513333	2145.525438	1406.31512	548.0345858	1366.62504793333	1206.635986	1246.630085	1857.790985	1437.01901866667	2096.443634	1839.695333	1975.983963	1970.70764333333
745	PI 42:1	1			MS2 matched	947.6555916	7.030333333	698.5522088	206.9441121	568.0904355	491.195585466667	875.8262848	692.8729757	278.3107372	615.669999233333	657.2381993	612.1782745	606.3614655	625.2593131	770.0948182	812.0746813	1517.120588	1033.09669583333	4623.247778	3518.831842	5580.486391	4574.18867033333
560	m-Chlorophenylpiperazine	1			MS2 matched	195.0661671	2.950516667	16742.19927	18716.50691	20675.89433	18711.5335033333	16500.5385	24471.52183	22118.0325	21030.0309433333	17923.17817	22093.12542	17757.51273	19257.9387733333	19781.54283	17202.88833	19003.27346	18662.5682066667	12173.069	10640.54725	8352.073909	10388.5633863333
2196	TAG 47:13	1			MS2 matched	789.5123247	10.354375	1565.240833	1831.536	1960.325111	1785.700648	1608.38	1847.158444	1389.871313	1615.13658566667	3404.799923	1721.908125	1168.4046	2098.37088266667	1397.606647	1599.78	1190.568529	1395.98505866667	1662.539118	1050.997588	937.7325	1217.08973533333
2091	PS 24:3	1			MS2 matched	640.3257317	3.8523	403.3490982	216.1595215	448.224	355.910873233333	301.0350281	219.0345662	195.7162531	238.595282466667	789.7545578	304.5274399	156.3165436	416.866180433333	317.307373	226.7191315	293.6260257	279.217510066667	544.8882209	546.5842268	616.0466667	569.173038133333
155	4-ARAHSA	1			MS2 matched	585.4957676	7.749816667	8116.796389	5826.091474	5776.376667	6573.08817666667	6487.046308	6845.240737	6350.443421	6560.91015533333	7633.0368	7282.381053	8181.595556	7699.00446966667	10863.8679	7655.75175	8841.347619	9120.322423	15006.8457	13071.71157	12470.87433	13516.4772
2092	PS 24:4	1			MS2 matched	616.334642	5.3502	23.52005709	51.02482488	69.4728018	48.00589459	210.273298	158.9745353	129.35799	166.2019411	129.3469849	70.91729736	337.5469469	179.27040972	1585.388	211.8820613	945.5238	914.264620433333	1898.398412	1449.297645	1900.438375	1749.378144
1544	Dl-Norleucine	0.92502572			MS2 matched	118.0854707	0.843966667	1315277.876	1429326.844	1383014.309	1375873.00966667	1461527.797	1730477.171	1482825.291	1558276.753	1409038.921	1487875.725	1388413.562	1428442.736	1426021.367	1512680.445	1423783.474	1454161.762	1229389.507	1081423.12	1166534.725	1159115.784
1383	CAY10401	1			MS2 matched	383.2762477	4.14205	401.3092804	628.1791429	551.6299091	527.039444133333	304.5634174	925.246582	669.551797	633.1205988	334.1978498	564.2630179	398.3188248	432.2598975	846.7603237	328.9899902	452.8855	542.878604633333	862.4136135	679.021286	506.707319	682.714072833333
1559	D-Pyrrolidine-2-carboxylic acid	0.802348136			MS2 matched	116.069863	2.52305	1914.933143	2643.040073	797.65525	1785.20948866667	7245.905882	1472.60375	1161.968628	3293.49275333333	6523.100176	4948.16	10915.99858	7462.41958533333	15711.63919	13374.84947	26274.668	18453.7188866667	25377.89684	60754.29813	27729.2925	37953.8291566667
1547	D-Norleucine	0.710667519			MS2 matched	132.1010643	2.474416667	1231.25625	1186.426167	663.5235	1027.068639	9326.8272	2033.7265	1200.310077	4186.95459233333	7209.655733	5637.6622	12439.35	8428.889311	24595.22644	17072.67188	17727.55687	19798.4850633333	46095.81375	54813.755	47662.92563	49524.1647933333
2139	S 1033	1			MS2 matched	361.2366881	5.011708333	1557.855563	1540.6875	1417.434474	1505.32584566667	883.2	1357.356	5493.72	2578.092	1162.186636	5953.404444	1298.394571	2804.66188366667	2101.345196	4586.246667	1558.466667	2748.68617666667	3315.078571	2319.814615	4909.153154	3514.68211333333
302	Citrusin E	1			MS2 matched	371.1373911	2.896308333	20736.5871	20893.6	23420.33136	21683.5061533333	21428.76	25788.0064	26682.61818	24633.1281933333	22690.14318	27760.644	24744.17891	25064.9886966667	26583.24545	23133.735	26166.73745	25294.5726333333	26160.27964	25650.08836	22277.753	24696.0403333333
1852	N-(1-Deoxy-1-fructosyl)phenylalanine	0.833008354			MS2 matched	328.1393934	2.373216667	1389.105308	2533.095385	1808.225	1910.14189766667	1991.437071	1250.904167	1138.54	1460.293746	1172.74	1203.960462	1095.743077	1157.48117966667	1580.164615	1534.376	906.52	1340.35353833333	1090.8188	3348.053333	3659.085	2699.31904433333
915	"(22E,24E)-1alpha,25-dihydroxy-26,27-dimethyl-22,23,24,24a-tetradehydro-24a-homovitamin"	1			MS2 matched	455.3529639	9.010816667	512.8514608	517.3843689	695.2020264	575.145952033333	769.8327637	391.3783333	632.0617188	597.757605266667	906.1609375	881.0112305	783.7980521	856.990073366667	808.3614676	847.3019322	702.4748182	786.046072666667	260.496	346.544	718.1711121	441.737037366667
388	FAHFA 36:3	0.970973138			MS2 matched	559.4819565	7.004716667	22409.6	16741.42925	18801.95718	19317.6621433333	42498.57143	39954.76182	25027.33333	35826.88886	35762.8852	36320.35305	39929.78248	37337.6735766667	100794.274	44993.94526	55532.20186	67106.80704	174450.1987	163767.9851	122345.9452	153521.376333333
813	sn-Glycero-3-phosphoethanolamine	0.864067067			MS2 matched	214.0489198	0.8035	2477.431333	2263.63175	2490.956308	2410.67313033333	5047.028143	1580.384	2395.012	3007.47471433333	8357.151533	4835.196	10954.637	8048.99484433333	16382.08846	14754.82908	18514.65323	16550.52359	34839.71077	32789.98154	42111.41292	36580.36841
674	PE 17:0	1			MS2 matched	480.2810225	3.936416667	2332.876	2518.395714	11348.25625	5399.84265466667	9211.617727	9802.248077	9645.712273	9553.19269233333	10242.776	10299.96923	13648.08768	11396.9443033333	11879.77	7303.429375	10075.70808	9752.96915166667	10391.69886	9698.394583	10388.5665	10159.5533143333
1468	Denudatine	1			MS2 matched	344.2557113	5.325783333	2490.48	2493.350833	2418.466154	2467.432329	1891.97125	2860.381538	2477.431818	2409.928202	2368.933333	2944.645	2623.243636	2645.607323	5102.448	3010.393286	3774	3962.28042866667	5383.114545	6833.505	4779.705462	5665.441669
2143	Sanguisorbin B	0.85526021			MS2 matched	589.4103708	7.051683333	5465.8464	7531.798	5886.276143	6294.640181	3290.492308	6994.196312	3372.235	4552.30787333333	9049.952533	5989.833571	2094.1824	5711.32283466667	6205.763882	6923.593125	962.688	4697.34833566667	8092.16	4651.01225	1889.09625	4877.42283333333
1293	Arachidonoylmorpholine	1			MS2 matched	374.302681	6.481	14350.44889	16970.73125	15589.8748	15637.0183133333	23934.61029	17054.115	23211.57194	21400.0990766667	12749.37763	21774.97105	16136.35297	16886.90055	13664.99355	15441.32908	14752.197	14619.5065433333	17055.25635	16891.20914	16247.56655	16731.3440133333
1504	D-Galactose	1			MS2 matched	198.0966149	0.811566667	879.048	623.52	4905.003444	2135.857148	412.18	5711.351077	2571.776316	2898.43579766667	7033.473579	540.7256667	403.7142857	2659.30451046667	672.48	1787.744	619.12	1026.448	5397.422222	3335.934375	7661.855727	5465.07077466667
780	Pyropheophorbide a	1			MS2 matched	533.246615	2.461766667	493.8692821	605.7808061	622.0524902	573.900859466667	2294.495153	771.9792952	780.1667092	1282.21371913333	2103.952623	1299.558545	5244.53048	2882.68054933333	4141.121704	3409.0425	3401.731412	3650.631872	918.835	2293.366154	1069.9236	1427.374918
1588	Farnesyl acetone	0.964550947			MS2 matched	263.2368079	5.163666667	20289.88747	11607.57629	12058.80065	14652.0881366667	37037.68144	17090.83494	11494.47742	21874.3312666667	9502.651059	11518.15556	12183.56983	11068.125483	11851.832	11237.56255	9570.881765	10886.7587716667	24270.64767	8085.94	8956.662778	13771.0834826667
195	6-Hydroxy-4-methyl-2-benzopyrone	1			MS2 matched	175.0409511	3.144833333	4331.0064	996.5565273	900.0685883	2075.87717186667	706.4137573	1325.801562	4914.241727	2315.4856821	5669.047333	1275.231201	6053.780077	4332.68620366667	5830.782	500.1247559	4689.398	3673.43491863333	1400.686872	916.6268571	731.520159	1016.2779627
263	BAY-u9773	1			MS2 matched	471.2271621	7.987983333	819.8653571	908.203625	973.1377778	900.4022533	836.8381111	1286.539071	1019.1855	1047.52089403333	1012.4325	966.3488235	816.842	931.874441166667	1138.525867	977.6134737	676.08	930.739780233333	1193.457231	1050.504	1254.498	1166.153077
1904	O-beta-D-glucopyranosyl-(1->2)-6-O-[(2E)-2-methyl-1-oxo-2-buten-1-yl]-alpha-D-glucopyranosyl O-beta-D-glucopyranosyl-(1->2)-alpha-D-Glucopyranoside	1			MS2 matched	771.2615958	3.434766667	4905.238765	5406.8695	6664.374364	5658.827543	3362.339062	8762.835	3939.7666	5354.98022066667	5136.626857	6249.026414	5867.969556	5751.207609	4982.433	2561.832	5823.44125	4455.90208333333	4680.893333	3996.743143	4064.610429	4247.415635
1122	"3alpha,12alpha-Dihydroxy-5beta-pregnan-20-one diacetate"	1			MS2 matched	419.2781145	3.534641667	1057.445284	584.9542629	440.4703369	694.289961266667	848.1109445	1319.376572	490.0653076	885.850941366667	889.892807	683.0506439	799.4225791	790.788676666667	744.1249956	538.734436	529.0754827	603.978304766667	624.9173482	1171.810846	594.6071116	797.1117686
547	LysoPE(18:0/0:0)	0.998533918			MS2 matched	480.3155758	5.7723	1042.062	639.5123636	1017.155294	899.576552533333	1651.697471	1108.919278	786.7592857	1182.45867823333	2424.352	1508.667647	1578.877625	1837.29909066667	2964.807857	2377.801385	2655.022933	2665.87739166667	4439.690588	3626.505235	4518.741063	4194.978962
1355	BMP 36:0	1			MS2 matched	796.6077407	9.182016667	1292.80325	1636.038696	2112.421579	1680.421175	2107.372667	998.666	1632.553333	1579.53066666667	1149.4848	2158.948196	1576.466667	1628.29988766667	1678.598862	1574.400931	1882.242737	1711.74751	2460.398625	1823.99	997.1	1760.49620833333
1346	Bisacodyl diphenol glucuronide	1			MS2 matched	426.1498886	1.0327	2620.69125	1383.81	2397.853538	2134.11826266667	1372.268	2890.938	2047.8562	2103.6874	1025.6575	1826.562	2025.280242	1625.83324733333	313.890976	1316.660423	405.362185	678.637861333333	525.6633333	227.2906233	2750.934083	1167.96267986667
1097	2-Amino-3-carbamoyl-propanoic acid	0.849781753			MS2 matched	133.060143	0.836416667	14548.66129	14898.70433	17688.42563	15711.9304166667	5320.8794	11952.95128	10795.378	9356.40289333333	736.3	1750.2376	1403.8175	1296.78503333333	3994.902687	7574.9379	1913.7875	4494.54269566667	3359.88	15539.26667	8044.431267	8981.19264566667
878	Verapamil	1			MS2 matched	453.2757768	4.510158333	5191.218267	647.9304	3060.909982	2966.68621633333	2433.165429	2537.995769	2223.9648	2398.37533266667	1260.5382	3071.772	3729.365767	2687.22532233333	2598.882571	1445.113615	3863.087308	2635.694498	1499.844571	2227.61	2579.866154	2102.44024166667
1729	Lasalocid	1			MS2 matched	555.3647014	8.804916667	2035.914188	2793.617071	2285.411067	2371.647442	1788	3281.750187	2204.156812	2424.63566633333	2628.633	2051.157333	1738.363647	2139.38466	1776.828	1648.004286	1018.882193	1481.23815966667	501.33	1186.803699	846.9405692	845.024756066667
1326	Batrachotoxinin A	1			MS2 matched	418.2567259	4.243666667	369.534	870.1527273	646.6264852	628.771070833333	475.5783333	874.1709091	517.0671429	622.272128433333	531.09	529.9883333	463.36	508.1461111	1956.733333	495.198	1740.825	1397.58544433333	2693.3025	2818.2875	2463.26	2658.28333333333
1325	Batrachotoxin	1			MS2 matched	539.3189229	5.161175	50803.13666	42111.11553	58259.8298	50391.3606633333	21329.84615	62869.02495	61604.9237	48601.2649333333	36205.82283	45991.31829	27886.76908	36694.6367333333	43160.95571	43437.39839	31932.2615	39510.2052	36491.77293	33595.16914	24193.52286	31426.8216433333
1221	7-Ketodeoxycholic acid	1			MS2 matched	407.2757641	5.927866667	546.0355748	494.1379113	555.8755141	532.0163334	638.735927	736.1122953	642.6991403	672.515787533333	715.8026358	942.3421061	776.5059727	811.5502382	2056.074118	1039.303385	2290.224533	1795.20067866667	11358.0435	7178.182941	5765.76	8100.662147
918	"(22S)-1alpha,25-dihydroxy-22-methoxy-26,27-dimethyl-23,24-tetradehydro-24a-homo-20-epivitamin"	1			MS2 matched	485.3586275	10.30268333	5267.500895	2629.916467	2812.682562	3570.033308	2860.56	4233.516	3473.80275	3522.62625	3712.35375	4131.284	2463.947681	3435.86181033333	4490.772267	2857.97625	2953.417097	3434.05520466667	4514.75625	3598.298067	2598.290571	3570.448296
1217	"7,8-Dihydro-8-hydroxycitraniaxanthin"	1			MS2 matched	489.3431294	5.261691667	834.188	1460.677778	1713.710769	1336.19218233333	1137.440582	577.896	624.575	779.970527333333	954.3564453	686.0944444	702.16	780.870296566667	919.738	940.5395454	1283.942368	1048.07330446667	1195.529105	1313.141868	716.8192	1075.163391
1969	PC 31:6	1			MS2 matched	708.4565854	4.2175	554.0691664	722.7537857	791.3999	689.407617366667	698.7347368	668.8543854	663.1416321	676.910251433333	643.7383333	570.4	506.7686225	573.635651933333	633.53025	600.1722222	448.3087143	560.6703955	395.9090595	697.6	375.0873277	489.532129066667
470	Kudzusaponin SA4	1			MS2 matched	957.4605272	2.591483333	248.0115618	285.3283222	296.6036342	276.6478394	5846.773077	1123.903529	519.7511052	2496.80923706667	3367.380333	2727.675417	5253.460437	3782.838729	4912.036933	7561.96875	4793.8716	5755.95909433333	4174.531059	4755.256875	3557.320714	4162.36954933333
571	Methyl viologen	0.815784617			MS2 matched	185.1179068	3.349266667	3003.586426	2787.47757	2820.925331	2870.663109	5400.587875	5017.785461	4924.924727	5114.43268766667	3472.119521	4398.065091	3036.150513	3635.44504166667	2168.154382	3309.287817	3273.567601	2917.00326666667	5595.975	5464.888	15387.81093	8816.22464333333
1266	alpha-Linolenoyl Ethanolamide	1			MS2 matched	322.2717061	6.320833333	3170.284615	2728.052727	3122.08	3006.80578066667	4056.339857	3686.881538	2908.203333	3550.47490933333	3560.348571	4760.150769	3642.375	3987.62478	7886.189538	5040.324143	5704.982143	6210.498608	11080.192	13817.04714	10735.68167	11877.64027
1589	Farnesylacetone	1			MS2 matched	263.2367384	4.397266667	5963.12275	7248.1605	2938.524139	5383.26912966667	6993.5365	10984.677	6954.044077	8310.75252566666	4433.936111	5000.782222	6123.457143	5186.058492	15422.22872	9661.238182	7447.026	10843.497634	8788.9725	9490.361818	7160.692	8480.00877266667
20	"(3beta,17alpha,23S)-17,23-Epoxy-3,29-dihydroxy-27-norlanost-8-en-24-one"	0.721872455			MS2 matched	457.3380267	6.941133333	4659.465556	4491.583176	4459.249737	4536.76615633333	5582.537414	8159.0328	5184.58275	6308.71765466667	5002.510389	4952.240118	5433.331565	5129.36069066667	8368.01	7028.560941	7183.523643	7526.69819466667	10257.375	9509.526563	10633.79012	10133.5638943333
1327	Beauvericin	0.807406691			MS2 matched	784.4151958	6.896658333	17.91373698	21.82119412	0	13.2449770333333	234.3595775	0	0	78.1198591666667	0	0	0	0	22.79656067	0	0	7.59885355666667	283.6650933	1126.028571	1411.133333	940.275665766667
1112	"3,4-Epoxy-6-methylcyclohexylmethyl-3,4-epoxy-6-methylcyclo-hexanecarboxylate"	0.708943089			MS2 matched	281.1694515	3.638691667	7690.124674	6827.999849	9239.442105	7919.188876	22057.32047	20998.62424	13717.644	18924.52957	16627.26353	17187.54113	18511.947	17442.2505533333	19165.86	6400.770667	16308.55611	13958.3955923333	15621.03707	11124.19286	12816.08357	13187.1045
1557	D-Pantethine	1			MS2 matched	555.2425186	2.570425	815.9106667	432.845	976.4866089	741.7474252	979.326	1877.12	760.496	1205.64733333333	963.8215385	1164.447	2370.7902	1499.68624616667	4711.267636	3221.464615	1041.68	2991.47075033333	6071.304667	3409.058583	1625.297143	3701.88679766667
120	2-Hydroxydecanedioic acid	0.990515455			MS2 matched	217.1082849	3.055916667	15913.90523	16717.56726	18708.7424	17113.4049633333	18213.81955	20857.64518	18861.27833	19310.9143533333	14186.51236	19745.78667	15391.56488	16441.28797	9185.552	13186.45167	9807.928364	10726.6440113333	2983.645142	1869.127333	2510.320838	2454.36443766667
532	Lys-Gln-Ala-Gly-Asp-Val	1			MS2 matched	615.3181924	2.779625	998.4225	648.117	1038.592	895.043833333333	5148.165647	1807.189357	853.5825455	2602.97918316667	4214.953533	3229.560562	7031.1045	4825.20619833333	9666.3525	7665.078857	9012.763889	8781.39841533333	9364.413667	8154.7315	7689.509211	8402.88479266667
1784	Maltol	0.824014428			MS2 matched	127.0381033	2.6594	4638.08125	3371.0175	4800.048769	4269.71583966667	3211.015455	6695.750909	4190.353333	4699.039899	3910.701818	5014.806444	3723.661429	4216.389897	5365.94625	3861.379385	5456.143077	4894.48957066667	2873.924	3372.313786	2734.65	2993.629262
2104	PS(12:0/19:0)	0.992699203			MS2 matched	722.5040901	5.758416667	752.0714188	795.854578	915.9103127	821.278769833333	714.8171739	1110.026387	1113.273423	979.372327966667	660.1946878	16774.716	948.72	6127.87689593333	1421.69919	1511.8452	918.5812941	1284.0418947	1257.532365	1095.558431	954.8304189	1102.64040496667
1536	Dihydrojasmone	0.992387643			MS2 matched	167.1416945	3.522983333	9368.040508	10171.64571	7878.596	9139.427406	8961.095	3115.676667	8393.9002	6823.557289	9227.3116	6001.174545	9180.3256	8136.27058166667	8980.838667	8623.2545	7778.4928	8460.861989	6527.501214	7568.2452	7074.27	7056.672138
2172	SM d31:5	0.973843268			MS2 matched	653.4738529	10.10431667	134991.4706	141985.4198	149727.5147	142234.8017	170187.5643	179459.9258	131921.6812	160523.0571	179051.8249	143801.7698	116272.3309	146375.308533333	151961.0767	168140.045	129363.5809	149821.567533333	175292.9522	113978.4933	121001.5348	136757.6601
1306	Asn Phe	0.8776781			MS2 matched	280.1306725	2.524216667	402.5049133	112.072847	405.2749981	306.617586133333	6446.175	1677.75	476.6828558	2866.86928526667	3377.184	3507.4025	8195.0718	5026.55276666667	14624.96923	10127.03455	11225.61	11992.5379266667	23153.62418	30132.10333	26692.80923	26659.5122466667
445	HexCer-NS d27:4	0.790863669			MS2 matched	594.4047815	7.559833333	3687.395294	3597.430706	4518.147	3934.32433333333	4261.441684	5194.342	4942.0518	4799.27849466667	3737.400333	4161.865333	3941.172667	3946.81277766667	4171.0515	3537.2054	4124.632938	3944.29661266667	6008.323111	5206.670889	5520.6	5578.53133333333
3	(+/-)12(13)-EpOME	0.819540473			MS2 matched	295.2296661	5.519983333	149664.5547	157857.8589	153436.1316	153652.8484	100778.3641	240594.148	162216.3781	167862.9634	82637.14	109958.3683	73389.36889	88661.62573	100124.2935	90735.678	92393.53741	94417.8363033333	128066.7127	127154.3845	121227.5505	125482.882566667
1031	"1alpha,25-dihydroxy-24a,24b-didihomo-22-thia-20-epivitamin"	1			MS2 matched	463.3175834	8.176083333	5161.221188	2928.488159	7287.16895	5125.626099	1918.884273	1564.651	7346.2655	3609.933591	1513.678182	4697.74678	2829.442154	3013.622372	1585.6074	5342.602158	1610.348182	2846.18591333333	2423.754375	2640.476667	5392.5889	3485.60664733333
1156	"4,4-Diaponeurosporenic acid"	1			MS2 matched	433.3076576	8.105766667	1084.656156	595.5798645	398.6153739	692.9504648	675.4764404	874.135	375.7367503	641.782730233333	1048.843055	416.2803345	557.7711995	674.298196333333	867.2156474	755.4795329	852.4563974	825.0505259	1079.91	1490.798538	904.7730713	1158.49386976667
1622	Ginkgoic acid	1			MS2 matched	347.2571778	6.383683333	1632.612094	1799.556025	3697.862318	2376.67681233333	2898.732632	2381.768167	1839.532539	2373.344446	1753.047401	1695.833439	1603.007705	1683.96284833333	2754.076165	2463.253255	1919.248947	2378.85945566667	3153.486735	2869.216678	2637.174466	2886.62595966667
796	Sanguinarine	1			MS2 matched	331.0867161	3.1969	2829.723096	3398.655529	4907.523649	3711.96742466667	3167.85755	4175.348389	2927.954636	3423.72019166667	2929.841768	2624.099571	1270.08	2274.67377966667	3601.834326	3594.397623	3590.175858	3595.469269	4500.952377	2827.373231	1894.715667	3074.34709166667
1500	"DG(18:2(9Z,12Z)/18:3(9Z,12Z,15Z)/0:0)[iso2]"	0.948704008			MS2 matched	615.4940671	10.50058333	8492.019521	781.6863665	3399.734296	4224.48006116667	8291.131795	7063.217975	5846.13139	7066.82705333333	6419.272217	10263.74687	4973.793006	7218.93736433333	10469.92986	9685.280626	3407.943705	7854.38473033333	12655.08874	7076.851373	9564.37	9765.43670433333
1990	PE 24:3	1			MS2 matched	574.3601887	6.079725	48.82162476	17.83175659	12.21044922	26.2879435233333	598.3606364	58.34085761	18.70388455	225.135126186667	36.89663086	1612.602727	81.95122736	577.150195073333	152.7063599	160.7721354	126.6338569	146.7041174	203.3866028	69.0786499	984.1371429	418.8674652
685	PE 26:7	0.714513557			MS2 matched	592.3106814	3.417908333	468.7222765	1637.615	818.7297913	975.022355933333	1315.170483	907.5064	2640.036667	1620.90451666667	1383.616273	604.0116628	1986.691067	1324.77300093333	8603.762563	4903.459714	6636.867176	6714.69648433333	7983.031	7479.44375	7817.908333	7760.12769433333
1992	PE 26:0	1			MS2 matched	630.4052304	8.407058333	934.244	6661.077467	693.595	2762.97215566667	5940.33	6985.692188	4990.336312	5972.1195	6116.508357	4040.135	4821.775	4992.806119	7346.573625	6000.098824	3982.3212	5776.33121633333	5690.680333	6001.2324	4167.9465	5286.61974433333
563	METHIONYL-LEUCYLPHENYLALANINE	1			MS2 matched	408.1963184	3.053358333	353.8243378	255.3644748	153.6612854	254.283366	1692.871455	556.5737745	348.4515991	865.965609533333	915.0522857	1009.554286	1851.305364	1258.6373119	1819.215357	1416.74	2059.997333	1765.31756333333	2268.099375	2444.0923	2880.3898	2530.86049166667
319	Cytochalasin Ppho	1			MS2 matched	510.2912703	3.244708333	606.796463	450.6846941	478.308	511.929719033333	772.1930027	591.4891667	530.3613129	631.347827433333	577.2451782	410.1702347	653.8247354	547.080049433333	2703.189818	1460.2116	2329.184	2164.19513933333	3321.981333	4452.143143	3561.103333	3778.40926966667
2217	"TG(15:1(9Z)/18:2(9Z,12Z)/18:4(6Z,9Z,12Z,15Z))[iso6]"	0.885487385			MS2 matched	835.6815397	4.929275	8599.14	12587.22667	4344.213333	8510.19333433333	1197.63475	4413.743696	5879.178667	3830.18570433333	1626.195714	2703.171083	931.4285714	1753.59845613333	857.2714286	2074.5525	1289.857	1407.2269762	620.428	455.43	677.82	584.559333333333
71	12(S)-hydroxy-16-Heptadecynoic Acid	0.79099368			MS2 matched	281.2146096	4.603825	3308.282769	4390.8345	3816.69	3838.602423	1320.555294	1697.4325	2577.408462	1865.13208533333	1277.84345	1359.131667	979.8776523	1205.61758976667	957.3286154	1233.035156	1506.317215	1232.22699546667	1440.534839	1074.735636	892.0835	1135.78465833333
705	PG 25:1	1			MS2 matched	621.3844256	2.571083333	59.91641235	8.545661926	10.80332031	26.4217981953333	0	24.21792221	0	8.07264073666667	134.7688675	30.34794617	87.5939827	84.2369321233333	1433.163143	435.2867203	797.728	888.725954433333	1468.263333	1239.384	1843.361143	1517.00282533333
1897	N-palmitoyl glutamine	1			MS2 matched	385.3066661	5.4159	371.5403748	3266.305941	441.0587463	1359.6350207	321.2664795	483.4064545	398.2648112	400.9792484	305.2265388	463.8237576	223.8320496	330.960782	448.1975159	382.2366577	469.4965238	433.310232466667	523.17725	413.1534091	423.8918525	453.407503866667
987	10-Undecenoic Acid	1			MS2 matched	149.1329032	6.279583333	3956.247426	4071.761587	3966.855007	3998.28800666667	4879.205934	3981.761058	3868.956753	4243.307915	4057.125032	4182.072192	4457.218997	4232.13874033333	4853.46273	641.2328571	4628.405852	3374.36714636667	5171.908885	4624.349513	4929.53251	4908.59696933333
768	Prostaglandin E2	1			MS2 matched	373.1909871	3.299508333	7221.307077	1902.9576	5639.058077	4921.10758466667	2047.52	2691.6956	1755.635	2164.9502	8892.765	7150.158	1651.814	5898.24566666667	5816.451875	3106.654833	6541.362667	5154.823125	7051.66	7328.0725	6158.28	6846.00416666667
1423	Clavepictine B	1			MS2 matched	306.2790528	5.749833333	12134.44155	14166.49229	14174.63482	13491.85622	32765.4195	24430.08328	14908.31037	24034.6043833333	23095.8273	20587.1436	37878.37953	27187.11681	42036.1326	35927.84667	32178.03345	36714.00424	42361.14182	39814.5462	31833.30805	38002.99869
2258	Valerylcarnitine	1			MS2 matched	247.1687235	3.2986	2602.6	2309.966667	4783.186667	3231.917778	1813.165714	2906.41	2460.48	2393.35190466667	3934.933333	4114.881167	2208.901667	3419.57205566667	3284.341667	2685.0356	2869.255818	2946.21102833333	2366.626667	3052.188	2273.9925	2564.26905566667
1317	Atovaquone	0.798423423			MS2 matched	367.1006962	2.61075	611.25	1694.353186	658.4781738	988.027119933333	1534.192795	701.8	1779.57636	1338.52305166667	0	575.19	1922.769519	832.653173	2176.655878	896.6475159	2539.381485	1870.89495963333	5913.136	3680.4716	4402.464	4665.3572
704	PG 23:3	1			MS2 matched	589.3139029	3.456775	3425.725333	6460.034455	3617.746286	4501.16869133333	3823.804667	4966.342286	6928.231	5239.45931766667	1207.932125	23234.214	105143.1262	43195.090775	424090.91	192027.9523	303147.566	306422.142766667	123058.3235	86668.66337	122356.5889	110694.525256667
1269	alpha-Tocopherolquinone	1			MS2 matched	447.3817326	9.723883333	374.2134455	1117.693231	834.3908462	775.432507566667	805.35	1425.470929	663.6641	964.828343	841.4835	475.5555556	660.7077748	659.248943466667	1186.60202	1288.550769	359.9593333	945.0373741	871.5763636	634.1364	709.9485714	738.553778333333
1401	Cheirotoxol	1			MS2 matched	715.3483793	4.238716667	396.4270147	608.2050018	307.0282796	437.2200987	268.402274	277.332	367.8799526	304.538075533333	533.9787674	389.2467826	375.5822067	432.9359189	612.4445915	314.0595398	355.8879743	427.4640352	367.5685425	366.857875	535.04	423.1554725
1715	Karakoline	1			MS2 matched	378.2649046	4.211575	2259.528167	2033.419	2496.357571	2263.10157933333	2489.032	2520.303	2299.194429	2436.17647633333	1794.8505	2654.022857	3063.0948	2503.98938566667	5514.047312	3441.912727	3096.398273	4017.45277066667	4726.767	3256.22	3599.999698	3860.995566
1603	FMLP	1			MS2 matched	438.1997004	2.553866667	902.002	848.5066667	706.6757143	819.061460333333	2578.874188	1225.647273	517.2485	1440.589987	1192.530625	623.224	1387.497286	1067.750637	3166.902074	2953.466	4920.23728	3680.20178466667	6090.967474	5466.264067	8841.376063	6799.535868
844	Tigecycline	1			MS2 matched	584.2782006	2.525033333	959.1187057	609.3759552	602.175	723.556553633333	1875.298	574.563	832.1833191	1094.01477303333	881.4741667	752.9932308	1424.858667	1019.77535483333	1491.531622	972.32	969.4178	1144.42314066667	2214.977464	1256.723769	700.2291667	1390.64346656667
1006	12-OPDA	0.775884331			MS2 matched	293.2093207	5.304416667	18204.69063	20654.01	14993.167	17950.6225433333	8146.389533	15346.98147	16513.21412	13335.5283743333	12475.3687	11742.54547	8075.71875	10764.5443066667	12046.594	13055.746	11424.15412	12175.49804	14367.231	15351.65044	13446.009	14388.2968133333
1984	PC(P-18:1(9Z)/14:1(9Z))	0.706260032			MS2 matched	714.5508719	9.302183333	3526.516067	2968.604929	3295.6	3263.57366533333	3524.641533	4070.696062	2921.381875	3505.57315666667	5630.149286	3181.495714	5134.838857	4648.82795233333	5814.1308	6133.728714	5298.013182	5748.624232	5724.3725	4494.35645	3075.388167	4431.37237233333
344	Dihydrodigoxin	1			MS2 matched	781.4369309	2.6312	166.2901001	70.2895813	88.16459438	108.248091926667	339.340053	105.6958967	51.95381383	165.66325451	173.3911133	162.1415471	416.574452	250.7023708	536.6008	616.7064122	310.9295654	488.078925866667	1197.895546	844.654625	819.1212899	953.890486966667
870	Ursololactone	1			MS2 matched	497.3705443	7.226566667	1677.249	1392.355	1243.542857	1437.715619	1813.76	1894.435714	1445.873231	1718.02298166667	1723.681	1469.508333	1828.047375	1673.74556933333	1978.375	2334.9136	1115.5638	1809.61746666667	2331.042188	3004.592667	3041.435263	2792.356706
2185	Staurosporine	1			MS2 matched	467.2119193	2.649208333	975.296	468.2601	870.825	771.460366666667	3543.698571	1125.592	1686.44	2118.576857	2371.0328	2436.525	10800.90222	5202.82000666667	11502.27	10782.19286	9741.349	10675.27062	6732.367	7515.68	7056.715714	7101.58757133333
1459	Daimuron	1			MS2 matched	269.1740318	3.422958333	5197.472889	4656.130846	4635.983077	4829.86227066667	9290.122857	5544.381353	5231.014143	6688.50611766667	3959.0455	4240.959923	3445.4175	3881.807641	9090.190696	3031.156471	4419.44516	5513.59744233333	5953.254667	2897.496818	3704.73229	4185.16125833333
1562	Ectocarpen	0.750071873			MS2 matched	149.1317431	3.564666667	36961.7688	35651.33333	31791.9154	34801.67251	33875.56071	35106.81229	31273.722	33418.6983333333	28527.8448	34737.64	32496.5048	31920.6632	32667.796	34333.39873	32003.42367	33001.5394666667	25523.44043	27228.69593	25267.528	26006.5547866667
1924	Oxycodone	0.804465493			MS2 matched	316.1514349	1.070033333	919.5230769	966.750625	442.128	776.133900633333	1388.097222	1235.66375	753.5669327	1125.77596823333	2652.583333	1944.0135	3173.7	2590.09894433333	7496.209	4036.3255	3972.52	5168.3515	10207.332	9953.660714	9425.0625	9862.01840466667
2252	Uvedalin	1			MS2 matched	487.1413851	1.85355	6911.648	7811.660182	7406.064636	7376.457606	6832.389227	10589.75945	9904.129742	9108.759473	7158.040792	9609.388615	7510.948273	8092.79256	4951.962913	4714.351435	4056.727143	4574.34716366667	1204.013667	1149.439053	631.225014	994.892578
1625	Ginsenoside Rh4	1			MS2 matched	621.4454848	9.701791667	1234.58075	1735.286599	1231.027338	1400.298229	1314.157054	245.0084	1401.535522	986.900325333333	1499.86884	2701.141846	1419.533333	1873.514673	1765.026855	1423.133931	1194.748891	1460.96989233333	1829.192571	2311.075385	1327.77063	1822.67952866667
2147	Schizandrin	1			MS2 matched	433.2320359	6.797366667	2133.238198	551	1848.142448	1510.79354866667	3176.64	2119.262669	10529.1465	5275.01638966667	3419.471352	2823.428713	4227.24004	3490.04670166667	9571.416081	6565.729237	7413.913967	7850.353095	10111.76923	7588.5954	10779.02475	9493.12979333333
379	FA 17:2	1			MS2 matched	265.2187146	6.514608333	638.9275099	197.7293243	413.6182392	416.7583578	1003.917	843.8638916	286.4976	711.426163866667	822.0483507	1043.784	838.9597919	901.597380866667	2472.151267	1203.130227	1795.475812	1823.58576866667	4225.4856	3523.204286	4120.605	3956.43162866667
197	7-(4-Hydroxy-3-methoxyphenyl)-5-methoxy-1-phenyl-3-heptanone	1			MS2 matched	341.1829521	8.87765	8977.7864	7828.546	4290.566098	7032.29949933333	8898.180667	7620.670909	5905.142353	7474.664643	2472.8392	8878.11104	6752.949667	6034.63330233333	8276.173913	8417.705143	9483.516364	8725.79847333333	10398.99	8677.165	7125.962609	8734.039203
1551	Dodemorph	0.939582023			MS2 matched	282.2791644	4.646633333	16063.24836	14217.29344	14999.90927	15093.48369	15798.17947	16135.82841	15482.92809	15805.6453233333	15366.89478	15500.66473	16023.95947	15630.5063266667	13561.87449	15952.41024	14797.93869	14770.74114	15603.37263	16215.42361	13929.73986	15249.5120333333
102	"2,3-Dihydroxybenzoic Acid"	0.814103187			MS2 matched	153.0186865	2.964166667	16862.4236	14606.67954	24025.43013	18498.1777566667	20300.83808	31472.8785	33398.13727	28390.61795	32230.53	38256.76329	20116.56	30201.28443	54874.86429	42200.12329	45545.8288	47540.2721266667	34589.6356	23105.95429	29002.09093	28899.22694
1843	Monensin	1			MS2 matched	693.4209529	6.507391667	1330.561091	1502.776889	1461.955	1431.76432666667	1150.11596	2042.567095	1873.726579	1688.80321133333	910.3051549	1633.617273	1177.29646	1240.40629596667	1054.244756	1300.169361	1265.496597	1206.63690466667	866.4525	891.0171249	1117.065783	958.1784693
889	Zopiclone N-oxide	1			MS2 matched	403.0956902	2.746083333	1160.8894	1534.005542	767.7872	1154.22738066667	1121.0136	1926.48	1851.65	1633.04786666667	1148.153571	1474.611429	1176.826333	1266.53044433333	1229.376889	1350.6048	1284.470833	1288.15084066667	1186.846603	1172.7845	1213.173764	1190.93495566667
1929	"PA(12:0/20:2(11Z,14Z))"	1			MS2 matched	645.4403415	8.143125	343.3220249	417.5343842	386.1272888	382.3278993	721.1385831	1012.808571	606.6416504	780.196268166667	656.926214	400.4807906	498.4508942	518.6192996	417.7552185	449.2170349	372.0812433	413.017832233333	499.5	762.1794922	472.16	577.9464974
644	O-Methylsterigmatocystin	0.791984733			MS2 matched	337.0798719	0.923333333	5338.423636	7153.220417	5886.3105	6125.984851	5769.8	7330.022909	5548.115333	6215.979414	4551.375	5430.73	4148.095286	4710.066762	3011.473	3236.615	2801.315455	3016.46781833333	548.0406667	797.206	696.96	680.735555566667
1755	Lovastatin	1			MS2 matched	405.2610739	5.333191667	11546.01	6872.718	7020.022941	8479.583647	11921.45944	8476.453125	4131.131333	8176.347966	6188.543529	5969.80625	7581.776667	6580.04214866667	5588.670133	6169.689	5593.968667	5784.10926666667	4345.48875	3930.84375	4236.502607	4170.94503566667
2244	Tween 20	1			MS2 matched	523.3399979	8.494875	1844.4036	1283.16	1701.6102	1609.7246	1105.2074	2295.795	1606.057143	1669.01984766667	564.8355556	1138.0565	802.3637179	835.085257833333	831.1038462	1328.751062	1122.938143	1094.2643504	741.1632385	657.3598727	899.108	765.877037066667
88	17-Hydroxymethylethisterone	1			MS2 matched	341.2189623	5.80005	3706.283375	3028.844	3152.489412	3295.87226233333	2399.985	4289.240625	3656.17	3448.46520833333	1947.361867	2023.169267	1788.024692	1919.51860866667	1769.512	2437.866486	1909.187077	2038.85518766667	1796.546308	1373.742	1753.094538	1641.12761533333
332	DGDG 50:3	1			MS2 matched	1197.852121	3.953208333	2007.3725	2118.627419	1309.046158	1811.68202566667	1487.5964	1902.732333	2011.017273	1800.44866866667	1438.54	923.8461674	1595.2396	1319.20858913333	1524.283916	1287.0004	1436.3316	1415.871972	1180.581578	1422.157333	1482.306	1361.681637
1462	Deflazacort	0.999164994			MS2 matched	442.2298707	2.39945	147.4409441	64.19616699	172.8777204	128.171610496667	785.766	617.6440833	210.3367844	537.915622566667	1308.901818	788.4818182	2122.825667	1406.7364344	2094.4875	2676.060909	2237.021	2335.85646966667	2401.854545	2454.775	1619.4402	2158.689915
969	"(S,S)-(-)-Hydrobenzoin"	1			MS2 matched	237.0894276	1.395825	289.8374537	721.4233333	898.5886	636.616462333333	487.044	1246.264687	799.92	844.409562333333	2499.10344	1687.814895	3506.344444	2564.42092633333	4718.848421	4044.775069	3793.661667	4185.761719	7573.643182	9537.144444	12142.85165	9751.213092
2197	TAG 49:13	1			MS2 matched	817.5425976	8.62775	10003.49957	10581.30726	11753.70033	10779.5023866667	7208.851318	11749.2577	10792.86	9916.98967266667	4914.692727	10374.50345	6598.388696	7295.86162433333	10667.38246	8370.347652	7066.40625	8701.37878733333	8005.431182	7298.894296	5038.590273	6780.971917
1472	D-erythro-MAPP	1			MS2 matched	362.3027692	7.5665	5945	4145.821875	7287.525	5792.78229166667	6048.679133	7529.19375	9154.36625	7577.41304433333	3659.936824	7384.04775	3987.293375	5010.425983	4881.1525	3203.506687	3939.6225	4008.09389566667	4131.35975	3679.354286	3602.325	3804.34634533333
908	"(1S,2S)-3-oxo-2-pentyl-cyclopentanehexanoic acid"	0.994698717			MS2 matched	269.2112318	3.942858333	5247.531704	5339.738726	4908.40951	5165.22664666667	9177.484	9277.996875	5705.649231	8053.71003533333	5629.288404	6313.415766	5741.321647	5894.67527233333	5504.194679	6333.205145	5215.476141	5684.29198833333	4482.965698	5728.654722	4647.258357	4952.95959233333
81	13-Cis-Acitretin	1			MS2 matched	325.1864216	10.558	2005.480277	2076.864	1471.854545	1851.39960733333	2339.252502	2851.627208	1797.805429	2329.561713	1866.134111	2155.067871	1692.077429	1904.42647033333	2259.708	2000.542079	2241.5743	2167.274793	2174.844703	2235.385714	2219.061483	2209.76396666667
1955	Palmitic acid	0.90260296			MS2 matched	257.2469786	7.542666667	38701.41141	36974.997	39981.06194	38552.4901166667	28603.56994	48144.54176	33732.3275	36826.8130666667	41293.28	37818.15256	26908.05238	35339.8283133333	33119.2575	26321.77736	25939.52156	28460.1854733333	33478.47	25845.86667	24924.974	28083.1035566667
1072	20:2-Glc-Campesterol	0.721052142			MS2 matched	853.6910684	4.933166667	4092	6578.662308	2309.876923	4326.84641033333	854.46	2193.5295	2024.085	1690.6915	811.3371429	1178.298545	465.8066667	818.480784866667	288.9079677	1223.40825	810.2325	774.1829059	495.9476406	297.1334801	212.0286342	335.036584966667
790	ROCCELLIC ACID	1			MS2 matched	299.2252387	4.067416667	2930.844	1081.383231	2095.412667	2035.879966	799.3211548	1590.923455	1437.210909	1275.81850626667	798.6288333	767.8183333	910.4238052	825.623657266667	863.0373718	772.964	654.401	763.467457266667	760.8425	721.056	540.1704	674.022966666667
1430	Convallagenin A	1			MS2 matched	449.3190524	4.679	1118.069906	2120.566416	1220.856	1486.49744066667	1884.917357	1459.28936	955.9933777	1433.40003156667	1442.085	1854.244862	1487.333333	1594.55439833333	1477.939312	1331.44	1620.594182	1476.65783133333	1220.48	1693.113876	1766.429179	1560.007685
1456	DAG 15:0	1			MS2 matched	348.2772806	5.879183333	1476.619667	1378.285714	1521.865385	1458.92358866667	1386.840833	1886.624	1519.018	1597.49427766667	1524.459571	1022.661818	1573.776	1373.632463	2947.111765	1901.374214	2214.180643	2354.22220733333	3627.3724	4123.392	3125.320133	3625.361511
1739	Leucyl-leucyl-norleucine	0.725653214			MS2 matched	358.2696776	2.986933333	640.8055556	309.7748777	213.9658691	388.1821008	1861.827	241.1837582	209.0540856	770.688281266667	5934.6824	1721.078	8027.432	5227.7308	37354.24091	21353.32691	24268.41	27658.6592733333	38403.23591	52644.88	45700	45582.7053033333
1586	Etioporphyrin III	1			MS2 matched	479.3115392	8.551191667	6849.536056	5602.1625	7997.519143	6816.40589966667	6521.723947	10359.927	9088.126105	8656.59235066667	7526.217316	9211.666895	7537.770632	8091.88494766667	9885.583333	6857.19605	6926.61915	7889.799511	8907.704842	1739.828571	6218.497895	5622.010436
433	Hexadecanedioic acid	0.812826249			MS2 matched	285.2080406	3.884	1409.398	1734.948846	7187.653333	3444.00005966667	9900.207059	17171.17053	12933.34757	13334.9083863333	7166.675059	8571.823071	10237.82672	8658.77495	7190.890286	1923.431333	2677.0596	3930.46040633333	1953.7596	11103.87652	2320.6456	5126.09390666667
1173	4N-butyl-ajmalinium	1			MS2 matched	383.2797372	5.33395	2406.45	1109.255	935.1133333	1483.6061111	2621.844545	1886.598	374.17	1627.537515	1349.016667	1237.2269	1657.504545	1414.582704	1460.64	1243.136556	1255.800121	1319.85889233333	1861.2	1337.308858	1220.0773	1472.86205266667
2035	PGF2alpha	1			MS2 matched	428.3073563	2.313441667	118.5946859	172.5221329	250.4568375	180.5245521	103.1123454	66.06445313	136.7396606	101.972153043333	16.97611084	115.3522542	120.6469543	84.3251064466667	429.3879123	335.5653653	462.336	409.096425866667	222.9294617	48.60971239	267.4964413	179.678538463333
676	PE 18:1	0.854943274			MS2 matched	492.2762944	4.461275	1911.727976	2655.485948	1708.438243	2091.88405566667	2132.411128	2153.513496	1218.194444	1834.706356	1899.331529	1732.180659	343.854	1325.12206266667	1515.784286	539.3808	548.1386667	867.767917566667	2753.382191	2064.785538	2601.908691	2473.35880666667
675	PE 18:0	1			MS2 matched	494.2942099	4.5074	1095.505371	474.606	1291.439083	953.850151333333	1139.607708	1426.171921	1484.538727	1350.10611866667	1215.098957	1563.144008	1674.4185	1484.22048833333	1269.554688	1564.775455	1249.560211	1361.29678466667	1052.149484	1926.5935	279.1514	1085.96479466667
677	PE 18:2	0.780905753			MS2 matched	490.2640683	4.092616667	820.932	1570.095	1239.641222	1210.22274066667	2843.9928	1049.5584	1368.478835	1754.01001166667	2076.9	1867.6125	3303.693412	2416.06863733333	4420.974476	3444.21	3251.862687	3705.68238766667	3479.808	4371.22475	4292.365846	4047.799532
672	PC 42:10	0.995457639			MS2 matched	898.5642701	4.309233333	4741.767105	2615.6975	4050.378	3802.61420166667	1792.226538	4960.977083	4653.6325	3802.278707	2632.005	4363.9694	2825.913214	3273.962538	2501.1144	3493.6356	2826.392	2940.38066666667	3392.299133	2923.84	2702.165368	3006.10150033333
1952	PAF (Platelet Activating Factor)	1			MS2 matched	524.4087429	5.833425	468.6574707	382.4316101	455.1392822	435.409454333333	513.9722697	677.2478376	704.1911316	631.8037463	929.4919853	288.6229401	687.3931274	635.169350933333	1302.319702	782.5729545	760.3613281	948.417994866667	1108.423126	1154.444667	1266.616093	1176.49462866667
2039	Phe Gln	0.855047379			MS2 matched	294.1445208	2.536066667	675.4131914	358.4846695	555.0249	529.6409203	10394.25	1488.41	852.3116	4244.99053333333	7620.739786	6022.821818	13690.71608	9111.42589466667	25850.00444	18937.45846	16137.0765	20308.1798	30352.47346	41516.80118	41839.21273	37902.8291233333
886	Yohimbine	1			MS2 matched	353.1892406	4.928016667	6544.8984	4904.643333	9632.522667	7027.3548	6370.219497	10394.05587	6912.250824	7892.175397	5182.696154	836.4136667	5983.625336	4000.9117189	5377.405657	4451.561467	6530.703143	5453.22342233333	3075.065	4601.598	3662.567571	3779.74352366667
2160	SM 25:2	1			MS2 matched	575.4120368	6.232025	2589.001706	113.9450553	839.715184	1180.8873151	2282.900588	0	0	760.966862666667	2106.66264	0	0	702.22088	5155.405917	0	0	1718.468639	2973.46987	583.8758603	0	1185.7819101
1194	5-oxo-7-octenoic acid	1			MS2 matched	157.0850852	3.178275	915.6690434	1050.720317	2173.487067	1379.95880913333	2903.212	1162.788705	815.2508316	1627.08384553333	2340.731394	2371.471962	3479.694231	2730.632529	4765.541333	4815.186971	4533.871111	4704.86647166667	3864.042964	3593.824	3202.717	3553.527988
2135	RU-0211	1			MS2 matched	391.2242184	5.849466667	0	0	0	0	0	0	0	0	0	6113.995556	0	2037.99851866667	0	0	0	0	301.7435981	98.58468967	129.2693038	176.532530523333
208	8-Acetoxypinoresinol 4-glucoside	1			MS2 matched	577.1945288	4.248683333	631.2672	1799.3904	698.922	1043.1932	201.1284943	428.8064392	1196.166	608.700311166667	52.57411533	1416.7126	36.00887553	501.765196953333	266.0643175	120.4228041	143.5240682	176.6703966	779.405	416.7073333	572.4625244	589.524952566667
151	3-Pyridinol	1			MS2 matched	94.0277799	1.63245	282.5449913	246.0925794	263.8247551	264.1541086	441.1811371	316.6791144	279.524197	345.794816166667	388.9078064	330.90566	393.5351152	371.116193866667	428.1415129	510.0571835	424.4554983	454.2180649	706.9202271	711.4935	692.6990332	703.704253433333
2266	VitB12	0.916360358			MS2 matched	481.2917778	6.897033333	2507.3075	1793.224635	1380.407857	1893.646664	10227.4115	1268.3411	3216.462402	4904.07166733333	12949.81747	5573.102211	6882.495	8468.47156033333	14438.88	13017.74331	9543.485947	12333.3697523333	26395.49412	32668.62252	30584.74941	29882.95535
1901	N-stearoyl valine	1			MS2 matched	384.3474501	9.007833333	2064.844142	1989.40744	2426.6548	2160.30212733333	1552.993896	1140.533333	382.2112	1025.246143	2336.960388	1990.00247	2565.329346	2297.43073466667	1973.782006	2615.324158	2203.662083	2264.25608233333	2104.324223	552.1872857	2054.320651	1570.27738656667
562	Mesalamine	1			MS2 matched	152.0345766	2.412616667	197.1557674	172.7911997	249.3570964	206.434687833333	189.5107819	219.8276978	251.5041242	220.280867966667	141.1153597	225.8786065	156.9160963	174.6366875	175.797288	213.8816996	267.6050822	219.094689933333	341.1798828	217.02475	215.7095835	257.971405433333
1506	DGDG 18:2	1			MS2 matched	715.3518601	3.702125	1335.714177	13280.46738	743.7374242	5119.97299373333	863.1617432	1221.508503	587.5863571	890.7522011	6536.069183	366.7752	535.76	2479.53479433333	1273.205	789.975375	711.75	924.976791666667	936.6438344	1086.731199	839.0414286	954.138820666667
1763	Lumicolchicine gamma6901-14-0	1			MS2 matched	400.1862514	2.944441667	2202.535455	462.38	1500.555556	1388.490337	1482.209	2137.456	2012.4288	1877.3646	1026.044444	2028.010333	1462.493333	1505.51603666667	831.82	944.86	1121.5555	966.0785	2546	1915.944	1933.886	2131.94333333333
1300	Armillatin	0.778732546			MS2 matched	611.4272099	8.470191667	44884.30173	47781.92014	40155.99364	44274.0718366667	46802.66476	57709.78605	45655.718	50056.05627	47267.4319	44075.654	37348.40109	42897.16233	45063.70659	48283.52833	39499.184	44282.13964	49281.8735	40034.32852	32878.287	40731.49634
634	Notoginsenoside R9	1			MS2 matched	653.4369199	6.4879	2303.548857	2604.311778	1672.0551	2193.305245	1275.375773	2887.074441	1472.100667	1878.183627	2822.818	1971.46545	1031.635267	1941.97290566667	2095.154895	1800.588263	897.1938889	1597.6456823	2602.706625	1952.068684	2007.264108	2187.34647233333
1637	Glyceryl lactooleate	1			MS2 matched	429.3195528	6.882783333	2350.247118	2662.811714	2110.728023	2374.59561833333	2251.813667	3145.4175	2308.849134	2568.69343366667	2565.212588	2309.536667	2248.90647	2374.55190833333	2300.9858	2357.5034	2533.861921	2397.45037366667	2557.811125	2778.782857	1911.735	2416.10966066667
1691	Indaconitine	1			MS2 matched	630.3302075	6.231275	6.154223633	836.9166667	0	281.023630111	769.239	0	0	256.413	0	8.776478161	7.995758057	5.590745406	119.6985229	0	2196.649636	772.116052966667	223.8325084	624.6933333	760.9671429	536.497661533333
1930	"PA(12:0/20:4(5Z,8Z,11Z,14Z))"	1			MS2 matched	641.4113964	7.027033333	1145.292106	2867.232666	1664.729237	1892.418003	2291.019238	747.52	2159.485	1732.674746	1586.910501	1143.08	1511.177979	1413.72282666667	2034.824941	2321.893612	4958.870483	3105.19634533333	5675.868	2417.010887	2924.719474	3672.532787
2103	PS 52:3	1			MS2 matched	1032.768609	10.5925	483.3847961	460.63	445.6059265	463.206907533333	484.5061798	450.6703491	473.5377778	469.571435566667	458.232	447.1678925	413.7328125	439.710901666667	454.5027924	467.9374084	328.8303101	417.0901703	480.26	396.7190247	494.3163757	457.0984668
1107	2-N-Dodecyltetrahydrothiophene	1			MS2 matched	257.2261563	6.594216667	2938.32	2647.5	2298.556818	2628.125606	3028.272	3788.4	9621.885	5479.519	2211.572727	1731.7992	2351.576667	2098.316198	3933.665	4856.956	6244.276923	5011.632641	5785.653083	1978.134	4880.4525	4214.74652766667
632	Norvaline	1			MS2 matched	116.0697083	0.962533333	1016.227667	181.5412345	25.58826665	407.785722716667	1429.921	942.344	1446.1356	1272.8002	1063.396364	1281.939545	1421.416091	1255.584	292.4691315	1074.752778	625.078875	664.1002615	1766.643875	1422.62	1824.705556	1671.32314366667
1713	Kalkitoxin	1			MS2 matched	367.2847775	5.92455	914.2875	966.0020833	894.589875	924.959819433333	646.05	1233.95	1083.875	987.958333333333	547.5075	1429.832727	762.1113	913.150509	1322.314	459.0975	1753.46	1178.2905	10240.473	6430.615333	5006.809412	7225.965915
1787	Mancinellin	1			MS2 matched	613.3778486	6.617058333	320.2784313	928.5373147	284.8950639	511.236936633333	594.8578325	514.7154652	1124.908444	744.827247233333	279.2520863	216.6841819	170.5355114	222.157259866667	136.2450118	548.1850725	945.4333333	543.287805866667	792.7846095	153.9232316	275.0590769	407.255639333333
864	Urethane	1			MS2 matched	88.03829532	0.812641667	1055.549133	693.4126781	721.4424578	823.468089633333	702.7414001	776.9157791	610.7882767	696.815151966667	725.5021213	641.9086196	691.9313517	686.4473642	1071.820444	1052.606291	1122.083722	1082.17015233333	1987.500833	1234.103143	845.856	1355.819992
9	"(2R,3R)-2-Amino-3-methylpentanoic acid"	1			MS2 matched	130.0862375	2.9104	2262.4922	2862.771429	2570.895538	2565.386389	3186.195	2978.248	2957.896929	3040.77997633333	2914.715357	2754.323077	3585.925538	3084.98799066667	3294.167333	3191.239111	4140.809692	3542.07204533333	3468.923667	4149.490526	3509.401932	3709.27204166667
1165	"4-Apo-beta,psi-caroten-4-al"	0.740447958			MS2 matched	483.3669127	7.727566667	9255.178625	10123.4232	7564.1525	8980.91810833333	7974.787059	13920.33413	10117.287	10670.8027296667	10080.3285	7925.636429	6657.917562	8221.29416366667	15166.515	11858.15647	13266.40763	13430.3597	21941.45882	16851.24056	19744.08839	19512.26259
1587	euphodendroidin N	1			MS2 matched	757.2827201	3.286008333	3983.6965	3544.592727	2537.246769	3355.17866533333	1527.534545	4307.692308	2363.87125	2733.032701	2007.638568	3962.815071	1676.41625	2548.95662966667	2562.883077	2469.5685	2214.339294	2415.596957	2736.957364	1684.89102	1350.558	1924.13546133333
1719	"L,L-Cyclo(leucylprolyl)"	0.993710779			MS2 matched	211.1439652	2.518816667	670.0095113	290.0452423	728.735733	562.9301622	555.1512489	851.9756605	748.7171936	718.614701	343.0173073	603.3472366	781.3485489	575.904364266667	825.9719086	919.0941315	724.3278678	823.131302633333	1666.162774	1396.36306	1164.157349	1408.89439433333
173	"5,6-Epoxy-18R-HEPE"	1			MS2 matched	331.1941201	3.866108333	2341.204667	3892.835612	2278.995	2837.67842633333	3112.010571	3688.2864	3232.895142	3344.397371	2272.671	2017.952	2933.179932	2407.93431066667	3200.968333	2522.804625	4358.082	3360.61831933333	2748.03	2575.913167	4669.396875	3331.11334733333
1863	"N-[4-(2-hydroxyethyl)phenyl]-2-[(4,8,8-trimethyl-2-oxo-9,10-dihydropyrano[2,3-h]chromen-5-yl)oxy]acetamide"	1			MS2 matched	438.1991098	1.078141667	1803.403636	1776.445455	1079.283333	1553.04414133333	1806.367125	362.496	725.7310162	964.864713733333	2149.520909	1729.24425	1852.9225	1910.562553	3592.575556	2494.9115	3137.694545	3075.06053366667	3568.85	3139.705714	3084.605333	3264.38701566667
1689	Icariside II	0.709886548			MS2 matched	515.1913005	3.030566667	3900.688	4564.392	2852.33	3772.47	2783.391333	4748.137778	3168.433333	3566.654148	4793.017778	4745.2744	2780.78	4106.35739266667	4621.905	4002.448333	4141.271	4255.208111	4871.1035	3840.888889	3550.855	4087.61579633333
500	LPA 17:1	1			MS2 matched	421.2425143	6.331816667	442.2325939	414.9131788	395.7540617	417.633278133333	1056.6925	574.8522353	665.3739304	765.639555233333	1488.19129	792.2348235	2531.264464	1603.89685916667	4938.200538	3106.413567	4894.4925	4313.035535	7952.868	5385.000462	7546.99248	6961.620314
247	Asn-Lys-OH	1			MS2 matched	367.1291237	2.380283333	2050.009375	2308.533333	2230.6752	2196.40596933333	2025.617895	2550.171765	2336.148706	2303.97945533333	1461.848889	1838.849682	2172.794978	1824.49784966667	2030.529143	2535.15744	2264.1604	2276.615661	2623.44975	2426.289	3552.832216	2867.52365533333
1033	"1alpha,25-dihydroxy-2beta-(2-hydroxyethoxy)vitamin"	1			MS2 matched	477.3548168	8.5859	1767.000952	1648.607714	1639.508182	1685.03894933333	1611.561714	2353.363565	1599.308421	1854.74456666667	2030.971429	1716.54525	1516.767609	1754.76142933333	1784.675625	1653.7895	1770.46072	1736.308615	1813.127143	2011.359103	1443.3341	1755.94011533333
1631	Glu-Glu	0.755118825			MS2 matched	277.1031659	0.89755	5365.190733	3102.861	4984.585812	4484.212515	6350.732143	5356.102929	4216.470571	5307.76854766667	7376.654438	3125.196667	7483.191154	5995.01408633333	9101.915167	8395.386154	7464.6915	8320.66427366667	12356.99818	15744.01086	15221.85257	14440.95387
909	"(1S,4aR,5S,7aS)-5-({6-Deoxy-4-O-[(2E)-3-(3-hydroxy-4-methoxyphenyl)-2-propenoyl]-alpha-L-mannopyranosyl}oxy)-7-(hydroxymethyl)-1,4a,5,7a-tetrahydrocyclopenta[c]pyran-1-yl beta-D-glucopyranoside"	1			MS2 matched	691.2125986	3.837116667	751.9355556	2103.9018	854.98	1236.93911853333	1076.586182	1476.232333	1021.103751	1191.307422	1511.400632	2168.46887	784.6175995	1488.16236716667	1063.269801	1156.466667	1799.696429	1339.81096566667	1573.471429	1006.522667	1012.791923	1197.59533966667
1552	Dolastatin 10	1			MS2 matched	393.2608249	5.062466667	7668.532882	11291.59688	12036.67376	10332.2678406667	11453.73388	8199.3772	9664.124333	9772.41180433333	7673.6725	8513.671588	6571.209412	7586.1845	11661.18372	12296.97882	13103.52347	12353.8953366667	19341.31467	18490.41084	26691.96622	21507.8972433333
1308	Asp Tyr	0.941610194			MS2 matched	297.1080484	1.9439	3093.331815	2770.383186	2924.833943	2929.51631466667	3061.355807	2937.79942	2840.724331	2946.62651933333	3060.662018	3044.191698	3391.989871	3165.614529	7996.428	4076.0824	4966.132111	5679.54750366667	12595.451	16088.54826	16051.2108	14911.7366866667
1553	Dolastatin 12	1			MS2 matched	969.6101291	7.017016667	440.3577232	674.1301231	1027.004815	713.8308871	525.0501556	602.072	515.0202421	547.380799233333	745.6822546	681.1242407	374.085	600.2971651	927.2456284	881.8291558	946.8360416	918.636941933333	1103.497692	802.016	2434.02885	1446.51418066667
42	(R)-3-Hydroxy-hexadecanoic acid	0.847336355			MS2 matched	271.2295387	5.531233333	16753.23323	9662.858333	16489.55376	14301.8817743333	16061.93563	8734.142714	9886.62085	11560.8997313333	10782.31344	9526.004883	11702.5997	10670.3060076667	11235.89608	12234.58169	17581.47951	13683.98576	11763.54852	11626.46475	12565.86161	11985.2916266667
1151	3-Oxoglycyrrhetinate	1			MS2 matched	469.331632	6.45675	4628.522056	5143.697294	4066.446199	4612.88851633333	5514.196111	6663.170294	4678.198353	5618.521586	4761.996556	4625.929412	3995.124	4461.016656	4547.329056	4360.969375	5389.453333	4765.91725466667	6243.186333	5537.609222	4943.396167	5574.730574
287	CerP 26:0	1			MS2 matched	506.3676639	5.76255	16.99503118	0	21.68523153	12.8934209033333	17.82204645	0	0	5.94068215	0	0	43.42199198	14.4739973266667	0	0	18.13204193	6.04401397666667	63.65020498	137.5	67.80974232	89.6533157666667
69	11-Carboxy-alpha-chromanol	1			MS2 matched	417.3055746	7.978266667	1704.069429	1235.692667	1236.626198	1392.12943133333	1592.550385	1614.673286	1671.169	1626.13089033333	1594.669077	1587.301846	1613.21	1598.393641	1721.477357	1759.112813	1376.4035	1618.99789	1976.947714	1668.44	1536.803462	1727.39705866667
866	"Uridine, 2-acetate 3-(4-hydroxy-2-methoxy-6-methylbenzoate)"	1			MS2 matched	449.1113454	2.298841667	206.9311638	350.5287679	248.1266503	268.528860666667	533.0506667	338.5833435	226.4707375	366.0349159	501.8903796	285.4870148	627.3034554	471.560283266667	440.4876709	380.7376	577.8770358	466.367435566667	1019.653636	1706.540625	1529.164506	1418.45292233333
938	"(3beta,5xi,9xi,18xi,22beta)-22,25-Dihydroxyolean-12-en-3-yl 6-deoxy-alpha-L-mannopyranosyl-(1->2)-beta-D-xylopyranosyl-(1->2)-beta-D-glucopyranosiduronic acid"	0.925297114			MS2 matched	935.4952169	3.719466667	7384.573846	4033.105455	5210.01	5542.56310033333	11752.189	9860.6	2826.220364	8146.33645466667	4554.666667	3647.586727	6514.76	4905.67113133333	5675.02	4752.228571	4847.2125	5091.48702366667	4958.044	4897.386154	6794.192455	5549.874203
188	5-Nitrobenzimidazole	1			MS2 matched	162.0321175	3.310466667	2829.582	2575.161333	2978.73	2794.491111	1622.724507	1397.980167	1363.1535	1461.286058	1279.913352	1510.88	570.384	1120.39245066667	507.0683333	899.0248653	683.3177143	696.4703043	363.3584	64.9295	168.8980713	199.061990433333
345	Dihydrophaseic acid	0.908323441			MS2 matched	281.1414734	2.89365	2672.288281	1977.237595	2678.911023	2442.81229966667	2162.583954	2719.062912	3074.014984	2651.88728333333	2850.65955	2093.708908	1994.789097	2313.05251833333	2742.158203	2788.05098	3078.427574	2869.54558566667	3537.4818	3991.86375	5262.137207	4263.82758566667
368	Eicosapentaenoyl Serotonin	1			MS2 matched	459.2997989	10.540425	1155.157	1340.454762	408.7866699	968.132810633333	931.77	1219.846842	819.87975	990.498864	455.6359863	1373.760235	614.44104	814.612420433333	1393.919263	855.3855882	729.2311333	992.845328166667	899.5922727	573.6887692	834.2488826	769.1766415
1617	Genistein 7-O-beta-D-glucoside	0.770660416			MS2 matched	433.11216	2.999783333	11652.86423	7642.064	12270.51368	10521.81397	20286.15433	16433.28	6971.807143	14563.7471576667	9477.668	9786.316222	15118.34	11460.7747406667	10176.12571	5950.9615	8891.886667	8339.657959	4381.894286	3243.606667	1758.925	3128.14198433333
602	Myristoylglycine	0.997029261			MS2 matched	284.2254324	5.289766667	601.9363636	518.8976563	734.69925	618.511089966667	646.6046753	413.66	617.6719943	559.3122232	473.882373	836.474	698.2809787	669.5457839	356.2695007	488.2955	357.5411667	400.7020558	518.8173333	928.7265	356.6187744	601.3875359
1766	Lysergic acid diethylamide	1			MS2 matched	324.2168903	5.5166	2221.35375	2259.091895	3153.600692	2544.68211233333	2279.7425	2520.975415	2660.636563	2487.11815933333	1809.876933	2302.265625	2611.197187	2241.11324833333	1919.13	2283.877319	2730.147	2311.05143966667	1593.18	2274.313	1445.926667	1771.139889
2164	SM d28:3	0.835829023			MS2 matched	615.4583578	8.666766667	27102.0087	26381.28174	13486.10492	22323.1317866667	27765.21875	34387.43512	15335.825	25829.4929566667	2418.742857	30022.47706	24240.65538	18893.9584323333	28207.76296	28383.02495	23354.415	26648.40097	34809.094	29448.92808	26252.85374	30170.29194
1595	Fenretinide	0.888805321			MS2 matched	392.2537993	4.1378	1799.410909	403.9048	2117.957143	1440.424284	1703.67	433.423	1453.236	1196.77633333333	491.648	56.37660853	571.5193748	373.181327776667	1253.784	1044.419385	1514.921917	1271.04176733333	4286.685615	3355.041167	4683.766154	4108.49764533333
170	"5,10-Methylenetetrahydromethanopterin"	1			MS2 matched	787.2546565	1.0552	943.2411124	1034.153277	1136.677856	1038.0240818	1182.335287	1231.125837	1510.1122	1307.85777466667	880.1925	966.9467255	1041.368162	962.835795833333	918.4998667	1416.493893	1776.983323	1370.65902756667	1222.313714	1361.076	773.7662	1119.05197133333
2048	Phe-Pro	0.749786661			MS2 matched	263.1397343	2.7163	10630.12	10823.49538	6700.23	9384.61512666667	205954.8474	24524.21907	10893.54933	80457.5386	137895.0088	99831.46367	261578.2235	166434.898656667	220973.7163	247770.5585	176795.5912	215179.955333333	221926.3571	324127.9053	197502.9028	247852.3884
809	SM d26:4	1			MS2 matched	629.3935953	6.653425	1142.020333	3381.463333	724.0281241	1749.1705967	2163.001619	1404.197294	4611.978182	2726.392365	418.9408	344.2208984	638.1564636	467.106054	931.572	1617.061544	4807.120842	2451.91812866667	3679.149211	409.8328	1033.8535	1707.611837
808	SM d26:2	1			MS2 matched	633.4263422	5.5958	1922.515556	4821.553947	879.2764118	2541.11530493333	1945.245067	1907.62	2443.793286	2098.88611766667	942.033741	571.6353923	1054.451221	856.0401181	1210.349731	1483.459778	3424.285833	2039.365114	4705.294	1157.8888	2689.396706	2850.85983533333
1184	"5,7-nonadienoic acid"	0.849724271			MS2 matched	155.1061939	4.312566667	5658.16	8060.284615	4889.367273	6202.60396266667	3082.679376	5885.987692	5100.485	4689.717356	3777.50531	2930.884	3237.092363	3315.16055766667	4915.315545	3780.541738	2778.97175	3824.943011	2960.122179	1627.5	2123.520376	2237.04751833333
1021	"17-Methyl-18-norandrosta-4,13(17)-dien-3-one"	0.992435881			MS2 matched	271.2052681	4.725783333	24579.45	17987.2035	18532.02	20366.2245	24735.0828	30817.43571	25054.67215	26869.0635533333	26532.66	21081.719	19207.44	22273.9396666667	28686.8668	21377.07692	34086.875	28050.2729066667	26776.088	25606.275	31993.96731	28125.4434366667
1241	AB005	0.845393818			MS2 matched	353.2683849	4.963616667	1878.496667	2209.130688	1836.185364	1974.60423966667	2538.538379	3157.219654	1643.304998	2446.35434366667	2438.675031	1102.91902	1982.78823	1841.46076033333	3750.192011	4208.772217	4610.104825	4189.68968433333	8109.598	5344.749381	9056.753333	7503.700238
951	"(6beta,7alpha,12beta,13beta)-7-Hydroxy-11,16-dioxo-8,14-apianadien-22,6-olide"	0.888971866			MS2 matched	385.1948382	5.077475	1148.835	904.316875	900.718	984.623291666667	951.88	780.7733333	1243.58325	992.0788611	689.4642857	637.065	744.8892822	690.472855966667	695.4334286	943.0279655	850.2525	829.571298033333	848.3893869	1131.39125	818.4072876	932.729308166667
90	"1-a,24R,25-Trihydroxyvitamin D2"	1			MS2 matched	443.3215649	6.489033333	1496.158235	1468.741667	1293.626125	1419.50867566667	1921.666638	2322.976794	1845.437	2030.02681066667	1414.403429	1618.28	1442.134571	1491.606	1768.48725	1601.2695	1898.042053	1755.93293433333	2083.077136	1608.199286	405.8406	1365.705674
30	"(5Z,8Z,11Z,14Z,17Z)-Icosapentaenoic acid"	1			MS2 matched	301.2195333	6.598058333	6606.089	4437.039353	4435.058	5159.395451	6640.980833	7319.272941	23124.20028	12361.4846846667	5431.109765	3962.290938	4699.6545	4697.68506766667	8010.163	8864.180556	14085.68061	10320.0080553333	11221.55883	4539.238846	11187.29468	8982.697452
417	GlcADG 46:4	0.795699785			MS2 matched	931.6826441	4.927108333	20687.31	24740.83108	16905.65057	20777.93055	11651.9768	18796.25679	15774.37692	15407.5368366667	10019.67046	11152.23273	8632.215667	9934.70628566667	8049.296875	8766.565111	9507.9292	8774.597062	6466.38575	4887.595455	5711.1625	5688.381235
1233	"9,12,15-Octadecatrien-1-ol"	0.707101342			MS2 matched	265.2521067	7.00315	32092.19765	36994.11512	67823.17259	45636.49512	46529.19289	43299.63426	69982.36319	53270.39678	40524.40667	48320.17594	48747.325	45863.9692033333	93313.50349	56496.97505	58811.06842	69540.5156533333	115920.9466	125437.2773	122638.9759	121332.399933333
1641	Glycocholic acid	1			MS2 matched	448.3017217	4.571158333	144.329895	370.272	375.3919932	296.6646294	332.8040873	340.6473796	429.4158783	367.6224484	318.526001	303.7125905	247.7831523	290.007247933333	588.2581787	173.9529012	729.8268781	497.345986	380.9724935	168.3069865	435.8056183	328.361699433333
1721	Labadoside	0.925732345			MS2 matched	755.254223	2.6506	680.56	3177.3	2115.6803	1991.1801	2541.645714	2392.236364	495.28	1809.72069266667	640.8455556	1082.890385	2662.345	1462.0269802	6199.5	6086.563636	6323.017	6203.02687866667	15644.61075	16635.99	19686.975	17322.52525
57	"1,3-Dimethyluric acid"	0.786934485			MS2 matched	391.1154744	0.885933333	6721.366909	9352.575	1217.6114	5763.851103	2731.7388	5125.206	804.1485714	2887.0311238	652.6288889	2468.763733	1435.48	1518.95754063333	1130.5822	925.8264	1401.883364	1152.763988	2600.563636	3226.283667	3325.351231	3050.73284466667
1529	Difenoconazole	1			MS2 matched	406.0723551	4.809083333	498.2163425	3877.883917	226.1716461	1534.0906352	216.9177017	338.4883161	620.9463615	392.117459766667	1571.2221	301.5432587	286.3540039	719.7064542	841.595	350.3633194	1225.450545	805.8029548	415.1966667	419.558572	1762.771154	865.8421309
2255	Val Glu	0.717530736			MS2 matched	247.1281948	1.0273	2525.63	2457.97875	1756.172571	2246.59377366667	24362.39245	6936.724	2270.546667	11189.8877056667	17135.10909	13395.76244	29447.51727	19992.7962666667	39775.15917	30852.73145	32151.285	34259.7252066667	97536.81667	108698.0567	100493.2483	102242.707223333
43	(R)-3-Hydroxy-Octadecanoic acid	0.947171672			MS2 matched	299.261624	7.028716667	3306.262522	2148.105571	3686.850556	3047.072883	5507.358286	5224.039294	4195.562778	4975.65345266667	4591.616	4242.925	3322.8398	4052.46026666667	8232.15465	4567.394118	5379.080353	6059.54304033333	9120.243682	10009.81175	6626.7855	8585.613644
1228	9(S)-HOT	1			MS2 matched	317.2083016	5.17015	240047.6042	394503.0442	83210.07967	239253.576023333	133082.85	87013.1145	97278.1375	105791.367333333	137929.93	74900.74	52777.60167	88536.0905566667	94009.17571	73173.43846	76329.405	81170.6730566667	116707.29	124563.7643	124916.0306	122062.361633333
812	sn-Glycero-3-phospho-1-inositol	0.821771512			MS2 matched	333.0615691	0.7952	8647.09	9502.983	10862.9652	9671.01273333333	17438.3307	16181.046	13170.398	15596.5915666667	17767.59813	16192.11889	24504.00545	19487.90749	38735.31717	29306.53874	36855.86842	34965.90811	70174.72514	74557.53695	81375.69158	75369.31789
323	D-Citramalic acid	0.895895754			MS2 matched	147.0289333	1.032666667	12099.34859	13567.62359	8183.612143	11283.5281076667	7541.126857	8646.886286	7718.099143	7968.70409533333	6488.3904	7253.809571	8227.129133	7323.10970133333	7571.021714	13386.32313	8927.094267	9961.47970366667	12390.21189	7792.3328	8003.328667	9395.291119
70	12(13)-EpOME-d	0.952827864			MS2 matched	299.252015	5.219225	4917.65	1028.1532	1519.90918	2488.57079333333	10451.23341	1226.8184	1538.108126	4405.38664533333	1317.967188	807.092	2336.256775	1487.105321	1538.856676	1645.555235	1309.192749	1497.86822	1316.602445	1568.603167	1314.378627	1399.861413
1733	L-Azetidine 2-carboxylic acid	0.970945368			MS2 matched	102.0538251	0.813633333	404.5844444	1677.2364	2384.877692	1488.89951213333	2895.56	896.7327	770.784	1521.02556666667	2957.240118	2558.285	3303.486429	2939.67051566667	3627.32	3006.898182	4014.058316	3549.42549933333	4516.833333	3736.373333	5754.834944	4669.34720333333
1694	Indoline	0.772189145			MS2 matched	120.0797746	2.349216667	32229.48	42249.32609	29317.83176	34598.8792833333	69298.63365	26976.53875	17200.41	37825.1941333333	46860.47059	39693.07741	86147.57433	57567.0407766667	121608.3744	92722.70276	98330.93918	104220.672113333	258112.2537	293607.0888	255029.7121	268916.351533333
2014	PG 14:0	0.809397163			MS2 matched	488.269456	2.753966667	1013.1884	1219.587143	526.801125	919.858889333333	119514.3653	9329.701533	6770.062765	45204.709866	2348.717154	94754.3345	310607.1238	135903.391818	358576.3604	393680.2322	284551.7606	345602.7844	250943.2438	352941.9655	200979.7249	268288.3114
205	7-Hydroxy-R-phenprocoumon	1			MS2 matched	295.1052546	1.346591667	7224.961966	6573.670293	4562.787515	6120.473258	4929.728774	7797.970694	5548.22069	6091.973386	3996.324866	4433.2225	4439.115778	4289.55438133333	3999.092259	4748.788305	4998.607812	4582.162792	3923.565714	4424.03325	4835.724828	4394.441264
2204	Tebufenozide	1			MS2 matched	375.2120416	3.7678	8950.289526	7894.378302	8539.967647	8461.54515833333	8828.50565	9295.651895	11759.53673	9961.231425	7346.447706	7343.027023	7384.911579	7358.12876933333	638.8696364	7816.802086	6770.68875	5075.4534908	5974.081438	4954.460083	4699.42275	5209.32142366667
736	PI 23:3	1			MS2 matched	677.322426	2.936383333	1705.3378	1126.865333	1970.619429	1600.940854	3631.104	1877.75	815.176	2108.01	1930.462692	1048.7279	2182.358667	1720.51641966667	2144.027	1574.452641	2156.448	1958.30921366667	954.72	1343.32	1646.830002	1314.95666733333
1138	3-Hydroxybenzyl alcohol	0.723604004			MS2 matched	107.0485168	2.349166667	516.4116211	550.3822222	452.9652645	506.586369266667	915.952	454.1713539	364.6435406	578.2556315	728.6118182	458.9327909	1140.615	776.053203033333	1684.3025	1425.229562	1554.27	1554.60068733333	3590.880333	3877.572941	3048.239286	3505.56418666667
1826	MG(20:1(11Z)/0:0/0:0)	0.986308864			MS2 matched	385.3308409	8.182758333	1029.521233	854.2156795	890.6915649	924.809492466667	998.598162	934.1364049	1028.871782	987.2021163	1113.325936	753.0603136	1132.014404	999.466884533333	466.284	412.848	816.2249231	565.118974366667	3381.768	3522.864187	3341.018571	3415.21691933333
1117	"3-[(2S,3R,4S,5R,6R)-4-[(2S,3R,4S,5S,6R)-4,5-dihydroxy-6-(hydroxymethyl)-3-[(2S,3R,4S,5R)-3,4,5-trihydroxyoxan-2-yl]oxyoxan-2-yl]oxy-3,5-dihydroxy-6-(hydroxymethyl)oxan-2-yl]oxy-2-(3,4-dihydroxyphenyl)-5,7-dihydroxychromen-4-one"	1			MS2 matched	781.1864282	10.4576	1163.912437	1026.564	1029.015765	1073.16406733333	1314.1695	945.7371429	1004.548462	1088.15170163333	1140.26	882.4836429	1326.775	1116.5062143	982.62	994.4704	1184.6818	1053.92406666667	915.6876875	1775.482793	1083.571429	1258.24730316667
2199	TAG 64:20	0.74875			MS2 matched	1013.654694	4.976883333	13040.504	10986.36	13301.32	12442.728	7194.1745	10692.51273	16758.00192	11548.2297166667	13827.64909	17239.34864	9281.331111	13449.442947	24388	15646.80283	15364.17325	18466.32536	20672.86985	18691.25444	7934.08	15766.0680966667
190	"6b-Angeloyl-3b,8b,9b-trihydroxy-7(11)-eremophilen-12,8-olide"	1			MS2 matched	379.1797686	2.976875	967.1185684	1479.961649	789.3374817	1078.8058997	1461.086235	687.6681	1534.265717	1227.67335066667	1242.529167	887.4	910.4235714	1013.4509128	1353.401	1268.494846	1107.142375	1243.01274033333	1057.616	1213.6695	852.461	1041.24883333333
1974	PC(16:0/O-1:0)	0.920267371			MS2 matched	510.3547391	5.436133333	4891.020545	4318.001867	6692.454214	5300.49220866667	3582.45325	4927.307412	5125.985071	4545.24857766667	4969.538357	4598.14	3553.761062	4373.81313966667	6354.982286	4724.64	4068.44	5049.35409533333	7722.848571	8568.6315	5202.0114	7164.497157
836	Ternatin A1	1			MS2 matched	736.5065663	7.745233333	748.371325	1251.802856	1189.807466	1063.32721566667	2182.950399	1140.9135	1442.266337	1588.71007866667	2135.388468	966.9708927	815.652	1306.0037869	2708.536471	1378.231725	980.7848029	1689.18433296667	3516.815147	364.0952	455.4082	1445.43951566667
1972	PC 34:3	0.999997487			MS2 matched	778.5371644	7.686291667	3336.473824	2352.981458	1503.233337	2397.562873	4286.948217	5529.110708	4022.529	4612.86264166667	2423.199632	2387.671646	3111.66905	2640.846776	5068.043111	4001.422222	3574.066947	4214.51076	15159.96781	13203.50588	7226.202444	11863.225378
1858	"N,N-diethyl arachidonoyl amine"	1			MS2 matched	360.3231793	10.53065833	7964.721111	6399.205035	6382.86	6915.595382	7609.956778	7025.873333	7373.666667	7336.498926	6342.24	6315.752563	6803.23225	6487.07493766667	6278.379312	5385.560133	7176.813778	6280.25107433333	6252.97125	6266.571835	6974.587849	6498.04364466667
694	PE 39:8e	1			MS2 matched	758.5134949	10.64475	83.25086321	232.0579834	447.3821847	254.23034377	62.77511161	239.1459554	172.6234436	158.181503536667	41.68346296	246.4567566	204.6387591	164.259659553333	108.184967	224.7353271	263.9440482	198.954780766667	163.5848999	231.699	201.6096558	198.964518566667
1986	PE 17:1	1			MS2 matched	502.2553415	2.523966667	1468.518429	1061.461818	850.9726667	1126.98430456667	1309.698	1280.2336	1295.64	1295.19053333333	2787.185864	1526.94	4578.790091	2964.30531833333	2437.523833	4584	4242.733333	3754.75238866667	4521.882857	3934.975	5103.702857	4520.18690466667
949	"(5Z,9E,14Z)-(8xi,11R,12S)-11,12-Epoxy-8-hydroxyicosa-5,9,14-trienoic acid"	1			MS2 matched	359.2168713	4.29085	16732.37556	16984.69875	16396.38	16704.48477	14802.44631	15284.67467	15671.46593	15252.8623033333	11794.86	10499.03487	9653.917438	10649.2707693333	10905.36933	13404.42476	16551.01657	13620.27022	14135.43412	11881.89857	16464.16276	14160.4984833333
1877	Neocoprogen I	1			MS2 matched	699.3546915	4.108316667	4472.428	5268.405923	4786.4403	4842.424741	7599.8136	4133.2721	5806.914545	5846.66674833333	5017.39	5310.67	7242.4575	5856.83916666667	11547.04118	12301.999	10737.983	11529.0077266667	13582.53474	12196.34889	7883.959857	11220.947829
590	MGDG 41:3	1			MS2 matched	895.6547384	6.969416667	2096.056286	1498.302727	2389.420873	1994.59329533333	1167.092222	2236.75	642.0624	1348.634874	4462.29	2823.73768	2107.850182	3131.29262066667	3940.850824	2653.548333	1597.2696	2730.55625233333	3529.017264	1117.547182	1372.23	2006.26481533333
1916	Oligomycin A	1			MS2 matched	791.5365828	7.734866667	998.665	1984.363218	2107.372971	1696.80039633333	2766.137368	3029.563751	2938.418268	2911.373129	694.1942857	2555.592967	2221.819211	1823.86882123333	4184.026072	2924.95	2886.720973	3331.899015	3300.02211	3506.765895	3140.458522	3315.74884233333
16	"(2xi,3xi,6E)-3,7-Dimethyl-6-octene-1,2,3,8-tetrol"	0.906153199			MS2 matched	203.1290713	3.266116667	2915.917333	1806.42	2761.197714	2494.51168233333	20844.83571	10572.07374	9376.637692	13597.8490473333	15297.45364	13214.77709	17059.30477	15190.5118333333	9697.495714	16459.91954	11195.91771	12451.110988	4050.988846	2979.060167	4103.975417	3711.34147666667
1436	Cortolone	1			MS2 matched	367.2466669	3.806166667	1935.648	2452.888	1463.616	1950.71733333333	1961.256	3357.578571	2192.832	2503.888857	1958.083	2218.455167	1959.742	2045.42672233333	1956.5	1623.686	2240.3	1940.162	1828.805	827.713	465.3198	1040.6126
1716	Khellol glucoside	1			MS2 matched	409.1101127	2.9509	1688.6311	1922.07	1534.804364	1715.168488	1491.244444	1582.976667	1839.4663	1637.89580366667	1278.4	1722.98	1314.4	1438.59333333333	558.656	731.0957235	423.5123189	571.088014133333	134.6308937	0	0	44.8769645666667
623	Neotigogenin	1			MS2 matched	415.3260774	8.117833333	6750.904286	5557.797143	5383.692857	5897.464762	6940.09155	8395.577667	7013.21	7449.62640566667	7253.660571	6571.92045	5573.631048	6466.404023	7478.324	7321.292143	6580.470857	7126.69566666667	7960.009476	8177.7403	8684.863143	8274.20430633333
2198	TAG 62:17	0.838030541			MS2 matched	991.6721707	4.973566667	32904.655	31821.96	29221.9525	31316.1891666667	13648.39955	31625.06909	43029.15636	29434.2083333333	33371.04583	35630.03769	15677.94667	28226.3433966667	53409.87692	33912.65692	30520.94	39281.1579466667	46763.37	42572.3	20317.49417	36551.0547233333
411	Gibberellin A14	1			MS2 matched	347.1894815	3.987758333	3318.92	3020.755909	2963.919	3101.198303	3799.224	3557.484	2226.78625	3194.49808333333	5001.936216	2047.344273	2719.50619	3256.26222633333	2803.341846	3000.207833	3777.625333	3193.725004	3217.711467	2757.24	4824.495882	3599.815783
536	lysoPC 18:3	0.712063882			MS2 matched	562.3236228	4.30545	38167.87753	35803.9168	33639.14073	35870.3116866667	15976.51875	34544.67471	50502.84943	33674.6809633333	39765.93969	53905.13386	28363.67975	40678.2511	71294.01264	33625.11414	36505.821	47141.64926	33756.735	23109.60667	19326.344	25397.56189
1769	lysoPC 18:0	1			MS2 matched	530.3482867	6.145466667	1458.921667	565.5403646	1472.136625	1165.53288553333	474.0184822	435.8371887	1862.7094	924.188356966667	535.0844078	2025.106	636.2984619	1065.4962899	725.6560384	1762.671875	591.4554286	1026.59444733333	1764.544765	2139.059	734.3690909	1545.99095196667
1770	lysoPC 18:1	0.722162699			MS2 matched	544.33597	4.8263	20948.38533	15620.50357	17934.51857	18167.80249	1949.312727	19761.31667	31425.34464	17711.9913456667	1280.91075	744.20125	2292.621545	1439.244515	4333.727273	2886.6	3515.825636	3578.71763633333	5947.817143	5246.777455	5180.270769	5458.28845566667
742	PI 39:7	1			MS2 matched	893.5151281	7.172808333	144.1116364	716.5786438	113.7880859	324.826122033333	454.6355455	353.7704086	246.1209229	351.508959	661.13125	265.6161267	2710.67075	1212.4727089	9674.875393	6094.87125	11909.92836	9226.55833433333	18210.89259	10353.736	14430.75378	14331.7941233333
1717	Kinurenine	0.872085511			MS2 matched	209.0920063	2.388966667	1025.537647	755.769	1003.1225	928.143049	2263.975923	4231.979652	4368.3712	3621.44225833333	5790.3054	5814.04375	1498.890714	4367.74662133333	982.9956055	1801.397333	1405.61	1396.66764616667	487.138	749.2128571	1355.861549	864.070802033333
1495	"DG(16:1(9Z)/20:4(5Z,8Z,11Z,14Z)/0:0)[iso2]"	0.987648357			MS2 matched	615.4963584	9.127608333	4410.585091	5362.933655	4969.829825	4914.44952366667	3939.161682	5115.634068	4208.271881	4421.02254366667	5838.857701	3397.969875	4161.471298	4466.09962466667	4413.44	3720.534	4713.646763	4282.54025433333	5697.235779	2912.64	3120.881114	3910.25229766667
1663	Hericenone C	1			MS2 matched	571.396405	8.5826	2561.1325	2636.942857	3191.068421	2796.38125933333	2586.3796	3653.7125	3251.455789	3163.84929633333	2325.871429	2933.001375	1656.462857	2305.111887	1340.196923	610.9714286	1423.928673	1125.03234153333	1436.863333	1251.771818	696.915	1128.516717
2061	"PI(20:4(5Z,8Z,11Z,14Z)/22:2(13Z,16Z))"	1			MS2 matched	939.5937691	9.293741667	4481.6675	5433.456	4289.229043	4734.784181	3424.3722	5684.869143	5568.72381	4892.655051	6537.341708	4645.11	4946.640909	5376.36420566667	5650.597286	4714.738043	4227.224348	4864.186559	4972.915217	5482.453864	3678.5559	4711.308327
2087	Prostaglandin J2	1			MS2 matched	335.2193542	3.720958333	39777.027	47594.70084	37410.98	41594.2359466667	70810.68571	100403.7106	66176.56421	79130.3201733333	46631.96111	56697.15355	52012.91667	51780.67711	37626.95094	52319.46019	46125.14375	45357.18496	38288.34	31788.183	34500.32989	34858.9509633333
26	"(3beta,5alpha,9alpha,22E,24R)-3,5,9-Trihydroxy-23-methylergosta-7,22-dien-6-one"	0.980924541			MS2 matched	457.3375466	7.574933333	9674.921636	7716.688286	9585.541286	8992.383736	13058.2725	17188.86045	11962.13257	14069.7551733333	9133.3366	10103.01079	9472.6296	9569.65899666667	12471.9924	10759.75664	11117.6516	11449.8002133333	15868.0522	13186.038	12843.03263	13965.70761
1359	Bornyl formate	1			MS2 matched	183.1377005	3.680983333	3270.224024	3060.785564	3356.390544	3229.13337733333	3238.275408	3244.235421	2928.207153	3136.905994	2862.439963	2802.628518	2648.731965	2771.26681533333	2979.393005	3083.236168	2953.483899	3005.371024	3043.95465	2739.44221	2988.693398	2924.030086
1226	9(S)-HETE	1			MS2 matched	343.2292039	5.821966667	3348.428647	2938.268235	2863.564373	3050.087085	2402.248125	3546.256714	2735.069556	2894.52479833333	2008.728056	1297.62375	1986.092	1764.14793533333	1704.112667	2573.082105	2113.442056	2130.212276	2204.811	1216.801923	1888.165749	1769.926224
1135	3-hexanoyl-NBD Cholesterol	1			MS2 matched	663.4535142	10.33636667	30450.06	31767.26721	30672.83803	30963.3884133333	30710.00768	33277.482	29446.77191	31144.7538633333	31720.5501	31655.79724	29287.35122	30887.89952	30926.56036	29738.69142	30204.74803	30289.9999366667	31607.11904	28806.76307	29952.76888	30122.2169966667
1447	Cyclo(VVFF)	0.83411551			MS2 matched	493.278981	4.464083333	5322.736467	5087.685	4190.825769	4867.082412	3237.678545	5303.921	3809.263778	4116.954441	3959.163	4819.4172	4908.590316	4562.390172	5848.604937	5041.32	5118.499286	5336.14140766667	7650.813077	4022.6604	5134.252312	5602.575263
1024	18-acetoxy-25-hydroxyvitamin	1			MS2 matched	459.3540259	4.897833333	1459.378667	1666.5792	1926.050077	1684.002648	1420.759429	1395.337385	1421.417143	1412.50465233333	1293.11	1625.1455	1269.8221	1396.02586666667	984.3428571	1121.835	786.76	964.312619033333	2285.899846	1546.639293	2370.865625	2067.801588
54	1-(Malonylamino)cyclopropanecarboxylic acid	1			MS2 matched	186.041431	1.042858333	1294.419593	1197.992071	1295.112545	1262.50806966667	1766.219467	1753.8505	1383.002308	1634.357425	1439.525286	1586.251455	1712.842857	1579.539866	1688.535625	1880.8344	1555.4763	1708.28210833333	1168.458286	2098.606091	1258.997414	1508.68726366667
1376	Callystatin A	1			MS2 matched	457.3300333	8.530516667	2603.66625	2199.611765	2925.766111	2576.348042	2293.971125	4835.389565	2728.557333	3285.97267433333	2883.946533	3231.144	2468.9906	2861.36037766667	3614.677143	2547.514467	2304.276882	2822.156164	3509.313	3338.829333	2822.64	3223.594111
904	"(1aS,3aR,5S,7S,7aR,7bS,8aR,11bR)-5,7-bis(acetyloxy)-3,3a,4,5,6,7,7a,7b,8,8a-decahydro-4,4,7a,11-tetramethyl-2H-Oxireno[1,10a]phenanthro[3,2-b]furan-10(11bH)-one"	0.955247826			MS2 matched	415.2108448	4.247916667	58589.52007	110908.5593	50986.43036	73494.8365766667	58897.31214	109450.2429	86157.46287	84835.00597	110445.685	91070.98	64211.7885	88576.1511666667	115965.5464	81559.8278	79244.52936	92256.63452	108136.6551	96456.54921	108000.36	104197.85477
1272	Altretamine	0.799233836			MS2 matched	256.2628966	6.75525	102161.0265	135580.2511	123790.1623	120510.479966667	101710.8194	121739.1745	122784.5832	115411.5257	121605.3654	130153.5529	135377.1778	129045.365366667	106179.777	94139.91529	105206.9978	101842.23003	94688.61059	168916.6407	120835.4709	128146.907396667
1114	"3,6,8-Trimethylallantoin"	1			MS2 matched	201.0977398	0.881875	1672.226099	1402.108963	1790.97601	1621.77035733333	3945.392941	1402.7	1262.880278	2203.65773966667	2711.125667	1166.073714	1872.185	1916.46146033333	7266.03885	4672.185882	5631.982261	5856.73566433333	11733.4155	13349.86676	13778.802	12954.0280866667
1371	Calcidiol	1			MS2 matched	423.325378	9.58435	2532.480586	2448.90677	1798.810425	2260.065927	1986.894379	3202.112488	1798.166229	2329.05769866667	2656.546633	2520.198433	2075.675751	2417.47360566667	2355.974294	2194.161667	2513.418365	2354.51810866667	3302.655909	2241.42232	2415.295667	2653.124632
1743	Leu-Pro	0.839470882			MS2 matched	229.1542387	2.524516667	20517.95571	25350.03807	14317.06027	20061.6846833333	114597.1143	27626.39831	10893.441	51038.9845366667	75512.4675	60955.732	133995.777	90154.6588333333	151250.8563	136511.352	117710.8605	135157.6896	278395.6632	333887.6985	269065.2203	293782.860666667
2106	"PS(16:1(9Z)/20:2(11Z,14Z))"	1			MS2 matched	786.5232362	3.247925	334.9109711	177.3908691	106.646553	206.316131066667	249.4177246	126.5396919	221.8091492	199.2555219	189.4886729	477.1071892	236.1267128	300.907524966667	983.4042587	1127.309971	1274.403226	1128.37248523333	3486.1105	2993.488	2650.73	3043.44283333333
1598	Fexaramine	1			MS2 matched	497.2872494	6.455808333	2480.5494	3293.885667	2680.167977	2818.20101466667	3441.406667	4750.265	3347.834714	3846.502127	2622.6767	3137.806667	2800.445538	2853.64296833333	4216.813846	3471.300462	3164.117	3617.410436	3851.176077	4088.747923	3560.2502	3833.3914
243	Arginyl-Leucine	0.964163622			MS2 matched	286.1902982	1.520041667	1917.323263	1899.220174	1787.753333	1868.09892333333	2734.811724	1721.262581	1845.699667	2100.591324	2095.346922	925.8177606	3645.715909	2222.29353053333	4790.969083	3783.53315	4920.591	4498.364411	8858.607714	10476.488	11035.95835	10123.684688
158	4-Hydroxy-3-Methoxybenzyl alkohol	0.854840289			MS2 matched	135.0430628	2.964175	1416.921545	2442.300286	1860.4026	1906.541477	1257.826909	1380.908833	1520.96	1386.56524733333	1365.552	1696.243429	1067.9424	1376.57927633333	1190.821333	1473.90675	1157.912727	1274.21360333333	2533.359636	1123.6232	1649.7735	1768.91877866667
179	5beta-Cyprinolsulfate	0.835193697			MS2 matched	531.2900499	3.459391667	2447.032147	3196.205418	805.5203571	2149.58597403333	3252.095733	5579.971158	3407.213534	4079.76014166667	4145.117611	3713.979786	6337.334118	4732.14383833333	10560.41209	4411.912267	6957.79217	7310.03884233333	8800.960941	11394.4096	9203.395941	9799.58882733333
1608	Gabapentin	0.747011864			MS2 matched	172.1324779	3.084475	7836.78	8086.023167	7939.895385	7954.23285066667	8375.970909	7172.658636	7640.678333	7729.76929266667	8455.028571	8223.743214	8181.545455	8286.77241333333	8069.432727	8311.389867	8229.65	8203.49086466667	7037.28	6427.373077	7242.139667	6902.264248
2157	Shearinine D	1			MS2 matched	600.3416279	5.914316667	158.9846327	193.7640076	910.0911111	420.9465838	295.1099887	175.2282783	959.88	476.739422333333	206.2801758	3127.3404	1650.364615	1661.32839693333	608.4569092	3860.527833	421.1536831	1630.04614176667	695.3040873	648.7783333	303.072	549.051473533333
89	19-Hexanoyloxymytiloxanthin	1			MS2 matched	711.4725767	7.0096	2097.403318	759.1833333	980.8947915	1279.16048093333	2315.413433	1035.373846	3308.776364	2219.85454766667	3644.980487	2780.753288	4137.737108	3521.156961	5442.18613	3884.4	5744.061189	5023.54910633333	4814.291429	8344.352667	6031.376	6396.67336533333
1163	4alpha-Methylzymosterol-4-carboxylate	1			MS2 matched	443.3487661	6.88455	21651.18081	22644.92067	19139.71107	21145.27085	25604.40361	31896.95812	22403.60989	26634.99054	20608.29531	21432.68575	18532.46376	20191.1482733333	24961.12625	22246.50361	23232.67306	23480.1009733333	29831.54512	27498.78176	25084.494	27471.60696
1853	N-(1-Deoxy-1-fructosyl)valine	0.867148217			MS2 matched	280.1388773	0.9962	3424.982889	5972.679167	4404.95	4600.87068533333	4099.725273	2527.305	2779.7825	3135.60425766667	3342.176	2848.010455	2514.8278	2901.67141833333	2558.57875	3954.785636	2740.051444	3084.47194333333	4594.010778	5059.668182	5674.042	5109.24032
1488	"DG(12:0/17:2(9Z,12Z)/0:0)[iso2]"	1			MS2 matched	523.4323575	4.105466667	1178.72	848.193	2440.024	1488.979	251.705671	430.7422689	260.6521606	314.366700166667	131.3608154	151.1595241	1367.205	549.9084465	420.579	575.66	737.5675	577.9355	1093.86	1735.601667	559.170375	1129.544014
1085	"26,27-dinor-3alpha,6alpha,12alpha-trihydroxy-5beta-cholestan-24-one"	1			MS2 matched	407.3158763	8.617	1878.793636	2425.681818	1389.6402	1898.03855133333	2031.511	3665.236923	2857.075	2851.27430766667	2914.156667	2616.091	1296.405	2275.550889	3511.98	2264.969141	3161.186884	2979.378675	4249.127143	2605.171609	2321.318646	3058.53913266667
1267	alpha-Spinasterol	1			MS2 matched	395.3663477	9.571233333	4984.175	5715.007692	5203.861667	5301.01478633333	5176.512562	6725.667419	4790.16	5564.113327	6377.5075	5893.54	3321.814154	5197.62055133333	8206.602667	5632.221267	4845.292	6228.03864466667	8627.7375	13793.03965	11993.7601	11471.5124166667
178	5-Acetamidopentanoate	1			MS2 matched	158.0816756	2.6312	5170.4	6082.608	5066.8495	5439.9525	4975.032167	6548.253538	6324.993867	5949.426524	4217.034308	5227.333429	5202.637	4882.33491233333	5264.246154	5370.834667	6061.6548	5565.57854033333	5424.804	6453.766	5701.7025	5860.09083333333
451	Hydroxy-lacosamide	0.703856749			MS2 matched	281.1154983	1.941308333	495.5018985	400.9553772	365.6636493	420.706975	3373.266875	857.2134781	592.0700696	1607.51680756667	2774.592667	2662.364781	5271.399	3569.45214933333	7100.785913	5822.8795	6881.00544	6601.556951	12352.44109	14618.37617	14753.05696	13907.9580733333
441	HexCer-BDS d56:6	1			MS2 matched	1012.822041	10.60768333	1248.335833	1126.732788	1174.755347	1183.274656	1506.846497	1125.051074	1073.579	1235.158857	1194.539063	1176.0271	938.0381836	1102.86811553333	1228.217651	1099.849475	1197.1521	1175.07307533333	1153.081458	1045.612	1291.649333	1163.447597
2166	SM d29:0	1			MS2 matched	635.5220521	9.763316667	849.7851818	324.9	479.0029574	551.229379733333	155.1062012	227.0758667	45.57552592	142.585864606667	91.983436	1048.623	86.31896973	408.975135243333	542.1316106	473.425	403.0236053	472.860071966667	579.261673	356.757868	462.3779297	466.132490233333
1773	lysoPC 20:2	1			MS2 matched	548.370346	5.435016667	2867.157	3221.290889	2285.544687	2791.33085866667	1901.574933	3308.311063	3356.736706	2855.54090066667	2488.398	3099.945	2341.74325	2643.36208333333	4347.059647	2831.46	3154.452	3444.32388233333	4200.625	3698.152187	3447.121027	3781.96607133333
1772	lysoPC 20:1	1			MS2 matched	572.3672765	6.172016667	1533.9618	1334.772	1098.024353	1322.25271766667	1531.264947	1543.665882	1389.158842	1488.02989033333	1598.592	1443.890526	1350.983667	1464.488731	2042.964	1511.816471	1670.243625	1741.67469866667	2411.088833	2517.567118	2016.033647	2314.89653266667
1771	lysoPC 20:0	1			MS2 matched	552.4007817	6.29395	872.6535714	2646.550588	956.50875	1491.90430313333	824.1523529	1387.367235	965.4677778	1058.99578856667	1474.574706	1963.197	612.1901131	1349.98727303333	1357.995056	1391.237	1044.285333	1264.50579633333	1644.797143	1238.972046	1676.21805	1519.99574633333
1424	Clebopride maleate84370-95-6	0.755181613			MS2 matched	374.1598006	1.059133333	8782.287214	9633.675875	9119.767645	9178.57691133333	4321.952286	13893.792	1859.546667	6691.763651	3706.971429	9901.485	6829.533333	6812.663254	12428.91067	11113.35978	11671.2675	11737.8459833333	9803.782	32675.18824	14589.47	19022.8134133333
974	"[3-methyl-1-[3-methyl-1-[3-methyl-1-[3-methyl-1-oxo-1-(1,3,4,5,6-pentahydroxyhexan-2-yloxy)pentan-2-yl]oxy-1-oxopentan-2-yl]oxy-1-oxopentan-2-yl]oxy-1-oxopentan-2-yl] 2-acetyloxy-3-methylpentanoate"	1			MS2 matched	817.428285	2.623291667	683.2307224	524.559316	504.8313637	570.8738007	1866.61	1529.118212	640.5120163	1345.41340943333	2045.16	1760.12	2981.6248	2262.3016	5723.403636	4774.605333	3536.976	4678.328323	4936.192167	5992.195556	4613.384615	5180.59077933333
1387	Cembrene	0.985341285			MS2 matched	273.2575428	5.768533333	2233.723917	1863.5405	1945.3775	2014.21397233333	2819.204143	3292.65425	2859.038	2990.29879766667	2231.245385	1512.963	1956.334545	1900.18097666667	3340.934	3190.430769	6463.445333	4331.60336733333	4658.064	2324.7488	4064.921571	3682.57812366667
422	Gly-Phe	0.910401587			MS2 matched	221.0937064	2.559116667	969.6449286	956.319	916.0733636	947.345764066667	5165.112	1620.0648	1028.6853	2604.6207	4191.991923	3577.844286	6367.68	4712.505403	6536.76	5653.12	5895.558	6028.47933333333	11985.32064	13350.94921	13080.89637	12805.7220733333
1541	Dimethyl sulfoxide	0.767712382			MS2 matched	79.02046791	1.010033333	4529.625	10590.15455	8705.009091	7941.59621366667	15053.43667	6186.703364	6621.183636	9287.10789	16977.36444	11624.35714	15957.229	14852.9835266667	17334.53327	14454.84436	20234.394	17341.25721	6240.445714	17124.2775	20380.62836	14581.783858
2238	Trihexyphenidyl	1			MS2 matched	302.2449567	6.2606	6191.830588	8956.954667	8050.870556	7733.21860366667	5111.9866	6431.385833	7341.510667	6294.96103333333	6339.89	6074.752714	5665.811786	6026.81816666667	5806.793333	6034.580125	4784.864	5542.07915266667	4797.537316	10503.03125	7143.270588	7481.279718
1814	Methyldopa anhydrous	1			MS2 matched	212.0914076	2.43605	557.1780396	107.2132015	359.621582	341.3376077	1648.405071	703.4661418	415.0789795	922.316730766667	1472.184412	1010.833496	2106.19875	1529.738886	3232.889353	2258.65	2734.875	2742.13811766667	6405.605333	7113.985353	5922.918	6480.83622866667
2130	Retinal	1			MS2 matched	285.2213761	4.983616667	12707.32636	6533.05875	10282.46737	9840.95082666667	11802.67324	27001.80397	11006.97867	16603.8186266667	9061.628235	9216.195818	10273.16113	9516.995061	11504.15933	10193.8005	17980.1181	13226.0259766667	11871.59192	10498.54737	11641.167	11337.1020966667
1485	DG 34:7	1			MS2 matched	600.4663508	9.642866667	5417.515714	9257.914167	6521.379167	7065.603016	6576.934333	9932.532571	7969.470588	8159.64583066667	8177.609842	15258.14629	5880.745385	9772.16717233333	8783.457375	7108.5625	6857.090625	7583.03683333333	11134.08	12401.73143	5812.972077	9782.92783566667
1875	Nelfinavir	1			MS2 matched	568.3151248	5.49535	27.13550568	89.54442641	114.2927113	76.99088113	95.57814217	51.15253224	131.5259857	92.7522200366667	80.92811584	38.12317708	108.0182648	75.6898525733333	373.7802914	130.7457733	235.0002029	246.508755866667	301.7870501	497.1316923	519.2121867	439.376976366667
731	Physalin K	1			MS2 matched	557.1745871	0.9538	2635.895766	2191.588375	2191.504	2339.66271366667	484.969	864.604	2480.67825	1276.75041666667	2705.226333	2232.343889	3648.157333	2861.909185	2946.261818	4603.954786	5044.402	4198.20620133333	3233.693182	4093.655625	2759.405455	3362.25142066667
1086	"26-Glucosyl-1,3,11,22-tetrahydroxyergosta-5,24-dien-26-oate"	1			MS2 matched	639.3657362	6.355408333	1286.944941	870.9062115	931.0514832	1029.6342119	1789.66281	2661.747273	3194.474286	2548.628123	2538.275958	1197.103056	1164.844706	1633.40790666667	3448.146737	4888.489522	4925.786	4420.80741966667	2918.0846	859.4666667	5572.422625	3116.6579639
1808	"methyl ester 9,12-Octadecadienoic acid (Z,Z)"	0.737506035			MS2 matched	295.2631489	8.599525	0	0	0	0	4606.279444	0	0	1535.42648133333	1518.63	0	2350.98	1289.87	21661.98923	9181.872	16854.15251	15899.3379133333	38712.11864	28071.00714	45780.91481	37521.3468633333
2031	PG(O-16:0/14:0)	1			MS2 matched	681.5143528	7.782083333	1066.7526	1706.465291	801.2443636	1191.4874182	719.3511111	2136.476349	771.658125	1209.1618617	1557.346	708.8981818	1206.07797	1157.44071726667	1630.0515	1620.663	454.1258571	1234.9467857	2266.528	966.3422222	1700.480533	1644.45025173333
1685	Hydroxyprolyl-Proline	0.74254562			MS2 matched	229.1177706	2.42415	480.0082703	8.623773193	675.1285714	387.920204964333	4731.282	733.4142857	532.4512482	1999.04917796667	2964.42	2226.3107	5420.702727	3537.14447566667	8437.805455	5887.375714	7863.010909	7396.064026	15170.89091	20309.08727	18159.23092	17879.7363666667
321	D-(-)-Quinic acid	0.99866458			MS2 matched	191.1112566	3.225566667	20077.18763	19791.46267	23580.978	21149.8761	20563.726	16806.0304	22429.1925	19932.9829666667	21032.511	19559.14855	24400.78455	21664.1480333333	18876.376	22296.535	19473.3	20215.4036666667	17033.64133	18282.48625	20113.6215	18476.5830266667
604	N-(1-Deoxy-1-fructosyl)leucine	1			MS2 matched	292.1422212	1.535083333	879.7708593	1767.246951	899.9889644	1182.33559156667	1168.01155	914.8633505	704.8399869	929.2382958	898.4467578	716.1256366	765.973584	793.515326133333	767.2818677	1069.537274	895.1512286	910.6567901	1321.010718	1537.608632	1554.944	1471.18778333333
1549	Dodecanamide	1			MS2 matched	200.2003552	4.779341667	3837.9582	3972.323727	4589.042231	4133.10805266667	4909.45	4518.1476	4773.947308	4733.84830266667	4255.979786	5511.656429	4609.1616	4792.26593833333	5016.4776	4828.732308	4919.34	4921.516636	4443.163636	4513.708333	4495.174	4484.015323
442	HexCer-EODS d48:6	0.763294008			MS2 matched	960.6695188	4.538766667	5015.257692	3159.923364	4113.1185	4096.099852	5156.4205	4823.547692	6098.668133	5359.54544166667	4499.877273	5670.452667	6823.349999	5664.55997966667	9490.646727	5249.502545	7323.367291	7354.505521	9976.394571	8922.902545	8545.157333	9148.151483
1735	L-Carnitine	0.885845472			MS2 matched	162.1116188	0.835166667	6496.854835	6905.3306	6132.417	6511.534145	2751.989091	1989.788571	7428.904769	4056.89414366667	10311.91233	8422.437857	10545.46586	9759.93868233333	11989.7505	10279.67308	10320.95545	10863.4596766667	29674.26429	26157.09164	30444.1215	28758.4924766667
1839	MIPC(t20:0/26:0(2OH))	1			MS2 matched	1144.778676	10.5926	651.1651459	665.3686015	783.2090607	699.914269366667	653.8781738	683.8270752	594.2588196	643.988022866667	657	638.6660889	710.715625	668.793904633333	629.6526489	779.6511993	675.5868022	694.963550133333	652.0910645	662.1761169	699.1947632	671.153981533333
771	PS 34:10	1			MS2 matched	742.3704256	2.757383333	478.4445648	597.987	301.0416816	459.1577488	2144.6056	753.2653333	521.5098	1139.79357776667	3338.35	1531.15925	5153.263333	3340.92419433333	8780.269929	8311.86	8404.569643	8498.89985733334	7325.369231	7618.842	6112.857417	7019.02288266667
376	Etoposide glucuronide	0.719078775			MS2 matched	763.2063312	0.864325	106452.6422	126948.1464	102237.5699	111879.452833333	93347.65474	122255.937	122025.2469	112542.946213333	82717.02855	109473.1844	74589.60686	88926.6066033333	54707.59239	68831.52684	54630.986	59390.0350766667	24091.38324	25942.12183	24165.03342	24732.8461633333
1345	Bis(2-ethylhexyl)-phthalate	1			MS2 matched	391.2836129	11.39356667	1588.073936	1494.261641	1619.827446	1567.38767433333	1570.162441	1474.963298	1457.542864	1500.88953433333	1751.401472	1511.165108	1564.291418	1608.952666	1552.221406	1411.859197	1603.911748	1522.664117	2439.501091	1547.86259	1626.45125	1871.27164366667
1680	Hovenine A	0.794273942			MS2 matched	487.3232044	3.037716667	4672.248	6773.172	2734.591667	4726.67055566667	2138.1555	4780.846	3066.336	3328.44583333333	1371.93	1725.749167	973.028	1356.902389	523.768	1619.76	1576.683333	1240.07044433333	1012.301429	1252.944	1701.4975	1322.247643
1369	C16 Sphingosine	0.826913845			MS2 matched	272.258084	3.6292	2612.526	3218.358	4076.503833	3302.462611	4761.149143	3478.728571	2789.36	3676.41257133333	4314.77425	3681.1755	3140.995	3712.31491666667	3709.315556	3220.296375	2906.586364	3278.732765	3637.975714	3698	2468.997429	3268.324381
1342	Biocytin	1			MS2 matched	373.1948255	4.2706	3040.955538	1231.294545	2212.88	2161.71002766667	1126.418867	2177.305	1117.771167	1473.831678	875.30625	1781.342154	1237.388357	1298.01225366667	1315.853	1489.799231	655.9090909	1153.85377396667	1548.077311	1450.775389	907.3422222	1302.06497406667
1682	Hydnocarpic acid	1			MS2 matched	253.2160026	5.304416667	9004.096875	10864.938	7385.412	9084.815625	4210.679	8395.964625	7890.78	6832.47454166667	4675.533333	5676.982125	3765.017647	4705.84436833333	5716.231067	5906.558437	5287.09375	5636.62775133333	7642.376471	7281.802125	6489.8676	7138.01539866667
1289	Aquifoliunine EIII	1			MS2 matched	764.2764833	2.510441667	507.2758026	110.421875	353.1596505	323.619109366667	886.5864	325.6266131	386.058354	532.757122366667	57.77729579	740.955	760.76	519.830765263333	1931.634971	518.8592834	489.7298192	980.0746912	1032.977484	217.7458845	833.8981018	694.873823433333
953	"(6R)-3,6-dimethyl-7-((8R,Z)-8-methylhexahydroindolizin-6(5H)-ylidene)heptane-1,2-diol"	1			MS2 matched	296.258265	6.368758333	4634.00955	3498.6336	4250.454895	4127.69934833333	2545.036154	7817.579687	5268.597632	5210.404491	700.9009623	4878.834316	1429.266667	2336.33398176667	3266.748333	2219.05838	3159.897143	2881.90128533333	4002.348	4012.54525	4228.099688	4080.997646
2175	Soyasapogenol B 3-O-D-glucuronide	0.798156682			MS2 matched	635.4247087	8.21475	5889.03	7040.36	4945.476923	5958.28897433333	5966.620941	6470.944	5650.828235	6029.464392	6683.5914	4944.924571	4961.806235	5530.107402	5420.165714	7229.584667	5410.497375	6020.08258533333	6750.631687	5232.405714	4712.148	5565.06180033333
1045	1-Methylguanosine	1			MS2 matched	298.1124766	1.95645	1423.115261	1552.924421	1054.505171	1343.514951	1545.228958	1280.102254	1313.105577	1379.47892966667	1158.623004	1288.786825	1781.015651	1409.47516	2008.410733	1864.955285	1049.408937	1640.924985	1916.095625	3088.287	3115.025125	2706.46925
1008	13-cis-Retinol	0.995584167			MS2 matched	287.2369111	6.00085	8229.09888	1390.403778	1924.810956	3848.104538	2648.316286	5413.460812	6140.642353	4734.139817	2232.464872	1777.8056	2155.651333	2055.30726833333	3116.828647	3920.466824	11062.26406	6033.18651033333	3710.442606	3376.046667	4652.300095	3912.92978933333
638	O-Desmethylverapamil (D-702)	1			MS2 matched	439.2547522	6.885058333	663.3645274	532.5622559	609.1185655	601.681782933333	742.8617778	1254.8112	963.24775	986.973575933333	1060.532924	913.03925	817.86	930.477391333333	1539.451158	713.9353846	1040.16975	1097.85209753333	1218.108923	1497.795357	1786.684889	1500.86305633333
240	Arachidonoyl Serotonin	1			MS2 matched	461.3259633	6.119083333	248.8697815	613.3013636	140.5809021	334.2506824	373.3034821	203.269043	513.1577143	363.243413133333	319.1168562	605.7763916	273.6057281	399.499658633333	908.2338969	483.4450317	482.7423096	624.8070794	737.8935425	813.015	899.2470703	816.7185376
1525	Di(ethylhexyl) phthalate	1			MS2 matched	391.2835297	9.770616667	3350.460316	3635.670741	3730.061842	3572.06429966667	3674.550476	3895.93136	3680.127399	3750.20307833333	4115.363075	3785.661518	3503.079478	3801.36802366667	4278.660583	3766.520993	3516.689336	3853.95697066667	2081.619091	3589.288434	3804.591431	3158.499652
1453	D-(+)-Raffinose	0.961867774			MS2 matched	505.1775968	0.878083333	22220.07667	29919.27108	24379.72162	25506.3564566667	14010.32059	21497.34246	24226.52235	19911.3951333333	16509.4069	21531.30833	14747.38141	17596.0322133333	9045.638733	11997.01467	10922.18282	10654.9454076667	3912.563733	6859.586274	4112.47365	4961.541219
1105	"2-methyl-32,35-anhydrobacteriohopanetetrol"	0.790956957			MS2 matched	543.4767766	6.999116667	3095.63	3444.492857	3875.935	3472.01928566667	6182.705143	5491.3555	4337.780667	5337.28043666667	5103.352941	5469.930187	5642.589	5405.29070933333	13452.98587	10120.53244	12450.82375	12008.11402	22506.32	22482.02444	23767.09339	22918.4792766667
327	DGDG 36:10	1			MS2 matched	973.5144192	3.3491	306.5125008	331.7073873	308.5126171	315.577501733333	852.7644857	628.6755791	276.0061137	585.815392833333	594.9703262	223.0093231	639.9771429	485.9855974	569.7	840.5714162	574.2934322	661.521616133333	971.8387044	745.7146667	740.3098958	819.287755633333
759	Practolol	0.999418976			MS2 matched	265.1493365	5.842966667	13632.16065	11330.43323	39730.30944	21564.3011066667	11907.43664	13578.49758	59003.28	28163.0714066667	11187.01037	24148.33957	15524.03883	16953.12959	12767.35607	34304.88569	21533.70763	22868.6497966667	20061.109	19383.4156	12494.68936	17313.07132
1497	"DG(18:1(11Z)/18:3(6Z,9Z,12Z)/0:0)"	0.917066081			MS2 matched	617.5110533	9.728233333	15559.3845	21537.08759	15272.66547	17456.3791866667	13078.9225	27222.44942	17990.8828	19430.7515733333	16821.69131	15033.22353	12661.76125	14838.89203	16462.18094	18775.32	12683.6928	15973.7312466667	20220.7724	11923.04706	13021.29029	15055.0365833333
252	Aspartyl-Isoleucine	0.736892039			MS2 matched	245.1152529	2.487116667	710.2510769	425.538	968.9706497	701.586575533333	2849.0298	995.7334545	559.3538	1468.03901816667	3096.590308	2520.707167	6209.961333	3942.41960266667	11889.657	9132.314176	10883.76919	10635.2467886667	23846.43869	28380.07333	27828.97069	26685.1609033333
1511	DGDG 35:5	1			MS2 matched	947.572937	8.115491667	205.8055115	109.1095378	183.6110615	166.175370266667	423.6459825	222.7837632	180.2031932	275.544312966667	217.3359765	92.3787016	74.5241053	128.079594466667	238.4041622	192.6911801	309.7639906	246.953110966667	1118.365789	2097.665437	2051.935437	1755.98888766667
125	2-Propylpentanoic acid	1			MS2 matched	143.1066235	3.231066667	11870.97273	10912.656	7186.664333	9990.09768766667	6745.183417	10690.47818	11573.96415	9669.875249	10609.40933	11231.40927	13181.7168	11674.1784666667	8903.083	10890.88857	9686.061	9826.67752333333	8544.05125	9870.034	10576.756	9663.61375
1069	"2-[(2S,3S,4S)-3-[(1S)-1-acetyloxyethyl]-5-methoxycarbonyl-2-[(2S,3R,4S,5S,6R)-3,4,5-trihydroxy-6-(hydroxymethyl)oxan-2-yl]oxy-3,4-dihydro-2H-pyran-4-yl]acetic acid"	1			MS2 matched	482.1862231	1.84535	9541.209176	9424.1166	8696.917792	9220.747856	8111.897571	13237.06085	11502.77264	10950.5770203333	8091.494318	11350.95652	9145.757933	9529.40292366667	9088.917545	7232.92	8414.69113	8245.50955833333	2709.658646	2915.568333	1565.546738	2396.92457233333
829	Suberic acid	0.954785956			MS2 matched	173.0821519	3.014066667	5408.534793	4940.078769	5426.986286	5258.53328266667	5253.8688	5479.2792	5144.796	5292.648	2822.526	4527.4425	3429.441538	3593.13667933333	1733.559333	1351.0336	1972.863	1685.81864433333	1133.438919	1344.8106	1123.4544	1200.567973
1363	Bucharaine	1			MS2 matched	354.1756969	4.41305	12534.651	10242.57911	8296.365714	10357.8652746667	11220.90667	13479.55122	11338.73556	12013.0644833333	11630.80111	10054.74889	10246.87889	10644.1429633333	13170.495	10587.397	15042.263	12933.385	11793.6834	11627.03091	15377.75556	12932.82329
514	LPG 26:1	0.776491541			MS2 matched	621.4117273	6.919333333	12348.10533	14406.33795	9134.8939	11963.1123933333	6154.351467	12906.204	7345.178111	8801.91119266667	19562.07105	11073.92222	6696.833824	12444.275698	12675.32509	12441.43768	10938.717	12018.4932566667	16829.48343	9307.352438	12262.65882	12799.8315626667
513	LPG 26:0	0.726299694			MS2 matched	623.4260878	6.874916667	6083.945333	7027.5834	4736.367	5949.29857766667	3803.666864	6668.518	4218.800909	4896.99525766667	8578.596	5084.4911	3344.195389	5669.094163	6822.88624	5103.58619	6429.492421	6118.65495033333	8198.753333	5130.428684	7731.268625	7020.150214
727	Phenylalanyl-Glutamine	1			MS2 matched	292.1379729	1.021683333	174.6228542	210.0206019	246.4056015	210.349685866667	436.1457367	238.1852951	223.8694763	299.400169366667	297.7654368	157.1439056	378.9216677	277.943670033333	365.1456013	277.6948064	88.51581001	243.785405903333	326.5386658	170.55	504.8415324	333.976732733333
570	Methyl prednisolone acetate	1			MS2 matched	397.2093859	9.045033333	332.7787642	206.0842896	283.9346877	274.265913833333	290.2932129	446.8845215	617.14675	451.4414948	209.5619202	737.18	1035.428706	660.723542066667	310.0197532	263.4215199	278.6181641	284.0198124	428.9312	263.6416154	381.5877075	358.053507633333
1714	Kanamycin A 3-phosphate	0.724959394			MS2 matched	565.2175686	4.024666667	572.89645	411.2977982	738.3971227	574.197123633333	563.3137792	1025.243098	762.5642395	783.7070389	283.0089767	648.8491567	538.696228	490.184787133333	2323.444286	901.2475	1849.395	1691.362262	5486.65	4121.34	4157.316167	4588.435389
561	MEDICA 16	1			MS2 matched	341.2713352	4.124916667	2094.118	3200.615385	1522.415875	2272.38308666667	2054.264667	3433.136	2656.20225	2714.53430566667	1741.392	2037.646	1531.63275	1770.22358333333	1258.733636	1919.285	1559.067875	1579.028837	1502.150417	1012.525714	1164.850286	1226.50880566667
841	Thr-asn-OH	1			MS2 matched	354.0925887	4.218266667	601.4257931	752.032	662.359	671.938931033333	992.5034375	1859.39443	1156.518112	1336.13865983333	772.1858889	1146.047	825.2799034	914.5042641	1071	654.29	1026.352154	917.214051333333	952.85625	1064.532	817.423	944.937083333333
103	"2,3-Pyridinedicarboxylic Acid"	0.933601408			MS2 matched	166.0139872	2.210108333	150.0651406	261.3226955	153.9044868	188.4307743	541.3858741	269.3655278	264.3883776	358.3799265	649.7391473	359.4632564	1232.796611	747.3330049	1824.174	1916.675455	3592.193667	2444.34770733333	12688.11853	13614.64347	9555.7215	11952.8278333333
1941	"PA(18:3(9Z,12Z,15Z)/18:3(9Z,12Z,15Z))[U]"	1			MS2 matched	693.4553508	8.333683333	1918.1925	1826.16575	1879.529867	1874.62937233333	1514.543722	1939.604553	2721.277778	2058.475351	1979.49255	2455.010556	1496.601667	1977.03492433333	2003.1505	1782.808765	2044.019377	1943.326214	2221.1475	1745.9	984.3992308	1650.4822436
278	Calonectrin	1			MS2 matched	349.1702163	3.290491667	2777.823062	2248.776786	2220.482309	2415.69405233333	1009.4592	2592.172772	2429.651123	2010.42769833333	986.0498	2318.690643	1049.140111	1451.293518	1402.569	1919.51375	2170.959467	1831.01407233333	1735.097786	1470.043333	1249.8048	1484.981973
665	PC 17:0e	0.819853174			MS2 matched	554.3545181	5.437341667	5361.744267	4826.849	3358.98225	4515.85850566667	3494.718765	4990.719231	6177.898353	4887.778783	4540.693733	5693.270588	4058.7788	4764.247707	3806.227667	5879.9445	4776.422824	4820.864997	5396.683765	5962.323824	5724.066214	5694.35793433333
45	(Rs)-Mevalonic acid	1			MS2 matched	147.0652885	1.440491667	2103.390773	1523.534333	2438.656545	2021.86055033333	3274.058118	6828.092267	3398.733529	4500.294638	1305.635068	1580.252126	1642.623667	1509.50362033333	927.9095145	993.5680902	1196.4148	1039.29746823333	1338.907246	1196.024667	1165.387965	1233.43995933333
410	"Gentiobiosyl 2-methyl-6-oxo-2E,4E-heptadienoate"	0.752004624			MS2 matched	477.1518325	0.892166667	4354.013	8336.323368	7466.892231	6719.07619966667	5118.6392	7648.400842	8402.627188	7056.55574333333	5132.6326	6710.049	5211.114941	5684.598847	3546.750625	4399.272	3549.144238	3831.72228766667	3391.242667	3030.716692	3424.515294	3282.15821766667
2045	phenylethylamide 331	1			MS2 matched	332.2918853	8.023075	4658.59445	7032.632276	4429.581667	5373.60279766667	5017.884421	5002.918842	5518.18	5179.66108766667	5244.2595	5994.411833	4445.113235	5227.92818933333	4522.483368	4733.97408	5341.856917	4866.10478833333	4854.783158	4298.208889	5086.861	4746.61768233333
1673	Himbacine	1			MS2 matched	346.2714613	5.877641667	54768.07894	50672.39529	53215.533	52885.3357433333	49727.80556	67500.5975	55610.17906	57612.8607066667	50545.87313	38467.11335	55827.41325	48280.1332433333	112136.655	69564.23063	74471.709	85390.8648766667	124719.3111	140570.8338	108724.5828	124671.5759
1250	Acrovestone	1			MS2 matched	555.2940302	5.152508333	2659.026615	2146.511417	3533.427	2779.65501066667	4037.714333	2624.205417	3203.1545	3288.35808333333	2030.987564	3154.981667	1593.938538	2259.96925633333	2316.415556	1804.525714	2376.111111	2165.684127	2222.845154	5479.426406	1735.095	3145.78885333333
1657	Gypsogenin	1			MS2 matched	471.3437701	8.727466667	1044.557816	1001.785034	1171.155675	1072.49950833333	1045.117706	1293.013752	1190.688142	1176.2732	1038.113563	919.9284871	730.576	896.2060167	1394.838226	1265.992025	1134.225064	1265.01843833333	4668.228333	3926.652333	10527.59852	6374.15972866667
281	Casticin	0.701430391			MS2 matched	373.0853008	2.784466667	3199.39275	4124.141462	2971.115	3431.54973733333	3212.868571	4000.082571	3626.11275	3613.02129733333	965.9254	3706.672	3055.728	2576.10846666667	3553.48	3298.777875	3488.771	3447.009625	4211.862857	4260.308571	3885.578125	4119.249851
569	"methyl 4,10-diacetyloxy-5-hydroxy-1,4a-dimethyl-9-oxo-7-propan-2-yl-3,4,10,10a-tetrahydro-2H-phenanthrene-1-carboxylate"	0.806903991			MS2 matched	505.216153	3.200258333	2984.504923	3553.632	1244.149714	2594.09554566667	232.6906738	3468.303619	755.38	1485.4580976	1916.331667	202.6535577	4298.668571	2139.2179319	840.2166667	6643.1178	1514.394	2999.24282223333	2661.31125	2794.468143	2422.501714	2626.09370233333
1810	Methyl jasmonate	1			MS2 matched	225.1488638	3.431033333	1943.861651	2100.848571	2219.948032	2088.219418	2156.083313	2284.9617	2231.579108	2224.20804033333	2070.81975	2276.856138	3619.35	2655.675296	2497.652082	1988.1925	2285.157924	2257.00083533333	714.7686	2560.059822	2197.318706	1824.04904266667
1519	DGDG 43:6	1			MS2 matched	1057.673844	3.571383333	1546.244	1325.153333	2399.549222	1756.982185	2166.18	1438.172035	1925.073878	1843.141971	1873.810125	1592.96	2369.12	1945.29670833333	1299.8	1422.28125	1452.629	1391.57008333333	528.36	1422.891727	1070.727143	1007.32629
351	D-Leucine	1			MS2 matched	130.0862962	2.473283333	262.3851624	163.500436	179.0698242	201.651807533333	547.6631165	256.4006522	145.915669	316.659812566667	461.4818397	481.1009925	885.6122857	609.398372633333	1195.358769	965.0416	1026.985417	1062.46192866667	2624.775273	2762.695	2469.894	2619.12142433333
1798	Methapyrilene	1			MS2 matched	262.1425584	3.75895	175.7107282	172.0877838	94.14622716	147.314913053333	621.325	295.5158768	55.99787685	324.27958455	113.741139	92.9678421	531.469125	246.0593687	10.81018066	107.3469721	69.02745819	62.3948703166667	42.81588745	35.17490387	62.129076	46.70662244
653	PA 33:1	1			MS2 matched	659.4604143	8.241125	3163.7095	3179.626763	2291.64842	2878.32822766667	2793.124125	2845.88413	1950.50025	2529.83616833333	3525.8432	3619.24875	2246.253158	3130.44836933333	1352.69	2049.942	2317.152821	1906.59494033333	4572.024737	4377.680323	2927.852236	3959.18576533333
654	PA 33:3	1			MS2 matched	655.4311535	8.45245	2231.344865	2008.00872	1036.30104	1758.55154166667	2309.650286	1921.948976	677.8142105	1636.4711575	2559.67451	1801.158286	1676.720261	2012.51768566667	1978.304348	1995.746	1160.277682	1711.44267666667	2034.4368	2277.7008	1404.129034	1905.42221133333
2222	Thr Phe	0.859570373			MS2 matched	267.1342586	2.577291667	1313.805714	508.1650035	933.0793333	918.350016933333	19237.46667	4253.197	2315.9552	8602.20629	13500.43421	11403.13091	23047.60027	15983.7217966667	32764.80923	25189.39967	24409.03564	27454.4148466667	59394.55971	68690.5	60228.24231	62771.1006733333
467	Ketophenylbutazone (JAN)	1			MS2 matched	321.1283684	3.23755	949.713913	1333.110287	3086.6979	1789.8407	1131.554728	1741.944672	2050.986582	1641.49532733333	1353.822052	1547.67509	1535.707926	1479.068356	1874.932528	1361.210935	1792.095439	1676.079634	1450.545069	1558.656	979.3299357	1329.5103349
967	(S)-Nerolidol 3-O-[a-L-rhamnopyranosyl-(1->4)-a-L-rhamnopyranosyl-(1->6)-b-D-glucopyranoside]	1			MS2 matched	677.3711452	4.7702	10794.10477	8682.028429	14246.65792	11240.930373	6512.34	9394.174286	12109.82414	9338.77947533333	8152.032	9540.552308	6108.669923	7933.75141033333	11268.89362	8624.644615	8654.390769	9515.97633466667	12701.14667	11927.3	8512.937231	11047.127967
1429	Contignasterol	1			MS2 matched	509.3441541	7.476783333	2439.227929	3126.751615	1992.634417	2519.537987	1778.15	3343.052615	2516.218571	2545.807062	3337.426733	2784.043529	1458.226	2526.56542066667	2861.657867	2553	2240.375308	2551.677725	3155.138571	2376.542437	2697.455385	2743.04546433333
396	Fluorometholone acetate	1			MS2 matched	417.2036207	2.441683333	118.4873892	195.1851478	131.6398151	148.4374507	1547.891348	202.2789647	115.627952	621.9327549	1092.366389	434.7632	753.7996667	760.3097519	4278.664286	4735.017931	3560.2765	4191.31957233333	7430.598	11750.59552	9882.3224	9687.83864
1374	Calcitriol	1			MS2 matched	399.3219555	5.6331	430.334549	6715.862313	405.7242393	2517.30703376667	428.387375	565.6736235	460.5465698	484.869189433333	470.9152222	1369.444154	794.0431765	878.134184233333	812.0593567	736.997406	621.5816727	723.546145133333	818.93825	758.4716667	1393.016903	990.142273233333
1037	1alpha-hydroxy-21-nor-20-oxavitamin	1			MS2 matched	389.3038056	8.75505	3086.706444	2835.808364	3054.103091	2992.20596633333	2965.885	321.03	2724.09481	2003.66993666667	2873.527134	2334.068538	2286.148645	2497.91477233333	2959.269238	3404.093367	2537.426611	2966.92973866667	3151.247714	2959.0561	2976.714783	3029.006199
1850	Myxalamid C	1			MS2 matched	388.2821397	5.879733333	1328.151	1499.672941	1415.035533	1414.28649133333	1107.75	1857.12	1735.2245	1566.69816666667	1002.470769	1572.988462	1145.841625	1240.43361866667	1297.319867	1089.085706	989.2325	1125.212691	1289.799563	1357.578667	972.3764	1206.58487666667
1849	Myxalamid B	1			MS2 matched	402.2973852	6.631283333	1372.5	1651.914	1325.982857	1450.13228566667	1342.216929	2063.302824	1686.251538	1697.257097	1213.24125	1990.495556	1181.576923	1461.771243	1325.262857	1515.100714	1243.5	1361.287857	1439.9	1095.92	940.641	1158.82033333333
1848	Myxalamid A	1			MS2 matched	416.3130183	6.942316667	3080.062667	3705.205714	2786.45125	3190.57321033333	4278.642062	5573.186667	4121.277333	4657.70202066667	3206.23	5275.0422	4057.095765	4179.45598833333	5033.230714	5814.2266	4891.085294	5246.18086933333	7243.511429	7444.805	5887.212	6858.50947633333
1270	alpha-Viniferin	1			MS2 matched	679.2062498	2.39755	2366.448861	2051.9	2083.529	2167.29262033333	1087.753846	584.2504	2660.675294	1444.22651333333	1491.191278	1021.482	495.9844444	1002.88590746667	1102.92348	1145.024375	508.725	918.890951666667	610.3635864	797.8032939	1542.512674	983.559851433333
1428	Coniferyl alcohol	0.864252			MS2 matched	181.0852591	3.134325	1994.95504	1359.133333	1841.335291	1731.807888	1886.372772	2208.813196	1760.927142	1952.03770333333	1868.202058	1776.341669	1878.83826	1841.127329	2450.066029	2668.21178	1404.456	2174.244603	3090.843636	4145.7458	3635.472	3624.02047866667
733	Phytolaccinic acid	1			MS2 matched	515.3465108	6.406358333	1051.604364	1329.230824	713.7746667	1031.53661823333	1662.57	1639.02	1512.747714	1604.779238	1533.12	1543.808267	1150.1	1409.00942233333	1680.517867	1977.750923	2086.391385	1914.886725	1797.806	2262.214286	2816.234167	2292.08481766667
2096	PS 30:7	1			MS2 matched	716.34843	2.663416667	593.1225	652.75	343.546	529.806166666667	1954.358417	1028.388571	525.590332	1169.44577333333	709.1366667	1119.287979	1044.531429	957.6520249	1342.156667	1803.820364	1203.839521	1449.93885066667	2628.296455	3641.948	3227.993333	3166.07926266667
184	5-Hydroxy-N-formylkynurenine	0.70751634			MS2 matched	251.0579195	2.991583333	3359.230865	3229.567684	2438.664267	3009.154272	3466.66196	4584.543089	3971.620602	4007.60855033333	777.6808	3387.386667	3533.808	2566.29182233333	3995.936778	3176.025218	3439.783125	3537.24837366667	3700.039263	2633.776	3709.94	3347.918421
1668	HexCer-AS d34:5	0.767818575			MS2 matched	708.5101609	9.411533333	13689.64269	16321.82947	17826.36864	15945.9469333333	17055.714	10660.18036	19444.62947	15720.17461	15426.85933	14178.65714	17962.8787	15856.1317233333	13356.60253	13697.1	16696.86703	14583.5231866667	14110.26513	12982.30896	15637.46736	14243.34715
1923	Oxybutynin	1			MS2 matched	359.2386642	1.979566667	168.7189974	110.8452606	78.7999442	119.454734066667	482.9744945	158.458964	143.9340668	261.7891751	632.3308706	422.0511475	1336.005271	796.795763033333	6162.526704	2087.807923	3299.641125	3849.99191733333	5616.35655	5328.874667	6161.159943	5702.13038666667
1824	MG(0:0/18:1(9Z)/0:0)	0.816396622			MS2 matched	357.2904449	6.293233333	1242.292857	1155.225	1222.996846	1206.83823433333	8668.279594	1769.211538	1268.390769	3901.96063366667	2815.54	2133.792071	5954.532706	3634.62159233333	4546.026667	3652.149706	7680.214059	5292.79681066667	13538.83643	9415.94231	13419.3962	12124.72498
2155	Ser Phe	0.801285495			MS2 matched	253.1187746	2.507166667	1114.711875	543.725	694.0986	784.178491666667	23791.11333	4121.505	2323.1162	10078.5781766667	1180.395	12642.88691	32089.922	15304.4013033333	37422.798	32283.18333	29238.9054	32981.62891	59100.84	76360.33689	63306.75	66255.97563
881	Vinylacetylglycine	1			MS2 matched	142.0497856	1.394783333	4848.006913	5773.098667	4734.813238	5118.639606	6613.279697	6659.06	5647.5508	6306.63016566667	4359.15119	5316.1563	5145.339	4940.21549666667	5941.225077	6188.417757	5942.305887	6023.982907	6501.97248	6265.33619	6474.946667	6414.08511233333
1136	3-Hydroxy-5-methylphenyl beta-D-glucopyranoside	0.874913638			MS2 matched	287.1222334	0.9263	2318.7539	1352.092873	2769.6757	2146.84082433333	1010.533333	921.6783447	2538.213875	1490.1418509	614.394	3836.706923	687.506	1712.86897433333	2385.279	1363.986	1728.8055	1826.0235	4459.130333	5331.21	3814.95	4535.09677766667
747	Picolinic acid	0.737669065			MS2 matched	122.0233662	2.199866667	330.5519014	377.7388313	366.1276927	358.139475133333	1952.664476	435.800313	438.4829254	942.3159048	3452.626239	1056.174538	4552.614146	3020.471641	14365.78578	10902.78086	8267.134957	11178.567199	32055.89657	40355.65094	36308.24167	36239.9297266667
314	Cycloartanyl ferulate	1			MS2 matched	603.4376953	7.009	1222.222633	541.9205148	1281.504097	1015.21574826667	1769.162652	923.4725952	870.6516593	1187.76230216667	827.3567047	1236.558604	1175.189907	1079.70173856667	2090.627273	1597.543474	2126.510742	1938.227163	2997.922786	4133.29895	2931.260071	3354.16060233333
684	PE 21:3	1			MS2 matched	530.2954725	3.409533333	1479.06	1869.98	1279.187333	1542.74244433333	1737.992468	1238.368607	1187.641801	1388.00095866667	1443.606212	829.0931688	1506.198162	1259.63251426667	2247.263333	2180.075788	2552.848941	2326.729354	2234.703692	1918.179333	852.4991667	1668.46073056667
1393	Cerebrosterol	1			MS2 matched	403.3570462	9.4886	2342.576571	2066.46	743.1396364	1717.39206913333	1726.457462	2398.594849	849.7476923	1658.26666776667	1863.519643	1285.847077	1674.99	1608.11890666667	4440.659826	3090.2355	2727.176286	3419.357204	2446.750385	3246.14895	3131.29625	2941.39852833333
1870	"Naphthalene-1,2-diol"	0.846424916			MS2 matched	161.059532	3.05155	2897.212185	3133.48	1524.9	2518.53072833333	2032.967587	3907.541647	1805.64	2582.04974466667	2455.674286	2827.999769	2278.093846	2520.58930033333	2649.5625	1770.165923	1801.8	2073.84280766667	2047.23468	1128.100586	1146.687273	1440.67417966667
657	PA 39:3	1			MS2 matched	739.5265942	10.58506667	83.38271484	6822.570125	5659.693235	4188.54869161333	137.0588664	5799.682	4813.637	3583.4592888	631.8192857	3468.02125	2501.9968	2200.61244523333	3270.375	2142.621765	3243.6666	2885.554455	3964.40325	1632.456	1215.612857	2270.82403566667
2184	SR 12813	0.846351931			MS2 matched	505.2476139	2.531691667	1292.096569	513.684	713.661	839.813856333333	4809.572727	784.2067143	1393.871671	2329.21703743333	6070.261923	4104.935	9332.435545	6502.544156	13250.538	14894.22667	10852.96821	12999.2442933333	9893.7475	13207.9233	8141.904	10414.5249333333
2041	Phe Ile	0.709917003			MS2 matched	279.169895	2.855758333	2750.827286	1715.84	2093.599667	2186.755651	32769.71	5218.202875	2996.204143	13661.3723393333	29189.36989	16030.85125	49675.6656	31631.9622466667	145064.0231	80654.48182	90087.54958	105268.684833333	217549.0371	290484.1342	284569.8942	264201.021833333
1508	DGDG 29:5	1			MS2 matched	858.5227482	4.5588	2113.748637	3067.341538	2175.0915	2452.06055833333	1122.340393	2554.886963	2657.77912	2111.66882533333	1031.894	1621.578417	1841.872965	1498.44846066667	1279.881	1258.782349	1687.948514	1408.870621	1955.9375	1131.705065	1173.2164	1420.28632166667
2208	Teraspiridole D	1			MS2 matched	577.3223923	10.65406667	536.864978	490.7771759	522.4273682	516.6898407	414.7404327	298.3139119	283.3352458	332.129863466667	531.6776245	359.5596354	592.0966187	494.4446262	2049.651538	989.68	1552.264	1530.531846	2777.824951	2584.820833	2417.5554	2593.40039466667
678	PE 18:2e	1			MS2 matched	476.2831216	6.999833333	849.1375538	564.7591146	737.1517995	717.016155966667	1513.29422	1221.497314	830.330067	1188.373867	895.3474731	920.5890808	1460.148972	1092.02850863333	1494.414182	1893.451807	2145.249281	1844.37175666667	3446.380473	3630.070333	2570.141319	3215.53070833333
1618	Geranylgeraniol	0.99079576			MS2 matched	273.2577382	7.558416667	3316.14	1372.805	2899.583625	2529.50954166667	3212.069778	5084.401969	3553.737514	3950.06975366667	2531.265294	1300.918286	1800.947167	1877.710249	2315.52	2217.819913	3827.590667	2786.97686	4568.548353	3251.318571	2812.15375	3544.00689133333
1434	Cortexolone	1			MS2 matched	347.2194214	4.69005	1643.959009	862.5492857	623.80125	1043.4365149	1154.892667	843.1450528	1252.891385	1083.64303493333	877.8333333	1710.675587	1346.02	1311.5096401	1238.521667	1581.18125	2568.177778	1795.96023166667	4985.54875	4615.086667	5763.519682	5121.385033
734	PI 20:0	1			MS2 matched	641.333781	2.420816667	163.1445204	116.8409337	187.5520804	155.845844833333	992.923125	507.9175023	257.539917	586.1268481	644.1148571	768.4497143	897.2211429	769.928571433333	611.124	1167.639938	550.9	776.554646	1137.876609	1124.6055	847.35	1036.610703
1410	Choline	0.91675383			MS2 matched	104.1060976	0.810525	151553.025	186158.8181	166800.4158	168170.752966667	38041.93182	89738.745	96473.08917	74751.25533	20975.668	37597.29255	23373.62167	27315.5274066667	31320.2315	28644.6375	39449.05636	33137.97512	82402.075	84171.90667	78521.80375	81698.59514
1074	20-oxo-heneicosanoic acid	0.910937097			MS2 matched	341.3046767	7.757575	17731.26444	19125.84084	23403.9468	20087.01736	21354.51667	22063.17555	18599.8008	20672.4976733333	25086.2301	21066.045	19379.69314	21843.9894133333	28302.92883	22749.71889	23268.79452	24773.81408	32886.99464	27908.4085	29704.88289	30166.76201
1090	"28:5(13Z,16Z,19Z,22Z,25Z)"	0.92118203			MS2 matched	415.3563755	9.288233333	17020.0575	19150.44348	18667.022	18279.1743266667	9748.1995	18533.09021	15447.64748	14576.3123966667	22608.52467	21133.0244	12306.22565	18682.5915733333	20536.41072	17726.5335	17860.98783	18707.97735	23568.50625	20069.0087	19367.73738	21001.7507766667
1348	Blasticidin S	0.762018438			MS2 matched	423.2014159	2.99625	663.238678	255.351059	567.2266667	495.272134566667	713.2613333	835.9815385	654.925	734.722623933333	652.07	678.5115	642.2805333	657.620677766667	1353.15	803.9581	1102.920341	1086.676147	1222.933105	1168.83	1837.745	1409.836035
2055	PI(16:0/0:0)	0.78288789			MS2 matched	573.3028071	6.557366667	5135.13	4412.067368	7912.8506	5820.01598933333	5872.66875	9488.891077	14240.78255	9867.447459	8647.193333	15230.457	8017.582846	10631.744393	15683.734	6382.622053	10884.19347	10983.5165076667	11165.19714	16680.64787	13130.48707	13658.77736
735	PI 22:3	1			MS2 matched	663.3187604	2.718216667	777.374	569.3533333	513.3644	620.030577766667	1588.362667	689.387	751.5335714	1009.76107946667	350.168	382.6538696	733.4923333	488.771400966667	1851.860182	765.695	550.0912	1055.88212733333	1172.972	852.7935556	2489.592	1505.1191852
452	Hydroxyzine	1			MS2 matched	373.1766466	1.040958333	124.4512737	20.53615159	0	48.3291417633333	1282.376765	184.2148678	344.7724316	603.788021466667	1279.621445	893.8049601	2188.470769	1453.9657247	3561.743231	3116.9372	2625.6256	3101.43534366667	4466.769333	5853.9605	5455.9725	5258.90077766667
1450	Cycloxydim	0.890818987			MS2 matched	326.1715195	2.771566667	950.9985714	814.045	810.9514286	858.665	923.38875	305.5152893	911.1342857	713.346108333333	1028.692667	1059.3	1193.0165	1093.66972233333	1064.054545	444.264	1437.214167	981.844237333333	1833.885714	3179.363983	2156.04	2389.76323233333
821	SQDG 35:10	1			MS2 matched	815.4093991	3.160833333	3615.792933	4546.717	4166.395125	4109.63501933333	7826.413636	4573.74625	4141.239909	5513.79993166667	5640.335	5101.043579	5971.481625	5570.95340133333	6139.7336	9091.836667	7381.5604	7537.71022233333	5901.555625	6994.908	5249.559375	6048.67433333333
2176	Soyasapogenol C	1			MS2 matched	441.3717097	9.10575	3184.56	2732.112522	6011.143093	3975.93853833333	3089.397087	3396.629857	5408.316529	3964.78115766667	2733.089929	1827.85	6044.5035	3535.14780966667	2044.16	1302.773333	1905.559111	1750.83081466667	2357.4797	1964.1328	3174.251052	2498.621184
1542	Dipivefrin	0.851943755			MS2 matched	352.217197	3.478933333	36334.8138	33571.96143	29605.1146	33170.6299433333	33082.504	39052.20964	35753.60571	35962.7731166667	30751.41333	33997.30429	25589.40429	30112.7073033333	22717.36223	26880.636	21925.55	23841.1827433333	16477.175	12865.33857	13183.9745	14175.4960233333
1653	Guanylurea	0.966761046			MS2 matched	103.0604772	0.831208333	478.5294904	612.2291172	421.2347206	503.997776066667	467.8666667	1021.579308	414.8243242	634.7567663	392.906723	652.989	386.0708572	477.3221934	632.5300152	383.3751297	219.6819839	411.862376266667	201.2045455	332.309457	580.219368	371.244456833333
1817	Metyl palmitoleate	0.937140779			MS2 matched	269.247277	6.348833333	810.8560791	855.7990885	840.1145711	835.5899129	1678.586624	819.7327532	686.5558515	1061.62507623333	1037.46916	883.1730469	888.5742188	936.405475233333	1328.493652	1079.826508	1288.895111	1232.40509033333	2252.1155	1579.895625	4144.6175	2658.87620833333
28	(5-L-Glutamyl)-L-glutamate	0.706939411			MS2 matched	275.0885078	0.880583333	4524.447	1522.249333	1879.605	2642.10044433333	3390.241111	6149.57	3617.068	4385.62637033333	3055.054444	2274.86175	5065.5803	3465.165498	5603.969455	3709.570667	2900.466667	4071.33559633333	5898.589667	8607.532	8826.054	7777.391889
2180	Sphingosyl-phosphocholine	0.9988654			MS2 matched	465.3390399	3.983291667	2808.696429	2397.6772	2596.353499	2600.90904266667	2950.463857	2673.767692	2453.4	2692.54384966667	2584.368	2980.181357	2912.789857	2825.779738	2480.4	2901.569846	2361.516923	2581.16225633333	2154.96	2430.448333	3159.644348	2581.684227
418	Gluconate	0.816200512			MS2 matched	195.0508385	0.835883333	234365.0679	292719.9563	261806.1427	262963.7223	123965.4442	228096.6311	208252.0989	186771.3914	89807.319	118670.6179	85660.056	98045.9976333333	68554.70214	78652.17969	63745.362	70317.41461	45926.07631	51146.32914	49467.6735	48846.6929833333
919	"(24R)-1alpha,24,25,26-tetrahydroxyvitamin D2"	1			MS2 matched	461.3251106	7.557908333	1600.16	3652.190769	1191.5673	2147.97268966667	920.628	1571.719154	540.9016113	1011.08292176667	1571.78	812.8751221	685.1742857	1023.27646926667	959.8766667	1000.384444	908.1293068	956.130139166667	787.92	1882.6892	1206.981981	1292.53039366667
1003	"12b-O-[non-2Z,4E-dienoyl]-13isobutyroyloxy-7-oxo-5-ene-4b-phorbol"	1			MS2 matched	621.3084351	8.801716667	250.1703022	379.3061829	47.11862183	225.53170231	510.0917816	681.7989314	448.8289388	546.9065506	675.7246602	447.6132813	626.4075521	583.248497866667	869.4771429	630.0912577	345.4779358	615.015445466667	820.2295385	551.0719808	556.7321222	642.6778805
941	"(3S)-N-[(2R)-1-(1,3-benzodioxol-5-ylamino)-1-oxopropan-2-yl]-1,2,3,4-tetrahydroisoquinoline-3-carboxamide"	0.939070345			MS2 matched	368.1610408	2.8654	525.7002	921.7675	559.7688	669.078833333333	654.534	472.42	713.6268333	613.526944433333	673.3432	697.132	691.6826	687.385933333333	6086.413667	2848.325714	3586.562222	4173.767201	8621.23125	9602.018333	3733.34375	7318.86444433333
738	PI 28:4	1			MS2 matched	745.3888443	2.757383333	1220.133431	691.782	742.5710558	884.828828933333	1270.019361	719.15	666.5761111	885.2484907	958.6892857	2147.18	1300.121714	1468.66366656667	941.2732727	935.269	1341.304184	1072.61548556667	1404.54536	1778.318769	1006.96	1396.608043
606	"N,N-Dimethylglycine"	1			MS2 matched	102.0545523	0.820966667	709.8353945	952.3078288	463.7975667	708.64693	376.2432	356.8912099	863.5599003	532.231436733333	785.0250714	739.4271818	1074.189135	866.213796066667	463.239	918.4240404	914.6074473	765.4234959	926.81875	1360.68	1643.991818	1310.496856
598	Mukoenine B	0.899267353			MS2 matched	346.1808321	9.711016667	1787.573571	816.4451429	1997.7816	1533.93343796667	1125.831375	848.1787826	2734.624714	1569.5449572	704.8313571	2040.147857	678.54	1141.17307136667	227.3417562	888.4356667	680.6	598.7924743	1976.5118	1859.088125	720.3644762	1518.6548004
259	Avocadyne 2-acetate	1			MS2 matched	325.2408008	5.115675	1653.349915	1487.667148	1328.692708	1489.903257	1631.227841	1776.854297	1695.397388	1701.159842	1763.599091	1725.840115	2188.065826	1892.50167733333	1535.927277	1924.116669	2137.657661	1865.90053566667	1821.994385	2297.251667	1912.370117	2010.538723
1392	Cerebroside B	0.771225738			MS2 matched	728.5655805	9.746233333	2609.347481	586.3827667	867.12	1354.2834159	8454.035929	3617.703	803.43	4291.72297633333	8232.382125	4962.635708	10790.97836	7995.33206433333	17302.2	18441.11317	17130.44888	17624.58735	32440.01012	28652.95404	31994.88052	31029.28156
1402	Chenodeoxycholate	1			MS2 matched	393.2968946	8.851025	53624.48957	49802.13	54326.1316	52584.25039	26852.70595	53897.89465	56087.43871	45612.67977	23892.60743	71590.16895	27053.89019	40845.5555233333	26889.53524	35325.81167	29328.22685	30514.5245866667	33234.03518	25967.007	26012.85714	28404.6331066667
2028	PG(19:0/0:0)	1			MS2 matched	527.333884	7.979941667	1639.756	2761.946	426.7921667	1609.49805556667	2561.907231	3357.335533	562.8182857	2160.68701656667	2344.859375	1981.5442	1984.46586	2103.623145	1542.579133	2415.2856	487.2514286	1481.7053872	382.13	1991.860176	316.992	896.994058666667
82	"13-hydroxy-6-(1-hydroxyethyl)-3-(hydroxymethyl)-12,14-dimethyl-15-nonyl-9-propan-2-yl-1-oxa-4,7,10-triazacyclopentadecane-2,5,8,11-tetrone"	1			MS2 matched	592.3454103	2.840416667	47.25505676	0	0	15.7516855866667	439.9824	13.12746048	0	151.03662016	220.6389398	11.62689209	471.9656	234.74381063	1601.8115	764.8788	1378.62	1248.43676666667	2330.217143	4306.944	3433.8798	3357.01364766667
318	Cytidine-3(2)-Monophisphoric acid	0.980772873			MS2 matched	322.0474946	0.8783	4391.585625	5211.873579	2648.9376	4084.132268	4420.757545	6644.205	5265.758588	5443.573711	3087.899667	4991.9875	2144.3186	3408.068589	5199.829818	3454.8404	4352.220091	4335.630103	4275.634462	2841.991	4749.015	3955.54682066667
1888	N-Lauroylglycine	0.710539749			MS2 matched	258.2051966	2.809375	1388.528571	1739.575	1086.423333	1404.84230133333	1352.472857	1514.195667	1434.048	1433.57217466667	26.90116882	1517.45	1081.173333	875.17483394	1461.105	1164.32	1275.28	1300.235	1894.380341	2131.27	1159.704	1728.451447
402	gamma-L-Glutamylputrescine	0.97321949			MS2 matched	216.1358085	0.739166667	44.61277941	46.06925201	90.19687538	60.2929689333333	621.0075	128.3383423	90.71215096	280.019331086667	479.8913477	428.7435	475.408	461.3476159	906.8469231	614.38125	1105.46725	875.565141033333	2516.8066	3160.1693	2970.5936	2882.52316666667
462	Itaconic acid	0.837803391			MS2 matched	129.018098	1.0354	11086.57173	12411.393	13948.748	12482.2375766667	14210.6472	14722.37993	12659.05053	13864.0258866667	11705.8992	11347.56329	12452.27607	11835.2461866667	10741.44686	10850.211	13903.8192	11831.8256866667	11634.534	11541.7344	12621.66827	11932.6455566667
1297	Argatroban	1			MS2 matched	509.2546691	4.6094	996.32	1778.895833	905.24	1226.818611	1364.616667	1339.880143	1682.91	1462.46893666667	979.032	1265.847	1451.847222	1232.242074	665.4354	1682.307286	1009.375	1119.03922866667	1006.837	1676.92975	1027.816667	1237.19447233333
465	Kamahine C	0.914651016			MS2 matched	267.1258103	3.261066667	912.8291667	1803.446184	1889.513885	1535.26307856667	7291.728889	4662.148	4085.5625	5346.47979633333	6922.041684	5392.764	10398.4	7571.06856133333	5842.172875	7501.796471	6809.91675	6717.962032	3460.773214	4064.813333	4142.494706	3889.36041766667
692	PE 36:10	1			MS2 matched	726.4168297	3.029283333	2079.6135	2264.237	2184.3432	2176.06456666667	2288.328444	2350.697667	1411.352917	2016.79300933333	1265.616	1273.8945	2018.00575	1519.17208333333	971.2744444	1056.82809	973.8761902	1000.65957486667	461.4049816	399.832875	511.2883301	457.5087289
2242	Trp Ile	0.83101152			MS2 matched	318.180647	2.704158333	1428.343	1951.545273	1069.866667	1483.25164666667	9829.788273	1324.333333	1060.78875	4071.63678533333	5720.147533	5690.459769	19348.90667	10253.171324	42877.8798	30524.82823	31087.866	34830.1913433333	55914.4768	78497.9475	64293.92108	66235.44846
1651	Guanine	0.990534411			MS2 matched	152.0560272	2.312191667	3174.508235	4546.722353	3249.18	3656.80352933333	4348.423625	4399.75625	3914.174118	4220.78466433333	3406.358824	3155.752471	4072.547261	3544.88618533333	4811.798	3618.124062	4423.309059	4284.41037366667	7047.777882	9291.774176	7717.065	8018.87235266667
581	MGDG 29:5	1			MS2 matched	723.4400061	6.764583333	624.8	468.12	520.5895	537.8365	518.9472133	428.139	709.1294	552.0718711	621.624	568.5149167	945.6281333	711.92235	628.2279	1163.625733	947.5475455	913.133726166667	896.4996512	585.1406	493.1914286	658.2772266
393	Finasteride	1			MS2 matched	371.2697923	1.885716667	22.26927185	57.83443451	43.06171417	41.0551401766667	16.90817642	26.55102539	21.94509888	21.8014335633333	0	5.630680084	131.8328695	45.8211831946667	250.8625684	186.8920719	99.24985613	179.00149881	0	0	192.4188766	64.1396255333333
1324	Bassanolide	1			MS2 matched	931.595947	8.102133333	1492.933706	964.4788667	1713.782143	1390.39823856667	6662.366316	2612.133941	1359.924389	3544.80821533333	2061.253	1704.706667	2009.464053	1925.14124	3206.782889	2659.396667	2667.7206	2844.63338533333	20279.43706	49129.54547	44807.62161	38072.20138
400	Gambiriin B3	1			MS2 matched	561.1446808	1.713083333	429.6384132	590.2826508	269.7312113	429.884091766667	792.8240397	587.8437757	748.8487601	709.8388585	276.4012858	793.0253007	745.5975699	605.008052133333	926.4410248	987.8933158	578.6330889	830.989143166667	764.305875	1333.630316	574.7306671	890.8889527
1330	Bensulfuron-methyl	1			MS2 matched	411.0940123	5.484008333	974.3253529	1350.5148	1134.726	1153.18871763333	1277.16	1259.172	1182.005933	1239.44597766667	1154.267353	1003.024	1655.148	1270.81311766667	1283.8552	1393.73	1693.602632	1457.06261066667	431.3197143	1462.962417	1244.401538	1046.22788976667
1539	Diisononyl phthalate	1			MS2 matched	419.3064087	4.503583333	5217.961545	5117.814011	5355.497	5230.42418533333	5095.830769	1533.4072	5071.531364	3900.25644433333	5779.3917	5083.527273	4963.86	5275.592991	4597.883077	5056.821	597.2727273	3417.32560143333	3855.13625	3838.488889	4468.257333	4053.960824
2186	Stearamide	0.975903958			MS2 matched	284.2856594	6.98865	23744.22915	26478.14747	27987.58118	26069.9859333333	24594.88047	24553.98129	28412.58544	25853.8157333333	25767.82353	30114.74271	27344.32556	27742.2972666667	27649.19657	27682.86267	29605.49647	28312.51857	24622.45	45221.22656	32720.81056	34188.1623733333
1644	Glycyl-Methionine	0.72437965			MS2 matched	207.0791669	1.462275	0	51.21618907	14.72423553	21.9801415333333	737.8682664	0	19.16661072	252.34495904	269.6311286	220.4427016	1153.48614	547.8533234	1966.719264	1266.92	1580.857104	1604.83212266667	3603.092839	4580.300176	3967.878	4050.42367166667
1507	DGDG 20:5	1			MS2 matched	737.3262802	2.4983	387.0601252	52.46388938	267.1153897	235.546468093333	434.8757782	336.5607605	195.0290222	322.155186966667	426.9416667	338.9579357	1145.226643	637.0420818	1286.574188	1565.818091	1103.115385	1318.50255466667	1084.643154	883.1418679	626.9176358	864.9008859
385	FAHFA 29:6	1			MS2 matched	455.3251277	7.390441667	1923.035294	2454.631111	2179.015895	2185.56076666667	2674.6951	3481.850278	3108.244235	3088.26320433333	1798.262813	2038.683611	4771.579909	2869.50877766667	3112.559526	2919.365556	3332.185294	3121.37012533333	3570.7815	3545.765111	3313.8504	3476.79900366667
538	LysoPC(15:0)	0.845659928			MS2 matched	526.3224329	4.592383333	6357.456	8100.136	5572.785	6676.79233333333	5089.804167	7237.0012	9915.586833	7414.13073333333	6979.08825	9692.442	6001.6768	7557.73568333333	7591.0627	6315.2105	7495.5003	7133.9245	7196.132077	7193.529538	4924.161733	6437.941116
1339	beta-Sitosterol	1			MS2 matched	397.381973	9.52795	7899.2245	6459.12	8450.657591	7603.000697	6598.687417	8568.43913	6344.504217	7170.543588	9805.338348	8026.254435	9666.915	9166.169261	7425.264375	9743.849957	8387.002636	8518.705656	7094.060286	6205.941818	6678.319826	6659.44064333333
2136	Rugulosin	0.924744678			MS2 matched	543.1317085	0.846766667	303026.7965	374497.4919	322378.4838	333300.924066667	124690.5882	294078.2448	339335.7271	252701.520033333	133732.794	186303.8172	90725.58929	136920.733496667	71744.99694	79932.6	84225.72529	78634.4407433333	40678.75765	40354.30575	31681.17712	37571.4135066667
338	Dibutyl sebacate (NF)	0.837717668			MS2 matched	313.2402351	4.285183333	1111080.567	1254855.374	910232.412	1092056.11766667	695289.8327	1096017.56	1026951.158	939419.5169	573114.4044	607073.3558	558875.3211	579687.693766667	577473.684	733678.0651	669344.6043	660165.451133333	677648.5668	667617.574	685011.0868	676759.075866667
1245	Acarbose	1			MS2 matched	553.2508549	6.510275	1200.366655	1686.796603	1657.513508	1514.89225533333	1744.986833	1506.233935	2014.680318	1755.300362	2381.844343	2321.534342	4013.938478	2905.77238766667	3742.86	3056.645148	2241.290667	3013.598605	3472.590563	4046.537686	5987.306208	4502.144819
2261	veraguamide D	1			MS2 matched	703.4737682	6.985341667	5640.065561	3872.096737	4435.823913	4649.328737	4165.050002	7537.777116	4776.043143	5492.95675366667	4534.455333	5363.575	4122.012804	4673.34771233333	6070.188361	6046.258119	7605.257913	6573.90146433333	6845.945	6883.56548	5972.174313	6567.22826433333
377	Euglobal IIb	0.770698321			MS2 matched	385.205655	4.242083333	1176.10585	578.2296	803.2104	852.515283333333	1595.376923	909.4784	1133.257714	1212.70434566667	1890	1373.9141	1052.263385	1438.72582833333	512.1654	1026.256	1807.061333	1115.160911	1161.383667	564.018	1115.612167	947.004611333333
1357	Bolegrevilol	1			MS2 matched	441.301876	7.706383333	3241.80675	2801.219875	3202.151133	3081.72591933333	2853.220526	2471.326889	4679.557875	3334.70176333333	3401.992737	4922.656048	3182.381	3835.676595	7670.48735	2302.983692	3793.291667	4588.920903	5893.683818	6344.840333	6338.811329	6192.44516
1143	3-Hydroxy-vitamin K	0.847625797			MS2 matched	469.3639742	10.48010833	5900.558846	5737.276	8455.271161	6697.70200233333	7162.404609	7516.173913	6804.598731	7161.05908433333	8541.621038	6947.655	6050.758304	7180.01144733333	9076.951	7013.033591	6701.359583	7597.11472466667	9910.682667	8058.406323	6281.243846	8083.44427866667
970	"(Z)-1,3-Octadiene"	0.910293901			MS2 matched	109.1001511	3.2863	4156.982842	2465.886858	3815.770303	3479.54666766667	4610.23475	2762.775814	2368.843262	3247.28460866667	4602.37095	2851.323036	3929.204444	3794.29947666667	2687.777405	2579.327901	3646.31	2971.13843533333	1794.689568	3434.417725	2551.470306	2593.52586633333
574	MGDG 21:3	0.877677565			MS2 matched	615.3458595	3.275333333	1065.284	784.07625	651.1409054	833.500385133333	956.7008572	1132.430727	2175.525	1421.55219473333	774.8854286	677.4216	820.3595	757.555509533333	1745.930231	1200.493698	981.22475	1309.21622633333	976.4791667	1330.866692	1464.46375	1257.26986956667
79	"13,14-dihydro Prostaglandin E1-d4"	1			MS2 matched	359.2746953	3.417433333	2339.988	2402.193333	1965.0924	2235.757911	1323.321268	1278.083496	2021.22	1540.87492133333	1355.1978	1724.448584	1915.254486	1664.96695666667	1045.42375	2427.2125	1723.049231	1731.89516033333	1579.582857	1827.225	1578.7235	1661.84378566667
1118	"3-[(3E)-5-(acetyloxy)-1-hydroxy-1,5-dimethyl-2-oxo-3-hexen-1-yl]-2,3,3a,4,5,5a,6,9,9a,9b-decahydro-2-hydroxy-alpha~7~,alpha~7~,3a,5a,9b-pentamethyl-5-oxo-1H-Benz[e]indene-6,7-diacetic acid"	0.836678832			MS2 matched	613.2909572	4.093216667	151.9908676	151.4560699	145.8156433	149.7541936	165.5359904	112.9390869	55.21048584	111.228521046667	474.5344124	85.943573	443.2822164	334.586733933333	1269.894879	563.3427734	1035.642319	956.2933238	1041.891821	1094.14325	1145.518661	1093.851244
1421	"CL(1-[18:2(9Z,12Z)/0:0],3-[18:2(9Z,12Z)/0:0])"	1			MS2 matched	925.5172346	3.639425	2074.263636	2428.358	2572.7975	2358.47304533333	3233.771077	2871.191929	2104.285714	2736.41624	1800.874667	2153.212203	3585.479824	2513.188898	1989.682667	1968.779872	2222.48075	2060.31442966667	2092.72	2406.786	2394.467	2297.991
1838	Microsporin B	1			MS2 matched	515.3187414	5.536283333	4448.1094	4371.08	16163.58919	8327.59286333333	3398.507857	5053.652	5147.4868	4533.21555233333	4325.634071	5280.946429	3354.639357	4320.406619	6832.2892	5007.415824	4619.609562	5486.43819533333	7198.757867	6711.196437	5865.2625	6591.73893466667
1094	"2alpha-(3-Hydroxypropyl)-1alpha,25-dihydroxy-19-norvitamin"	1			MS2 matched	463.3770133	10.29904167	3225.08125	3094.095375	3000.223933	3106.46685266667	3571.731333	4364.8528	3630.3926	3855.658911	3692.241333	4054.03	2989.966875	3578.74606933333	4827.852938	3092.28	3310.216	3743.449646	5186.21625	3916.945533	2991.569	4031.57692766667
1831	MGDG 27:4	1			MS2 matched	675.4073505	3.08015	9.295588902	46.5199195	42.25169591	32.689068104	73.28829084	75.3364563	41.05813599	63.22762771	96.00992839	54.110369	0	50.04009913	278.4057966	0	151.8688921	143.424896233333	1257.386667	1370.8234	1831.2565	1486.48885566667
2057	PI(20:1(11Z)/0:0)	1			MS2 matched	627.3416806	5.197716667	229.0457012	823.5714286	416.3728725	489.6633341	176.1054993	407.399765	255.2301229	279.5784624	466.2528076	123.313885	505.5150604	365.027251	1072.607535	686.5924072	812.9438289	857.381257033333	694.6562413	1375.73176	1364.571097	1144.9863661
374	Ethyl 3-hydroxyoctanoate O-[glucosyl-(1->6)-glucoside]	1			MS2 matched	511.2478309	2.793025	2337.548857	873.5985	1959.860571	1723.66930933333	1383.652667	2616.027485	2407.917197	2135.865783	1069.348	1791.747692	517.7066364	1126.2674428	2235.711839	1684.622143	2477.203235	2132.51240566667	2579.196121	2548.671692	3133.005753	2753.624522
645	Opthalmic acid	1			MS2 matched	288.1226898	0.905283333	437.7724048	510.5298	438.1896744	462.163959733333	1018.902398	839.8602873	658.9885603	839.2504152	956.0209961	848.3646763	1167.88	990.755224133333	2473.224222	3097.879875	2629.536	2733.546699	5189.59	8049.073111	7308.671154	6849.11142166667
434	HexCer-AP t33:2	1			MS2 matched	714.5235341	3.9257	828.6952316	1573.261447	1052.755737	1151.5708052	1058.593343	2101.450665	1440.438633	1533.49421366667	772.3226997	2196.2556	2687.538147	1885.3721489	612.1662201	1760.845391	2721.4175	1698.14303703333	588.6213379	1818.392889	2067.294345	1491.43619063333
1009	13-Hydroxy-alpha-tocotrienol	1			MS2 matched	441.3379976	3.647866667	5761.354167	6846.578125	6753.0085	6453.64693066667	14551.69963	6292.482	4147.621333	8330.60098766667	2760.944	5480.0005	5255.231778	4498.725426	8418.361765	4386.75	8035.497895	6946.86988666667	8391.484444	7561.32	8622.759526	8191.85465666667
2108	"PS(18:3(6Z,9Z,12Z)/0:0)"	1			MS2 matched	520.2716564	2.723316667	2098.85	2464.8	1442.584	2002.078	7549.76475	2524.488	2207.96	4094.07091666667	6717.592308	4540.19125	13487.19	8248.32451933333	11166.68	12414.141	8515.246667	10698.6892223333	6258.6854	8835.268077	5578.937857	6890.963778
1443	Cyanidin 3-(2G-glucosylrutinoside)	1			MS2 matched	758.2211752	9.025491667	10863.12659	9451.544667	9549.570667	9954.747308	9922.2232	18468.08936	11562.27732	13317.52996	11714.7797	7338.6	15105.01209	11386.1305966667	9762.043571	8748.461333	26952.02526	15154.1767213333	17205.28386	41943.51522	9638.118643	22928.9725743333
17	"(3b,4b,11b,14b)-11-Ethoxy-3,4-epoxy-14-hydroxy-12-cyathen-15-al 14-xyloside"	1			MS2 matched	493.28387	3.96815	2049.792	3165.302414	2193.567955	2469.554123	2876.964483	2942.770526	3560.956714	3126.897241	3030.08275	2487.01896	2839.337478	2785.47972933333	2926.978154	3696.157146	4188.10817	3603.74782333333	3825.028588	3096.767625	3922.790547	3614.86225333333
13	"(2S,3R,4S,5S,6R)-3,4,5-trihydroxy-6-(hydroxymethyl)tetrahydro-2H-pyran-2-yl (1S,4aR,6aS,6bR,8R,10R,11R,12aR,14bS)-1,8,10,11-tetrahydroxy-2,2,6a,6b,9,9,12a-heptamethyl-1,3,4,5,6,6a,6b,7,8,8a,9,10,11,12,12a,12b,13,14b-octadecahydropicene-4a(2H)-carboxylate"	0.708726119			MS2 matched	665.3856103	3.254383333	17087.5392	15752.32235	17445.28132	16761.71429	16116.672	20040.60141	19121.61182	18426.2950766667	16647.66115	18424.352	16916.73588	17329.58301	19338.18168	16990.82342	18829.60832	18386.2044733333	14113.89643	15494.2005	9955.73113	13187.9426866667
2090	PS 23:4	0.94215037			MS2 matched	602.3192592	4.639433333	1176.110611	944.1066867	1082.079517	1067.43227156667	932.3199056	860.3300995	1056.151001	949.600335366667	575.5714286	1203.470551	1192.464355	990.502111533333	1044.25195	1197.646706	1089.796028	1110.56489466667	1453.716914	705.6	900.2	1019.83897133333
1759	Lucidenic acid M	1			MS2 matched	463.3032575	5.203783333	1434.1514	925.8577992	510.1633333	956.7241775	995.456	1482.931257	972.323761	1150.237006	1187.119895	4515.950647	675.9685714	2126.34637113333	1662.460524	1534.399038	1337.672551	1511.51070433333	1681.19535	1500.475722	1497.120603	1559.597225
305	Colnelenic acid	1			MS2 matched	291.1982659	4.044316667	2260.989287	2061.583914	569.8603333	1630.8111781	1127.028822	833.7408	1856.388077	1272.38589966667	1447.503056	1560.773064	1069.564833	1359.28031766667	1785.678237	1407.6102	1483.438982	1558.90913966667	2119.8354	2647.013687	3006.544154	2591.13108033333
528	Lucidenic acid A	1			MS2 matched	457.2649066	4.6032	599.94	838.0671082	1140.277333	859.428147066667	1144.157333	962.476	1047.321381	1051.318238	868.9434	1036.7476	918.2828	941.3246	1526.174652	1002.607651	1064.126816	1197.636373	1109.7324	1055.0672	1004.8244	1056.54133333333
1288	Apiumoside	1			MS2 matched	571.1800215	3.140883333	1593.332308	2289.0555	1348.147659	1743.51182233333	949.810791	2289.812211	1116.236901	1451.953301	540.43875	1365.018796	993.1688965	966.208814166667	1142.248235	1648.191059	752.8136936	1181.0843292	771.132	1101.717407	900.9147059	924.588037633333
1125	3alpha-O-trans-Feruloyl-2alpha-hydroxy-12-ursen-28-oic acid	1			MS2 matched	649.4106726	6.3085	1136.953125	929.6069289	543.5110192	870.023691033333	863.4995385	1331.858462	3097.983333	1764.44711116667	851.998125	578.5964617	639.7156416	690.103409433333	1230.26875	1604.282667	4778.632544	2537.727987	1045.963636	775.6101685	1970.388509	1263.98743783333
40	"(R)-2,3-Dihydroxy-3-methylpentanoate"	0.757941948			MS2 matched	147.0650995	1.925766667	2666.340134	2543.422295	2387.589087	2532.45050533333	6820.035478	5820.146781	4239.728873	5626.637044	5834.794789	6960.803571	5252.16245	6015.92027	10077.47939	10335.11143	8923.993833	9778.861551	6067.050988	6410.909312	2912.001588	5129.987296
2276	Zizyphine A	0.765795207			MS2 matched	612.3712137	4.605725	501.3817978	1154.537143	489.4483948	715.1224452	637.6685714	592.71	438.1	556.1595238	549.6934624	988.7108053	853.9460831	797.450116933333	761.0272369	1090.613333	1703.14	1184.92685663333	2103.085714	1999.737762	1874.8125	1992.54532533333
1113	"3,5,3,5-Tetra-tert-butyldiphenoquinone"	1			MS2 matched	409.3100365	9.082991667	4248.348	5749.272	1709.548615	3902.38953833333	4896.443467	6006.312	4989.204111	5297.31985933333	5309.019758	4058.948571	4906.072813	4758.013714	4933.536	5588.6688	3993.6252	4838.61	5732.363	5043.5728	6040.071513	5605.335771
1261	all-trans-Heptaprenyl diphosphate	1			MS2 matched	655.395469	6.094316667	7459.308818	40899.95	2711.591333	17023.616717	15047.17867	6695.960818	16812.19071	12851.7767326667	2506.1585	4342.434118	5076.316364	3974.96966066667	5182.8157	9288.9225	24754.99312	13075.5771066667	36732.11876	739.9740366	12884.59938	16785.5640588667
1599	Fexofenadine	0.911062907			MS2 matched	502.2897422	3.323658333	864.7572152	626.1066667	670.981	720.614960633333	1195.995353	849.1596015	1424.389801	1156.5149185	1382.389403	884.8018417	1706.007961	1324.39973523333	7172.67	2465.657091	5783.203636	5140.51024233333	7771.201176	7873.901176	9836.225333	8493.775895
712	PG 32:10	0.716706068			MS2 matched	701.3455297	2.684816667	4086.939	5482.539222	4327.6275	4632.368574	8061.589815	4219.159889	2735.8975	5005.549068	7745.933	4400.414889	13072.88775	8406.41187966667	8999.148	14731.2352	9432.2646	11054.2159333333	7430.85	9724.036125	6945.761882	8033.54933566667
1465	Delta7-Avenasterol	0.806205415			MS2 matched	413.3770739	8.535733333	34588.56287	6078.30564	598.6842857	13755.1842652333	33810.39211	31725.0429	42485.10068	36006.84523	3756.45875	16550.77106	11658.98438	10655.40473	21029.128	25784.38463	11889.40419	19567.63894	21716.616	16485.44928	18472.08405	18891.38311
474	L-Allo-Isoleucine	1			MS2 matched	130.0859965	1.518366667	7509.511077	9541.646727	6190.968	7747.375268	16840.18213	5205.882581	2733.290909	8259.78520666667	12513.09107	9531.4275	20918.4366	14320.9850566667	24907.06985	21648.28142	23433.58409	23329.64512	52665.4616	52570.57295	49614.65964	51616.8980633333
1331	Benzalkonium chloride (C12)	0.763980263			MS2 matched	304.2856095	3.71725	1859.733333	981.91	1472.865	1438.16944433333	1404.245143	1004.6218	5160.888462	2523.25180166667	1356.433	2192.262545	1070.18	1539.62518166667	1889.874	2436.0623	1416.576	1914.17076666667	1822.782857	2402.162769	1309.744	1844.896542
585	MGDG 37:7	1			MS2 matched	831.5337292	3.96645	2168.745033	2461.983333	2594.708818	2408.47906133333	2324.863667	2462.875077	2747.197333	2511.645359	2250.93	2232.023888	1896.421091	2126.45832633333	1778.8368	2347.520385	1927.866502	2018.07456233333	2803.455254	362.724	2407.73838	1857.97254466667
1227	9(S)-HODE	0.924869808			MS2 matched	279.2313376	4.266783333	230773.9048	244484.8359	178165.279	217808.006566667	129869	215653.8825	164342.7529	169955.2118	106737.2188	109174.0853	92916.48639	102942.59683	99907.82667	143470.1418	124706.3416	122694.770023333	118023.3989	131789.601	129017.97	126276.989966667
2113	"PS(22:4(7Z,10Z,13Z,16Z)/0:0)"	1			MS2 matched	574.3061683	2.706416667	877.44	1081.836	802.209632	920.495210666667	1046.65	1497.29892	567.6377778	1037.19556593333	1078.8506	775.0760701	1772.170828	1208.69916603333	2335.875286	2121.140625	1253.071429	1903.36244666667	2789.768571	2860.5	4705.534571	3451.93438066667
2063	"PI(22:2(13Z,16Z)/0:0)"	0.971883009			MS2 matched	653.3662163	5.918325	699.7984619	3522.301318	377.1450806	1533.08162016667	1219.696993	812.4916458	1911.287842	1314.49216026667	437.3823242	534.7013114	465.8784978	479.320711133333	874.2404691	1054.453918	3404.822416	1777.83893436667	1959.021778	2535.184545	4140.267857	2878.15806
1035	"1alpha-hydroxy-18-(4-hydroxy-4-methyl-2-pentynyloxy)-23,24,25,26,27-pentanorvitamin"	0.971143987			MS2 matched	443.3155384	6.097283333	1519.682769	2265.259601	1363.491818	1716.14472933333	1881.060714	2574.91325	1732.159929	2062.71129766667	1707.156935	1622.009664	1816.531873	1715.232824	2250.664749	2916.121286	2293.7525	2486.84617833333	2509.297658	2659.135438	2074.445726	2414.29294066667
1899	NSC 23766	1			MS2 matched	422.3016559	7.677575	2641.2084	2379.794136	2717.199048	2579.400528	2557.978182	1167.237	1900.963	1875.39272733333	2498.947458	2751.046037	2773.286842	2674.426779	1603.237417	2854.773467	2461.7975	2306.60279466667	1815.618	2226.2604	1470.497385	1837.458595
46	(S)-Zearalanone	0.946570672			MS2 matched	319.158406	3.5732	1936.35	2136.969214	1809.6238	1960.98100466667	3030.8265	1633.752533	542.087	1735.55534433333	2382.83392	1889.2692	1576.431667	1949.51159566667	1739.052	2299.2541	2087.925	2042.07703333333	2018.3575	2768.351786	1995.619143	2260.776143
1707	Isovitexin 7-O-beta-[6-O-(E)-p-feruloyl]glucoside	0.892350829			MS2 matched	771.2125944	2.926291667	6998.343636	6471.5325	5357.419083	6275.765073	6230.037818	7823.814	6743.75275	6932.534856	6620.573467	9454.731818	6996.071167	7690.45881733333	9629.33	7527.525857	8481.323667	8546.05984133333	10785.17836	10209.99379	8980.568333	9991.91349433333
663	PC 14:0	1			MS2 matched	526.2718904	2.671508333	34.43204041	685.6284545	686.3869048	468.815799903333	487.7656	1157.760615	580.6153846	742.047199866667	877.3508333	758.4083571	777.8349091	804.5313665	2330.445	1874.209167	1841.1995	2015.28455566667	896.0416667	2553.9965	2618.903636	2022.9806009
814	Sodium pantothenate	0.917828858			MS2 matched	218.1040595	2.44935	15747.93557	17529.84	15537.80329	16271.85962	14961.18743	18611.955	16763.32	16778.82081	11880.43543	14597.594	13935.651	13471.22681	11917.59107	13483.6044	12908.61	12769.9351566667	9503.02075	7138.646667	6748.642857	7796.77009133333
801	Serylphenylalanine	0.814876918			MS2 matched	251.1050494	2.5338	1889.217178	1786.821338	1523.126392	1733.05496933333	12319.125	2476.9433	1115.5068	5303.85836666667	7344.6949	7163.764818	16630.0735	10379.5110726667	11341.65855	13408.61723	11752.03383	12167.4365366667	15909.91385	21803.25	19177.62	18963.5946166667
1939	"PA(16:0/22:6(4Z,7Z,10Z,13Z,16Z,19Z))"	1			MS2 matched	721.4740904	10.555275	2265.325294	1100.265882	880.85	1415.480392	1620.941333	1207.032819	928.9366667	1252.30360623333	384.0120021	1142.941846	1491.900917	1006.2849217	504.6008475	1277.601882	1285.4625	1022.5550765	592.338	1292.539364	1323.638308	1069.505224
1922	Oxandrolone	1			MS2 matched	307.2270744	4.692433333	1814.514065	1614.1707	2241.34826	1890.01100833333	1834.760132	1690.592838	1201.732	1575.69499	1805.266571	1764.219364	988.3771429	1519.28769263333	2891.130042	1333.992	2580.62536	2268.58246733333	3971.305881	4824.240909	4494.614727	4430.053839
33	"(9Z,11E,13E)-Octadecatrienoic acid"	1			MS2 matched	277.2180892	4.939733333	17707.56367	24763.34981	18334.9076	20268.6070266667	9184.506429	17423.16857	17462.25173	14689.9755763333	6931.375	16392.15327	9317.65695	10880.3950733333	9164.031583	10295.20463	13416.10743	10958.447881	8427.7674	7613.23725	7022.408158	7687.80426933333
716	PG 41:1	0.963111157			MS2 matched	845.6178338	3.9241	212586.6197	204697.6227	208584.2583	208622.833566667	206942.364	189593.764	205382.6057	200639.5779	206227.0654	216871.9486	222480.6296	215193.214533333	193237.7075	209466.6138	216300.7882	206335.0365	202195.5596	195967.38	208373.2083	202178.715966667
718	PG 41:7	1			MS2 matched	833.536878	7.016016667	478.9656459	16307.26453	24770.41289	13852.2143553	669.5476456	23144.7132	24495.1052	16103.1220152	1011.893699	17092.34655	17599.40892	11901.2163896667	1101.935862	15313.01659	22306.79825	12907.250234	1888.542534	19507.938	16085.902	12494.1275113333
717	PG 41:6	1			MS2 matched	835.5525018	6.089841667	34.01300604	472.140976	767.4058136	424.51993188	41.93539429	357.7246704	1102.378901	500.67965523	81.42026774	2958.266071	842.9223328	1294.20289051333	297.6484026	1088.526611	1186.000017	857.391676866667	224.0309804	831.8431667	856.1342102	637.3361191
59	"1,6-Anhydro-beta-D-Glucopyranose"	1			MS2 matched	161.0449432	2.315775	1055.909985	1251.803725	1277.454071	1195.055927	1778.705544	4013.739877	1205.605413	2332.68361133333	1381.3536	1330.479955	1656.200095	1456.01121666667	4754.185254	2160.0285	2325.036	3079.749918	2634.989732	2762.850526	2767.283279	2721.70784566667
1377	Camptothecin	1			MS2 matched	719.2104312	4.038141667	1000.875	1290.921429	1169.285333	1153.69392066667	954.7393846	1804.265172	727.9	1162.30151886667	1337.786667	627.888	1309.653333	1091.776	1007.052231	1439.24075	1693.082857	1379.791946	1354.416	1328.21	886.9093889	1189.84512963333
888	"Zeatin riboside,trans-isomer"	0.76478318			MS2 matched	350.1523379	2.78655	1825.092273	2521.149727	1442.376	1929.53933333333	3086.407857	2316.3114	2708.252	2703.65708566667	5029.033909	2180.317	7088.4905	4765.94713633333	11624.269	12376.60609	9964.513769	11321.7962863333	10639.639	14515.5605	13726.24	12960.4798333333
1001	"12-Benzyl-3-isobutyl-6,9-diisopropyl-5,8-dimethyldodecahydro-1H,3H-pyrrolo[1,2-q][1,4,7,10,13,17]oxapentaazacyclononadecine-1,4,7,10,13,17(14H)-hexone"	1			MS2 matched	656.399245	6.098066667	3216.793364	18740.13567	1198.800778	7718.576604	6894.090692	3051.641727	6290.002687	5411.911702	883.0171429	1594.330588	2525.030909	1667.45954663333	1986.272333	4298.427273	11299.16365	5861.287752	16680.31712	207.5938198	7703.884235	8197.26505826667
1201	"6,7-Epoxy-9Z-octadecene"	0.995851667			MS2 matched	267.2676172	6.9749	5805.424	7850.211487	444.4132	4700.016229	8575.554839	854.66625	7802.836818	5744.35263566667	6320.547692	5477.1683	6447.815893	6081.84396166667	6686.1978	5979.9764	6827.033679	6497.73595966667	6536.712017	7675.859734	3175.527923	5796.03322466667
1597	Ferulic Acid	0.932304439			MS2 matched	195.0652704	3.1203	10527.50322	12222.39584	10184.195	10978.0313533333	11017.88033	10614.68625	9584.5	10405.68886	8066.468571	9196.431429	7663.704286	8308.86809533333	7147.979736	7996.542857	6795	7313.17419766667	2261.56	2019.38871	716.101	1665.68323666667
2066	Pirbuterol	0.865298462			MS2 matched	241.1542852	1.292066667	41407.12263	47075.83506	39922.6113	42801.85633	41543.93348	51714.68725	46366.09939	46541.5733733333	36203.89803	42625.319	34151.89981	37660.37228	44489.69138	40101.10634	45419.08097	43336.62623	45298.84445	47371.06482	30232.16068	40967.35665
2129	Resmethrin	1			MS2 matched	339.1908031	5.234791667	13416.98714	16753.72214	14016.823	14729.1774266667	6528.652308	8858.518308	11058.16077	8815.110462	14136.56364	11098.45	9450.04715	11561.68693	9302.128571	11273.8031	16265.37333	12280.4350003333	11018.47091	10453.13308	5781.100769	9084.23491966667
633	Notoginsenoside R10	0.718585644			MS2 matched	553.3304364	2.930741667	9015.391125	10207.31156	9291.226412	9504.64303233333	9426.022941	12049.15671	12532.14687	11335.775507	9437.345625	12194.512	10625	10752.285875	11537.42931	10634.73412	11576.60788	11249.5904366667	13805.98306	13078.92076	12754.19435	13213.0327233333
476	Lanthionine ketimine	0.991070944			MS2 matched	187.9964807	2.198641667	121.3844801	78.35069894	89.48954069	96.40823991	2008.527007	48.34622192	174.0573607	743.643529873333	3084.646683	977.1189262	4666.948102	2909.57123706667	9430.805317	10713.1374	7525.755	9223.23257233333	21712.28144	17666.69333	19829.5221	19736.1656233333
2142	Salvianolic acid A	0.828699769			MS2 matched	495.1280702	3.6296	4981.661941	13042.55067	2053.4525	6692.555037	4186.084625	10133.05067	3793.263923	6037.466406	8715.796923	4135.59	4229.7695	5693.71880766667	11375.33438	2820.636693	4004.14	6066.703691	11286.13825	2918.883	4331.841429	6178.95422633333
1478	DG 19:0	1			MS2 matched	393.3285601	5.817125	960.64	980.974	911.8262857	951.1467619	717.514	1166.8755	1156.6683	1013.68593333333	872.64625	1316.020909	1294.0893	1160.91881966667	1365.777778	670.95	814.8525	950.526759333333	997.9911111	934.7571429	1048.61	993.786084666667
1961	Panogenin-3-o-alpha-L-rhamnopyranoside	1			MS2 matched	553.297787	4.977575	3887.666222	1685.72	1113.875	2229.087074	3319.422077	2962.216583	3640.337571	3307.32541033333	2663.316923	2102.8455	4335.339692	3033.83403833333	7426.666667	7142.701677	3642.555	6070.64111466667	4721.311286	6349.672	8350.708767	6473.897351
1509	DGDG 30:5	1			MS2 matched	872.5383432	7.72645	6463.43	2329.674722	1932.125	3575.076574	2634.861176	2615.727706	2769.354	2673.314294	2831.241412	5469.447368	4841.573211	4380.753997	4062.031105	2014.509988	4570.031689	3548.857594	9303.57718	4690.724895	4404.13125	6132.81110833333
1526	Diacylglycerol	1			MS2 matched	591.497299	10.4439	6723.101465	6985.790154	9156.824205	7621.90527466667	7066.774974	6915.885714	6338.615182	6773.75862333333	8006.047244	6752.515733	5404.258635	6720.94053733333	5771.7636	5339.9397	4708.68925	5273.46418333333	4575.341524	3468.972913	3396.435	3813.58314566667
209	8-Hydroxy-2-deoxyguanosine	0.975507609			MS2 matched	282.0861679	2.30445	2732.0192	4667.331375	3235.624562	3544.99171233333	3231.148235	7921.5116	4905.0138	5352.55787833333	2550.8096	3485.457	3106.405313	3047.55730433333	5940.80325	3037.075562	4015.044375	4330.97439566667	5994.8235	8001.860062	9514.747895	7837.143819
893	(+)-Atherospermoline	0.827724359			MS2 matched	595.2855311	6.078325	1018.245351	1027.426687	1169.456789	1071.709609	943.2243286	1570.65556	1448.926	1320.9352962	1211.456331	1536.791111	1523.844043	1424.030495	3363.821697	1002.870526	1660.063322	2008.918515	2734.019936	2339.462611	2339.444604	2470.975717
1432	Cordycepin	0.759514742			MS2 matched	252.1085679	1.069591667	17545.30909	27909.10636	13305.90182	19586.7724233333	17267.585	22055.33818	15921.18636	18414.70318	11608.68857	14620.4885	14444.78182	13557.9862966667	12721.79133	11235.26507	10978.13333	11645.0632433333	12404.835	14967.51	9923.4304	12431.9251333333
164	4-Propanoyl-HT2 toxin	1			MS2 matched	479.2197684	2.974533333	1285.080083	1262.3728	1721.076	1422.842961	2040.2	2416.266	1280.835833	1912.43394433333	2882.372937	1659.425625	3857.899286	2799.89928266667	3569.662727	1340.556667	1311.5875	2073.93563133333	1745.871429	2387.916533	1563.757	1899.181654
230	all-trans-Carophyll yellow	0.814360389			MS2 matched	459.3230556	2.63155	378.5776367	340.4960327	93.85842896	270.97736612	904.6066895	0	18.76569475	307.79079475	339.8490601	442.8105	1108.5074	630.3889867	2566.2705	1413.676	2203.2765	2061.07433333333	7031.926667	10817.49933	8995.44	8948.28866566667
1886	Niddamycin	0.884217335			MS2 matched	770.4364288	6.9749	5266.8	3606.936667	6703.021875	5192.25284733333	5941.4572	6220.253333	5460.9	5874.203511	7756.8	6693.30475	6586.216	7012.10691666667	10759.82143	8544.312706	9087.813412	9463.982516	11437.32938	10456.026	10340.02031	10744.4585633333
961	"(9Z)-(13S)-12,13-Epoxyoctadeca-9,11-dienoic acid"	0.999501445			MS2 matched	295.2262245	10.229675	8141.107365	10134.12012	9022.51625	9099.24791166667	12159.21367	13567.16755	9217.876819	11648.086013	10396.96125	9297.9602	8463.63375	9386.18506666667	10103.55	11325.65757	8085.884839	9838.36413633333	11077.9138	15797.07514	7083.994054	11319.660998
1174	4-Phenylbutazone	1			MS2 matched	309.1563993	2.666583333	134.6553711	1133.771	954.502	740.9761237	524.544	1158.8507	836.03	839.808233333333	594.804	836.5028571	797.34325	742.883369033333	1081.566667	1197.616652	873.824	1051.00243966667	604.8928	2913.432388	1140.213375	1552.84618766667
529	Lucidenic acid D2	0.80694193			MS2 matched	513.2473284	3.143566667	1747.04344	1155.869	1582.938	1495.28348	978.51617	1787.183533	1770.488889	1512.062864	1256.623444	858.8066667	1016.705063	1044.0450579	3882.1923	1283.435944	1353.592673	2173.073639	1461.483263	3404.094222	1451.297819	2105.62510133333
695	PE 42:1	1			MS2 matched	828.6495443	3.921666667	2998.071	2835.436111	2120.048	2651.185037	1748.651714	2297.5222	2572.035429	2206.069781	2631.183429	1882.145571	2727.622667	2413.65055566667	2156.617004	2831.451429	2647.780714	2545.283049	1785.413	2631.688625	3383.328	2600.14320833333
992	11-cis-Retinol	0.966447871			MS2 matched	287.2368956	5.303233333	8218.109375	8018.859375	5888.226667	7375.065139	7809.672187	8865.472619	34880.75733	17185.300712	6660.01625	6362.78924	5238.6525	6087.15266333333	9961.375333	12843.32827	24909.43	15904.711201	13673.361	4833.667889	13185.912	10564.3136296667
1881	N-ethyl N-(2-hydroxy-ethyl) arachidonoyl amine	1			MS2 matched	376.3182753	7.178816667	10635.68837	18966.34332	10746.7388	13449.5901633333	21027.29014	11600.71579	14701.5779	15776.5279433333	9497.684842	22390.23032	16743.36815	16210.4277706667	9396.60755	9839.124474	12635.74161	10623.8245446667	19764.48838	10247.28975	10810.18316	13607.32043
437	HexCer-AP t37:2	0.964459509			MS2 matched	830.602562	5.9914	4534.164185	770.7019043	687.6419111	1997.5026668	5585.247009	686.5544586	819.6536827	2363.81838343333	4010.514615	1070.600467	1003.18042	2028.09850066667	1901.5	1352.618442	950.6421387	1401.58686023333	1993.582235	1019.278	793.341039	1268.733758
438	HexCer-AP t37:3	1			MS2 matched	828.5920732	6.929783333	1877.29039	5204.845703	4896.088028	3992.74137366667	2721.706316	5878.938477	4779.414815	4460.01986933333	3435.592487	5424.110589	4908.655334	4589.45280333333	3597.577846	2639.742839	3095.95925	3111.09331166667	3594.468063	6505.367815	3504.338857	4534.72491166667
198	"7,12-Dimethylbenz[a]anthracene"	1			MS2 matched	255.1249348	2.83985	1083.712	1475.043674	1302.516517	1287.09073033333	991.744	1334.174929	1464.681808	1263.533579	1248.545046	1300.94439	1526.388875	1358.62610366667	1381.694221	1641.148551	1375.695	1466.17925733333	2187.4275	1604.85875	2186.184	1992.82341666667
965	"(E,E)-3,7,11-Trimethyl-2,6,10-dodecatrienyl octanoate"	1			MS2 matched	349.3097272	8.561133333	6387.75	6211.537647	5888.685	6162.657549	7003.262053	7693.616053	5080.833333	6592.57047966667	8970.271765	5788.9825	5737.503882	6832.25271566667	9113.936471	8177.013882	7091.443765	8127.464706	10379.13089	8822.761667	8894.500211	9365.464256
1133	"3E,5E-tridecadienoic acid"	1			MS2 matched	211.1689972	6.999016667	5148.102632	6166.48515	7458.103636	6257.563806	9145.237619	7877.990857	6970.296682	7997.84171933333	7964.19228	7880.235722	10071.79046	8638.73948733333	16639.128	11822.15236	14180.25133	14213.8438966667	23759.087	24503.19009	23902.70935	24054.99548
2123	Pyropheophytin	1			MS2 matched	827.5499805	7.006366667	2115.156615	3559.493364	2806.756208	2827.13539566667	2258.615209	3314.584	3262.724037	2945.30774866667	3770.920852	3495.390857	840.3642308	2702.22531326667	3053.692417	2543.488	3629.624091	3075.60150266667	3885.42	1416.587333	2321.66504	2541.22412433333
435	HexCer-AP t35:3	1			MS2 matched	740.5368922	10.58536667	95.78460693	3868.02325	2393.405	2119.07095231	180.2054443	3891.703059	2960.075739	2343.99474743333	349.3292318	3286.3	2210.739187	1948.78947293333	1188.002588	2905.0715	3113.41125	2402.16177933333	1347.84825	3525.425938	3802.23825	2891.83747933333
933	"(3a,5b,7b,12a)-(1,3-dihydro-5-nitro-1,3-dioxo-2H-isoindol-2-yl)methyl ester-3,7,12-trihydroxy-Cholan"	0.802722817			MS2 matched	613.3189409	3.37415	2174.766	2032.821	1535.420182	1914.33572733333	5014.544786	2315.816667	790.188	2706.84981766667	19999.525	3935.887154	16706.17813	13547.1967613333	110675.4656	40652.89988	63125.15625	71484.5072433333	95638.65437	98073.35625	78364.80975	90692.2734566667
1419	Citbismine F	0.988506742			MS2 matched	655.2210738	2.489041667	645.12	66.61345603	731.6788885	481.137448176667	34.05541992	27.05662706	76.77696533	45.9630041033333	22.42212067	645.11775	37.52018585	235.02001884	68.63387091	258.1151413	143.2813995	156.676803903333	967.4311111	208.4196716	948.1801102	708.010297633333
436	HexCer-AP t35:4	0.834068627			MS2 matched	738.524056	10.58508333	99.98888397	14489.09788	11584.0495	8724.37875465667	214.0278849	11068.0906	10417.6312	7233.24989496667	1813.594	6959.01875	5956.211937	4909.608229	7126.65	4596.557187	6462.220067	6061.80908466667	8712.532125	2561.093067	2772.012867	4681.879353
1520	DGTS 26:2	1			MS2 matched	624.4813813	8.734266667	3405.592425	3472.891759	2859.910312	3246.13149866667	3350.771539	4300.605047	3413.616138	3688.330908	3145.08095	2833.096799	2752.360779	2910.17950933333	3054.175052	3407.376825	3335.523804	3265.69189366667	3973.789597	3345.683966	2742.788712	3354.087425
1152	3-Phenylpropyl acetate	1			MS2 matched	179.1069912	4.223683333	1221.636	1224.8791	1516.903929	1321.13967633333	1559.45649	1566.512993	1561.468669	1562.479384	2081.929818	1490.307	1334.452778	1635.56319866667	1882.675625	1252.5	1199.781143	1444.98558933333	1006.742	1559.530909	1410.368333	1325.54708066667
36	(all-E)-6-Apo-y-caroten-6-al	0.933533921			MS2 matched	441.3083073	7.561491667	4916.943818	3617.679286	3951.777905	4162.13366966667	6504.483382	7814.054857	6329.7234	6882.75387966667	5097.33	5536.747231	3376.047	4670.04141033333	5569.691615	3532.07	4730.4	4610.72053833333	5902.9425	6140.646625	5146.1298	5729.90630833333
309	"CPA(18:2(9Z,12Z)/0:0)"	1			MS2 matched	415.2305208	10.6782	1287.135682	3593.328364	1729.75	2203.404682	814.6983088	2408.9263	3376.726138	2200.1169156	1268.936783	2041.8795	1136.7446	1482.52029433333	1241.792211	1939.27656	1894.9126	1691.99379033333	1379.517259	1012.506	1087.1631	1159.72878633333
1783	Maltohexaose	1			MS2 matched	1013.316984	0.857733333	4259.135769	2767.0023	2906.962	3311.03335633333	2719.253333	3080.565494	2218.739444	2672.852757	4523.378676	5106.475	3189.659333	4273.171003	4570.679667	2566.706154	2520.537143	3219.30765466667	1827.251091	1195.546667	2325.748	1782.848586
1579	Ergothioneine	0.765930957			MS2 matched	230.0958446	4.030916667	255.7696546	210.445816	114.0327301	193.4160669	99.91941071	155.4456565	205.1648421	153.50996977	69.23597717	145.7081188	116.5335971	110.492564356667	279.2007169	177.8686149	183.1318248	213.400385533333	214.1634854	149.0034485	151.7432126	171.6367155
1654	Guattegaumerine	1			MS2 matched	597.2982046	2.325233333	156.2300781	0	161.0329834	105.754353833333	1077.603234	454.1430756	180.3297109	570.692006833333	1607.541231	666.8642857	2303.302686	1525.90273423333	4251.997632	4483.229071	4028.306	4254.510901	5182.4262	8737.183125	4748.787619	6222.79898133333
153	"4,4-Dimethoxydalbergione"	1			MS2 matched	283.1937814	4.519216667	2586.043841	3443.357862	2230.588359	2753.33002066667	3042.478825	3717.005964	3871.256729	3543.580506	1796.181442	4919.157754	3571.31643	3428.88520866667	2303.246273	3098.913965	3375.665077	2925.94177166667	2868.934934	502.2506667	3023.301498	2131.49569956667
111	"2-Carboxy-5,7-dimethyl-4-octanolide"	0.902301363			MS2 matched	213.1134051	3.44205	4543.408263	5005.233	5629.30205	5059.31443766667	2661.387615	3611.525636	4075.917429	3449.61022666667	2562.654636	2992.192667	2564.448342	2706.43188166667	2464.891863	2053.7811	2523.876923	2347.51662866667	1572.506	2707.71375	2203.157571	2161.12577366667
1285	Antibiotic G-418	1			MS2 matched	497.2782666	10.53121667	747.0647939	821.4487457	834.4792074	800.997582333333	838.7498016	865.4172262	852.5352783	852.234102033333	856.05	805.8114624	867.0846558	842.9820394	870.1156464	900.8186951	813.8721822	861.602174566667	901.2751058	802.9666667	914.5293884	872.9237203
1791	Mayolene-18	1			MS2 matched	561.4867938	10.36575	2070.3609	1949.8325	1716.168	1912.12046666667	1825.224532	3434.180838	2424.740595	2561.38198833333	2772.972548	4013.177673	1260.002667	2682.05096266667	3539.959579	1565.303333	1843.480876	2316.24792933333	3094.195386	4749.4195	1517.525647	3120.38017766667
1816	Methylphenidate	1			MS2 matched	234.1463699	3.512133333	2821.825	2847.428091	2437.0593	2702.10413033333	2515.522462	2146.918667	2010.971727	2224.470952	2817.667364	2877.457143	2260.615714	2651.913407	2923.088889	2467.891364	2301.947143	2564.309132	2757.3178	2547.022556	1809.205714	2371.18202333333
640	Oleoside dimethyl ester	1			MS2 matched	417.1446146	1.939883333	895.3873704	1236.88	856.6091896	996.292186666667	1170.044667	2977.497648	1901.762286	2016.434867	1476.968786	1565.651818	1315.993333	1452.87131233333	412.8374863	676.0863044	89.70394551	392.87591207	0	0	0	0
1894	N-Oleoyl phenylalanine	0.923629819			MS2 matched	430.3320023	7.541466667	5946.148765	7253.74	5800.334437	6333.407734	5287.077529	9464.615588	6052.486667	6934.72659466667	6703.115294	8431.078882	4341.251062	6491.81507933333	5736.042143	6208.947722	4969.675235	5638.2217	6876.987353	5228.41	4857.414706	5654.27068633333
1197	5-OxoETE	1			MS2 matched	319.2241115	6.41435	9057.740324	9945.008105	9112.686382	9371.81160366667	11450.59996	10729.0141	8737.845264	10305.8197746667	10391.3843	9334.139608	11068.67198	10264.7319626667	11740.47671	12218.65122	12402.537	12120.5549766667	13157.14263	13959.3361	12834.82394	13317.10089
789	Ritodrine	0.861669243			MS2 matched	573.3028732	4.4865	1204.768266	941.9542694	1310.907648	1152.54339446667	2756.548805	1046.820487	859.6970048	1554.35543226667	3056.345703	1485.023254	3407.963304	2649.77742033333	4606.171417	3739.758728	3872.135827	4072.68865733333	4859.293213	4476.685769	5425.821086	4920.60002266667
1868	Nadifloxacin	1			MS2 matched	383.1334129	2.891833333	5548.336875	306.510206	0	1951.61569366667	489.656	0	157.6091309	215.755043633333	646.948	632.008	502.496	593.817333333333	447.0199768	546.048	667.4916667	553.519881166667	1794.738	1258.521082	1387.2	1480.15302733333
160	4-Hydroxypyridine	1			MS2 matched	94.02810223	1.1164	404.3128403	288.688103	530.6804321	407.8937918	571.9204199	288.1525747	297.0542369	385.709077166667	339.6347392	285.8228302	482.2402134	369.232594266667	1419.728571	1639.735593	1117.923	1392.462388	3156.079625	3400.478182	2529.285	3028.614269
206	8(R)-HPODE	0.800839608			MS2 matched	311.2246879	3.720733333	90636.49643	91404.59362	105123.6382	95721.5760833333	195993.7286	331431.5829	228584.148	252003.153166667	128694.1145	176208.4676	155342.3672	153414.9831	74557.05543	165052.8731	139611.2331	126407.053876667	90487.3008	59103.33429	77671.38414	75754.00641
991	"11beta,17beta-Dihydroxy-9alpha-fluoro-17alpha-methyl-5beta-androstan-3-one"	1			MS2 matched	339.2410757	4.602308333	16576.36875	18659.36	12574.845	15936.8579166667	13457.76	19515.086	11413.8	14795.5486666667	9194.871111	10024.504	10231.845	9817.07337033333	7607.51	11808.0239	9343.728571	9586.42082366667	9660.079	11825.2755	9924.27625	10469.8769166667
671	PC 36:9e	1			MS2 matched	816.5220846	10.57099167	448.2871501	210.5808258	101.1342022	253.334059366667	419.2874451	580.17	397.556193	465.6712127	707.9683125	440.2279358	743.94	630.712082766667	460.5084839	699.396	448.1514	536.018627966667	359.3155	438.1769167	345.3222046	380.9382071
921	"(24R)-1alpha,24,25-trihydroxyvitamin D2"	0.886976926			MS2 matched	445.33049	7.54605	36213.18247	37966.76329	31027.941	35069.2955866667	36428.82359	63389.16556	40776.05556	46864.68157	38338.59906	40281.11631	29333.90333	35984.5395666667	38696.4	32963.04672	32780.335	34813.2605733333	47189.86094	35512.51941	32668.12471	38456.83502
1640	Glycochenodeoxycholate 7-sulfate	1			MS2 matched	530.2824726	3.316433333	1037.169091	850.7672727	533.28	807.072121233333	1007.781818	954.7933333	1143.176618	1035.25058976667	554.528	1197.239273	697.0628571	816.276710033333	550.1118	1800.678857	674.980125	1008.59026066667	1852.312	3976.836	701.04	2176.72933333333
1064	"2,3-Dihydro-2-(4-methoxyphenyl)-5,6,7-trimethoxy-4H-1-benzopyran-4-one"	0.842982456			MS2 matched	345.1323804	3.16365	1325.420325	1854.214286	1191.042993	1456.89253466667	1346.127778	1187.0652	2625.798	1719.66365933333	2607.236091	1434.665039	988.2016667	1676.70093223333	1594.62619	1081.698	1127.49	1267.93806333333	1828.218	1537.464	1922.9	1762.86066666667
597	Morphinone	1			MS2 matched	282.1228987	0.743616667	312.1913483	269.5407372	129.6508354	237.1276403	942.2769073	295.6735216	182.640461	473.530296633333	516.77	372.6732507	856.5505455	581.997932066667	498.995	634.8640909	844.7335556	659.530882166667	1577.7816	2128.16	1622.245333	1776.062311
1946	"PA(O-18:0/20:5(5Z,8Z,11Z,14Z,17Z))"	1			MS2 matched	709.5149895	9.417516667	7986.08551	8340.145525	9717.691688	8681.30757433333	9094.72041	5777.347863	6519.218425	7130.42889933333	7763.65778	5705.193	9649.928	7706.25959333333	6847.274557	6922.355	8573.556155	7447.72857066667	7159.420276	7456.455	6752.545714	7122.80699666667
929	"(2S,3R)-3-[(2R,3S,4bR,7S,10aR)-7-{[2-O-(6-Deoxy-alpha-L-mannopyranosyl)-beta-D-glucopyranosyl]oxy}-4b,8,8,10a-tetramethyl-5-oxotetradecahydro-2H-spiro[furan-3,1-phenanthren]-2-yl]-1-[(2R)-4-methyl-5-oxo-2,5-dihydro-2-furanyl]-2-butanyl acetate"	1			MS2 matched	853.4486393	3.042308333	313.0617714	200.3746823	278.2226223	263.886358666667	264.9680557	298.9329758	178.9069443	247.6026586	243.7110679	222.5004527	207.341444	224.517654866667	351.0380611	178.7332764	289.9362659	273.2358678	454.2488594	633.046627	619.3593343	568.884940233333
610	N-Acetyl-D-mannosamine	0.887737174			MS2 matched	220.0830549	0.869866667	841.8592	254.5257492	302.1325277	466.1724923	584.8548063	902.3077	455.9992523	647.7205862	484.3493571	713.7813794	657.0784	618.4030455	1238.519264	823.9244	882.0954687	981.513044233333	2171.938286	2356.071667	2882.297571	2470.102508
877	Vedaprofen	0.734969325			MS2 matched	563.3053844	6.467583333	1841.204143	2267.568857	1828.471733	1979.08157766667	2037.544	2928.576	2180.078357	2382.066119	1831.410667	1509.20775	1437.8364	1592.81827233333	2107.612857	2148.247667	2331.9268	2195.929108	2223.781923	1926.3625	2178.491692	2109.54537166667
902	"(17Z)-1alpha,25-dihydroxy-26,27-dimethyl-17,20,22,22,23,23-hexadehydrovitamin"	1			MS2 matched	439.3192932	8.145133333	6906.900955	9681.008816	16553.69105	11047.2002736667	6488.580583	8029.958545	8816.569818	7778.36964866667	6540.198167	4787.532667	6938.727714	6088.819516	3918.094545	8997.590227	4494.789091	5803.49128766667	5342.649923	6327.158333	4507.193333	5392.333863
161	4-O-Galloylsucrose	0.785851615			MS2 matched	493.1216111	3.63585	2169.63775	6155.1232	1546.806833	3290.52259433333	3198.411873	5027.859357	2393.9502	3540.07381	5227.134	2519.482	3189.156556	3645.25751866667	4955.617333	994.4958889	1678.934	2543.01574063333	5391.4344	2602.8123	2552.958	3515.7349
783	Quinine	1			MS2 matched	359.1604905	1.916058333	0	0	0	0	927.1795385	0	0	309.059846166667	0	0	1410.615	470.205	1931.348623	2532.956	2227.307035	2230.53721933333	5317.543243	5776.6534	5941.254163	5678.483602
927	"(2R,2S,3S,3S)-3,5,5,7,7-Pentahydroxy-2,2-bis(4-hydroxyphenyl)-2,2,3,3-tetrahydro-4H,4H-3,8-bichromene-4,4-dione"	1			MS2 matched	559.1303915	7.599616667	2578.323091	1600.0774	2124.378571	2100.926354	2113.547722	2200.562	2053.754	2122.62124066667	2181.883333	1703.204765	2037.47465	1974.18758266667	1874.152778	1989.822	2099.79255	1987.92244266667	1896.9378	1774.657619	2521.379412	2064.32494366667
2131	Retinol-(cellular-retinol-binding-protein)	0.981479395			MS2 matched	269.2262813	5.306941667	4918.674	3752.59375	2877.2865	3849.51808333333	3442.0875	4345.309091	20182.66133	9323.35264033333	3424.290909	2271.573625	2104.888889	2600.251141	5415.275455	7761.649071	12842.78333	8673.235952	6875.172727	2091.375	6883.2	5283.24924233333
1828	MGDG 18:1	1			MS2 matched	555.3134533	5.52145	723.7272727	735.0970909	650.881	703.2351212	893.8761539	576.3481111	373.0561131	614.4267927	765.0309	804.2811818	1195.889681	921.733920933333	3219.202963	1519.957125	1669.089231	2136.08310633333	2584.643727	2770.95375	2622.213333	2659.27027
1257	Ala-Ile	0.916890283			MS2 matched	203.1383757	2.464358333	1834.834286	1458.039	1366.400571	1553.09128566667	26694.43447	5580.36675	2883.174	11719.3250733333	22043.96127	16217.8724	35649.89333	24637.2423333333	68895.58657	46804.72533	52161.12	55953.8106333333	141138.254	180652.6521	155519.3706	159103.425566667
1185	"5,8-Epoxy-5,8-dihydro-3-hydroxy-8-apo-b,y-carotenal"	1			MS2 matched	449.3021493	6.017466667	1069.708267	745.0065	996.9421429	937.218969966667	649.3446154	1071.913467	603.288	774.848694133333	882.9942857	1206.336	861.8707692	983.733684966667	1179.019385	738.045	1228.2228	1048.42906166667	1668.115556	452.298	1218.878917	1113.097491
776	"PtdIns-(4)-P1 (1,2-dipalmitoyl)"	0.77111705			MS2 matched	889.4812556	6.087066667	2648.963889	1645.048941	1354.40685	1882.80656	23496.44609	3237.811905	4738.746	10491.0013316667	14180.72908	8624.132381	34629.789	19144.883487	82294.98839	56314.39968	78697.25138	72435.5464833333	92754.15046	71047.78027	112871.0682	92224.3329766667
867	Uridine-5-diphospho-alpha-D-galactose	0.79180452			MS2 matched	565.0574069	0.880758333	7842.2554	9049.482688	7139.498438	8010.41217533333	5152.6595	6380.0955	7767.721867	6433.492289	4125.432	5407.384091	5015.7225	4849.51286366667	5671.487526	4465.784167	4804.076529	4980.44940733333	2453.110429	15674.791	18287.45333	12138.4515863333
44	(R)-Dihydromaleimide	0.715188347			MS2 matched	98.02286743	1.35	174.3261061	156.1680835	215.3962222	181.9634706	224.2497357	210.2018155	167.5963543	200.682635166667	189.1643206	154.7458649	200.0231848	181.311123433333	148.0242712	192.184357	132.3094801	157.5060361	221.6480852	252.58	575.733705	349.9872634
1466	Deltaline	0.768570206			MS2 matched	508.2865417	2.451983333	281.2353167	17.64774323	373.3909302	224.091330043333	3076.862778	196.800766	135.5641087	1136.40921756667	1489.455	1772.1575	2665.44	1975.68416666667	3075.191111	2702.422857	1840.926667	2539.513545	2522.44	3690.155333	1921.037571	2711.210968
1263	"alpha,alpha-Diethyl-3,4,3,4-stilbenetetraol"	1			MS2 matched	301.140721	8.585291667	72777.42334	72626.13473	72067.77684	72490.44497	72129.66733	67428.98323	69215.88027	69591.5102766667	72746.60593	68862.71673	70032.62468	70547.31578	73952.77092	73393.33969	74272.29342	73872.8013433333	73722.63203	76322.80809	75388.71388	75144.718
1418	cis-Hydroxy Perhexiline	1			MS2 matched	294.2790966	6.64375	1193.488	1400.705	757.6645455	1117.2858485	952.9036364	1157.48	1348.418182	1152.93393946667	852.7290909	1475.675231	1335.969231	1221.45785096667	1448.402083	1344.140583	1306.763333	1366.435333	1458.507429	1249.588333	909.6397273	1205.91182976667
939	"(3E,5S,7R,8R,11E,13S,15R,16R)-3,5,7,11,13,15-hexamethyl-8,16-bis(5-oxazolylmethyl)-1,9-Dioxacyclohexadeca-3,11-diene-2,10-dione"	1			MS2 matched	499.2890691	3.54625	820.76	4401.896	619.157	1947.271	1224.855	1632.857143	1249.366379	1369.026174	1112.64	2415.0282	917.8346667	1481.8342889	1148.962571	1743.0641	3079.475417	1990.500696	1494.81375	3977.4	3036.949474	2836.38774133333
87	17alpha-Hydroxypregnenolone	0.995649293			MS2 matched	331.2311843	6.411383333	641.0588379	344.9807505	456.77925	480.9396128	986.1880929	867.0365	733.2567273	862.160440066667	812.4560359	673.5435385	585.12	690.373191466667	1287.522462	907.4715	1442.634	1212.542654	2801.941333	2803.134857	2407.83	2670.96873
1940	"PA(17:0/22:2(13Z,16Z))"	1			MS2 matched	743.5561846	7.021908333	1213.091728	4551.128833	1694.222382	2486.14764766667	991.583	2631.14825	469.0323	1363.92118333333	1455.255871	1948.4355	1959.860413	1787.85059466667	1536.384945	2698.531157	2520.353241	2251.75644766667	1835.324	1505.836667	1378.752	1573.30422233333
555	Mactraxanthin	0.748248248			MS2 matched	635.4270569	7.389	23545.1661	26948.65067	17908.86657	22800.8944466667	12283.83768	22525.20257	12594.78643	15801.27556	33254.99277	21924.035	11495.72195	22224.9165733333	22537.67783	21234.88882	19671.51162	21148.02609	26199.93717	17459.41038	20679.16264	21446.1700633333
1303	Asiatic acid	1			MS2 matched	489.3541512	6.994633333	775.0533411	509.5402401	455.415997	580.003192733333	488.9084778	534.4755351	305.9248029	443.1029386	772.5800493	817.8397989	573.3022054	721.240684533333	375.4633255	756.7096354	791.3135484	641.162169766667	1499.107778	422.3753414	711.0496898	877.5109364
1943	"PA(20:2(11Z,14Z)/0:0)"	0.831416365			MS2 matched	463.2810097	7.743483333	7545.357714	6182.122944	6463.330611	6730.270423	7527.825455	12412.57643	10262.86786	10067.7565816667	9241.620762	12764.31043	4560.33381	8855.42166733333	19044.98018	9655.718571	10240.63918	12980.445977	13263.10833	15886.5161	13198.26536	14115.9632633333
2235	Tricin 7-neohesperidoside	0.997566807			MS2 matched	639.1913891	2.987783333	3620.400667	2159.446667	3141.6	2973.815778	2884.588545	4092.556667	2827.5	3268.21507066667	3868.1832	3434.416417	3327.5532	3543.38427233333	4423.72	2789.257333	3623.033333	3612.00355533333	4752.45	4298.4	4289.727273	4446.859091
482	Lepidiumterpenyl ester	1			MS2 matched	381.3052524	9.972566667	2555.553917	1085.408696	1176.684107	1605.88224	1433.632421	2822.601176	1362.780444	1873.00468033333	2020.096	1502.274	905.0115909	1475.79386363333	2129.737	1678.781571	917.9284286	1575.4823332	2102.548842	2764.005714	2004.263226	2290.272594
1209	6-Deoxyerythronolide B	1			MS2 matched	387.2714214	1.3581	17.73097229	34.50223581	29.49952698	27.2442450266667	225.8840814	46.13777161	13.15367126	95.05850809	398.2935127	98.20151367	519.8411934	338.778739923333	2916.105211	1343.399412	2322.250048	2193.91822366667	3310.397095	5064.82	3751.797066	4042.33805366667
1492	"DG(15:0/18:4(6Z,9Z,12Z,15Z)/0:0)"	1			MS2 matched	575.4653967	10.02761667	7053.205846	8155.7364	7546.147714	7585.02998666667	21724.37948	11667.95179	7096.612286	13496.3145186667	14413.6075	8531.8	6420.106	9788.5045	13300.39	6396.618333	1654.695	7117.23444433333	19328.26071	7474.377067	6614.733125	11139.123634
1662	Hepoxilin B3	1			MS2 matched	359.2186078	5.797466667	394.4511239	393.8191121	475.3321045	421.200780166667	464.8335743	571.9878479	391.0335503	475.9516575	312.7178879	492.9399558	286.4640713	364.040638333333	598.7445894	355.6360474	347.8205185	434.067051766667	525.5935166	449.9425049	511.8191189	495.7850468
167	5-(4-Hydroxy-(E)-cinnamoyl) alpha-L-arabinofuranosyl-(1->3)-beta-D-xylopyranosyl-(1->4)-D-xylopyranoside	1			MS2 matched	559.1606473	0.958466667	904.5	1381.756001	1272.698083	1186.318028	392.6688333	1337.823273	1498.383059	1076.29172176667	921.5007401	1347.15	970.3052	1079.65198003333	1005.760286	1360.513614	978.5350909	1114.9363303	1084.147917	673.215	788.7196667	848.694194566667
1675	Hinokinin	0.847832301			MS2 matched	355.1173943	3.268258333	7491.810808	6832.315521	5690.259706	6671.46201166667	7491.034105	7389.122903	5130.478571	6670.21185966667	7327.383541	8444.137915	6411.060028	7394.193828	7863.60156	7534.3908	7148.861389	7515.61791633333	7125.819035	6283.7408	8078.268789	7162.60954133333
1427	Compound VII	0.746180964			MS2 matched	349.1283012	3.05845	1636.954	1885.965714	1646.186667	1723.03546033333	1590.116667	2277.321429	1744.1	1870.51269866667	2263.148571	2303.10475	1333.970495	1966.741272	2256.894286	1629.973195	2129.675464	2005.514315	2131.11	1633.77	1883.553	1882.811
903	"(17Z)-3,11-Dioxopregna-4,17(20)-dien-21-oic acid methyl ester"	1			MS2 matched	357.2020928	4.24755	11699.27746	24622.60842	10423.296	15581.7272933333	5735.261288	11304.84286	11244.6086	9428.23758266667	10121.18957	9103.604	6297.0302	8507.27459	7514.8425	5703.939867	12274.42106	8497.73447566667	7147.180357	5341.726046	7590.7675	6693.22463433333
1034	"1alpha-fluoro-25-hydroxy-16,17,23,23,24,24-hexadehydrovitamin"	1			MS2 matched	413.2871054	4.307316667	1233.3053	977.7301461	691.3362617	967.457235933333	944.7982449	2144.997647	836.4840938	1308.75999523333	1352.092871	1163.914286	1082.317013	1199.44139	1384.577217	1331.301559	991.0295525	1235.6361095	830.58	992.5	1094.377778	972.485926
1229	9(S)-HPODE	0.93666842			MS2 matched	295.2264807	6.948466667	12670.47316	9646.448786	12107.44242	11474.788122	14178.48821	16206.4773	12546.31543	14310.42698	11657.49043	10089.14697	12960.68491	11569.1074366667	15170.85982	18234.39986	18051.267	17152.17556	16969.224	16673.824	16230.53556	16624.5278533333
1265	alpha-Linolenic acid	0.931786447			MS2 matched	279.2313977	6.375841667	86164.435	59799.0124	90643.6835	78869.0436333333	234437.3885	166421.3646	114582.864	171813.872366667	217847.0148	186732.8583	259014.8153	221198.229466667	463131.2408	317170.1473	353463.8817	377921.7566	530869.5247	532190.4427	468187.1145	510415.693966667
668	PC 19:1e	1			MS2 matched	580.3706909	5.538225	1486.675455	1526.955711	997.7073529	1337.11283963333	763.807	1408.184375	707.766	959.919125	2267.055682	2168.864205	1381.607742	1939.17587633333	2159.419412	1012.498	1520.58316	1564.16685733333	2262.968471	2104.6375	841.7955714	1736.4671808
1109	3-((3-Cholamidopropyl)dimethylammonium)-1-propanesulfonate	1			MS2 matched	615.4023391	6.127833333	0	1520.136545	0	506.712181666667	0	0	456.822	152.274	24.51203071	31.32305527	0	18.6116953266667	191.1950073	102.9336548	825.1190033	373.082555133333	2247.932727	108.7084012	718.8909912	1025.17737313333
74	12-Keto-leukotriene B4	0.787370153			MS2 matched	333.2121162	3.209791667	2429.42	2224.455	2675.2764	2443.05046666667	1719.693683	1421.491413	2187.38	1776.18836533333	810.8765503	1005.264	732.5954437	849.578664666667	48.9173851	347.8188972	149.0248718	181.9203847	31.46453857	0	210.4878159	80.6507848233333
231	all-trans-Octaprenyl diphosphate	1			MS2 matched	721.4349878	4.602916667	515.2818	169.9485931	98.30804443	261.179479176667	0	117.879364	53.57476807	57.1513773566667	109.8167725	818.648	1089.6376	672.700790833333	265.4508972	544.3586667	198.5918198	336.133794566667	291.4788208	619.259	130.1972198	346.978346866667
1947	PA(O-20:0/0:0)	1			MS2 matched	453.3338164	7.178466667	1610.512526	1538.351069	583.737	1244.20019833333	1415.173394	1822.524607	1461.527026	1566.40834233333	1691.724813	1776.622864	564.896	1344.414559	1847.178327	1466.347995	1762.135284	1691.887202	4182.747016	2826.973651	1585.951545	2865.22407066667
566	"Methyl (2S)-[(5S,6S,10S,12S,13R,15S,19S)-6-(3-furyl)-15,18-dihydroxy-1,5,16-trimethyl-8,14-dioxo-7,11-dioxahexacyclo[14.2.1.0~2,12~.0~5,10~.0~10,12~.0~13,18~]nonadec-19-yl](hydroxy)acetate"	0.995987529			MS2 matched	515.1995838	2.899983333	4161.4275	3937.053818	5020.475778	4372.98569866667	3688.4672	4905.495	4333.949455	4309.303885	5763.879111	5836.4505	3637.000889	5079.11016666667	4777.216889	3267.16	4149.619625	4064.66550466667	4501.528125	3576.374222	3605.096	3894.33278233333
649	PA 25:1	1			MS2 matched	547.3365162	6.010225	1222.42375	1815.955059	1373.85	1470.74293633333	2108.601158	3059.409375	2276.93325	2481.64792766667	1661.127	2068.164	2781.454569	2170.248523	2297.605061	2669.270167	1317.67375	2094.84965933333	1393.7792	1462.1805	3027.858286	1961.272662
1925	PA 25:3	1			MS2 matched	567.3077919	2.799816667	325.7149261	1204.879278	620.0972727	716.897158933333	2565.4725	511.1646973	347.3582886	1141.33182863333	365.956	1516.8	6696.7555	2859.83716666667	853.48	13460.2	9422.0035	7911.8945	11071.00063	16607.57538	10585.77446	12754.78349
126	2S-Hydroxytetradecanoic acid	1			MS2 matched	243.1975553	4.717516667	10282.42875	16428.64085	16814.0731	14508.3809	15639.68593	10738.74	10816.75713	12398.3943533333	16796.33661	16245.81579	11640.50553	14894.21931	10503.5444	10874.325	13456.55567	11611.4750233333	19107.43222	12939.093	12868.99356	14971.8395933333
277	Buntanine	1			MS2 matched	354.1331118	1.995675	515.52701	515.0612834	389.2110443	473.2664459	553.8175226	536.7929259	510.485828	533.698758833333	654.092455	548.6214353	886.2828074	696.332232566667	2129.702098	1347.212571	1934.597189	1803.837286	2370.317185	3742.156385	3584.389647	3232.287739
1866	N-Acetylpuromycin	1			MS2 matched	514.2367149	2.422433333	164.8289139	384.64	69.20043335	206.22311575	796.557431	144.7164871	306.8357574	416.0365585	122.1617765	462.4664612	613.4505615	399.359599733333	698.0188	835.03	601.37	711.472933333333	1745.645467	709.776	607.6466667	1021.02271123333
2112	"PS(20:5(5Z,8Z,11Z,14Z,17Z)/17:1(9Z))"	1			MS2 matched	794.4946918	4.883441667	861.1381947	1275.976267	849.8115234	995.641995033333	621.488	762.2231242	537.2348	640.315308066667	760.5285156	519.057	544.4569058	608.014140466667	862.722995	619.5092	669.6722276	717.3014742	729.2322998	715.1559357	512.8856934	652.424642966667
802	Seryltyrosine	0.890551347			MS2 matched	267.0998265	1.721775	8940.963871	12531.84028	13406.58635	11626.4635003333	4770.564167	408.595	1354.449256	2177.86947433333	3660.737333	3175.253188	6162.1365	4332.709007	9653.185096	6565.4154	6771.88913	7663.496542	14608.46571	15888.02856	15109.42615	15201.9734733333
1208	6-Deoxohomodolichosterone	1			MS2 matched	463.3772051	9.196966667	3856.890833	9521.28	4943.170364	6107.11373233333	3011.601273	4930.270714	4013.307692	3985.059893	7772.012	5281.56576	3366.48	5473.35258666667	9596.064762	4277.574167	4090.733333	5988.12408733333	9587.319261	4480.258462	3796.926857	5954.83486
389	FAHFA 36:5	0.983648805			MS2 matched	555.4510111	6.384058333	1461.034	608.3888062	1228.598	1099.34026873333	6649.141647	3375.817333	1961.707	3995.55532666667	4582.504667	4027.48125	7023.330733	5211.10555	15352.90441	6112.0282	7600.668857	9688.53382233333	18606.1338	19060.164	13300.63714	16988.9783133333
572	MGDG 16:1	0.874912648			MS2 matched	549.3006621	3.251091667	5078.047545	5500.3691	5282.840364	5287.08566966667	3324.876714	2451.4386	5648.816	3808.37710466667	4569.0378	4356.9967	2646.092	3857.3755	4890.606364	3468.211444	7069.473	5142.76360266667	17282.87407	12600.80524	11974.06093	13952.58008
1827	MGDG 16:0	1			MS2 matched	529.2989319	5.468258333	1721.589471	1821.3624	1633.7685	1725.573457	1247.148	1611.16154	1967.448	1608.58584666667	1377.649536	1622.136923	1563.672467	1521.15297533333	2494.02325	1549.73	1564.710278	1869.48784266667	2441.3118	2426.206357	2654.885278	2507.46781166667
1584	Ethyl oleate	1			MS2 matched	311.2941735	8.667366667	3712.808571	4773.433	4137.555339	4207.93230333333	3949.545214	4768.094824	2297.355556	3671.665198	5208.961	4277.892937	3061.8	4182.88464566667	6187.291118	5106.928571	4748.953846	5347.72451166667	10215.65647	7772.257	7815.141667	8601.018379
1722	Labetalol	1			MS2 matched	329.1820515	1.060716667	658.8092491	766.9921646	184.845803	536.882405566667	2783.482545	1268.887273	214.9864265	1422.4520815	2580.147778	1851.634727	3527.127273	2652.969926	8186.666667	6202.179909	5592.043636	6660.29673733333	11052	12374.46	10505.70625	11310.7220833333
65	10-Formyltetrahydrofolate	0.812379174			MS2 matched	472.1644599	2.484733333	11263.7325	14411.9792	9702.5598	11792.7571666667	8560.36425	11946.70041	11313.87133	10606.9786633333	7906.979714	8370.712875	7194.517333	7824.069974	6020.105	8770.958143	7405.632	7398.898381	7039.516	4926.9384	5780.943	5915.79913333333
2128	Rescinnamine	0.729209622			MS2 matched	635.3045745	2.839366667	225.3686188	550.395	239.7960612	338.519893333333	561.9708888	357.935758	129.0764872	349.661044666667	729.21	282.6260579	732	581.278685966667	1663.747559	708.0101751	1001.7	1124.48591136667	2129.734945	584.961	2944.664778	1886.45357433333
580	MGDG 28:8	1			MS2 matched	717.3927136	3.366883333	850.4321583	2813.727231	686.6776206	1450.2790033	419.4736	1084.4016	708.035	737.3034	2017.330545	965.5662028	2026.995333	1669.96402693333	6106.464	2296.557382	291.8972	2898.306194	6031.333333	5201.3475	3604.947	4945.87594433333
387	FAHFA 34:2	0.940360933			MS2 matched	533.4630431	7.5536	6675.788333	2912.4785	5450.844211	5013.03701466667	3530.846333	5370.2966	5264.837143	4721.99335866667	6415.305111	6282.5047	6068.2785	6255.36277033333	6386.9352	5436.252143	4968.989529	5597.39229066667	8105.94	6614.296889	6068.4	6929.54562966667
2099	PS 38:11	1			MS2 matched	820.4128926	7.252233333	76.41489955	77.31862386	193.9771362	115.903553203333	395.1538005	177.9582458	166.5465637	246.55287	133.7910658	41.46325684	74.73095093	83.3284245233333	162.9169698	207.8499385	239.559082	203.441996766667	1544.77	3987.6025	5554.616429	3695.66297633333
2101	PS 41:11	1			MS2 matched	862.4592386	8.535116667	74.76367188	36.49130249	72.15626744	61.1370806033333	89.81523132	62.46624756	44.42753383	65.5696709033333	84.93041992	44.68885149	82.22336033	70.61421058	93.89685059	49.07774571	69.27454485	70.7497137166667	111.3846915	80.15087237	165.5192167	119.01826019
73	12-Hydroxystearic acid	0.875972638			MS2 matched	299.2613183	5.706225	53504.0275	7451.90775	17959.22019	26305.0518133333	151102.4804	17962.02769	13164.40078	60742.9696233333	17724.89375	15518.71512	38162.47976	23802.0295433333	21518.62308	14331.93494	13639.9565	16496.8381733333	12383.68188	17663.44527	9843.094	13296.7403833333
579	MGDG 28:3	0.781643544			MS2 matched	727.4707728	6.3586	1777.766786	1496.83	1152.899	1475.83192866667	1961.5715	2159.303143	2020.0835	2046.98604766667	2051.517114	2294.69281	1966.853101	2104.35434166667	2248.961896	2331.982598	2011.709739	2197.551411	3328.842522	628.375625	5038.450813	2998.55632
301	Citric acid	0.853823885			MS2 matched	191.0199804	1.032875	439942.8865	461961.957	534773.624	478892.8225	442373.3325	523289.8908	429347.3801	465003.534466667	417942.4872	435551.762	492087.2678	448527.172333333	482661.7145	495634.2101	504893.1069	494396.343833333	582384.432	579686.6097	668155.1109	610075.3842
1790	Marineosin A	1			MS2 matched	432.2713086	4.30575	215.291272	0	146.6943054	120.661859133333	0	0	0	0	0	0	156.7144409	52.2381469666667	1623.888	85.48099365	1074.964905	928.11129955	2086.002	2858.365714	1861.88	2268.749238
879	Veratramine	1			MS2 matched	408.2818369	5.3123	2186.774	2426.7216	1984.303636	2199.266412	1665.860727	3228.606769	2877.78575	2590.751082	1736.674667	3273.57125	2079.529143	2363.25835333333	1741.293571	1589.0112	1169.57	1499.958257	1292.88	1571.753077	338.193	1067.60869233333
1089	27-Norcholestanehexol	1			MS2 matched	455.3331223	7.5461	2863.908	2678.061176	3466.848	3002.93905866667	1907.811429	2981.423846	2422.162857	2437.13271066667	3449.704286	2133.03	1855.0242	2479.25282866667	2706.950769	1780.08675	2140.480692	2209.172737	2305.365	1295.365	2337.469091	1979.399697
145	3-Hydroxy-T2 Toxin	1			MS2 matched	481.2103661	2.474341667	142.9439901	247.8997803	131.0625051	173.9687585	714.4188	354.7338867	137.6006775	402.2511214	420.7726667	474.04	885.456	593.4228889	412.1936	994.6472727	556.002	654.280957566667	1102.918667	892.2323846	663.0504	886.067150533333
265	BEKANAMYCIN SULFATE	1			MS2 matched	581.2116757	3.396433333	11260.336	11237.616	12374.22193	11624.0579766667	12459.98262	11892.10371	8059.892154	10803.992828	8787.168	7554.1195	13789.4087	10043.5654	6879.086	9286.816385	11394.48571	9186.79603166667	6127.576667	9106.3728	5795.487091	7009.812186
1645	Glycyrol	1			MS2 matched	367.1175293	3.753583333	908.0992737	0	0	302.6997579	0	1608.3522	0	536.1174	2071.787143	1373.328	1434.083331	1626.39949133333	653.0977516	1099.093597	1939.458333	1230.54989386667	2094.143333	0	880.3439713	991.4957681
[truncated: 989 more rows]
